# Supplementary material for: Time-resolved proteomic profile of Amblyomma americanum tick saliva during feeding
Source: PLoS Negl Trop Dis. 2020 Feb 12;14(2):e0007758. doi: 10.1371/journal.pntd.0007758 (PMC7041860; doi:10.1371/journal.pntd.0007758)
Supplement: S1 Table — The peptide count, spectral count, normalized spectral abundance factor (NSAF), exponentially modified protein abundance index (EMPAI), spectral count, and sequence coverage (%) generated from the Prolucid and IDcompare analyses are represented on an excel file with different tablatures for tick, rabbit host, contaminants, and reversed-sequences. The time point during tick feeding is noted for every 24 h, BD represents manually detached ticks that were apparently fully engorged but not yet detached, and SD represents spontaneously detached fully engorged ticks. The contig represents the identifier for the CDS extracted from the assembled BioProject accession # PRJNA226980. The description is the nomenclature of the putative protein, the classification represents the proteins functional category, occurrence represents the number of times the peptides matching to putative proteins were identified using LC-MS/MS during feeding time points, and status is a binary representation of when the peptides matching to putative proteins were detected (1) or not (0) during feeding time points. (XLSX) [file pntd.0007758.s002.xlsx]

## Sheet: tick (1182)
S1 Table. Tick protein in A. americanum saliva.					Peptide Count										NSAF										EMPAI										Spectral Count										Sequence Coverage
Contig	Description	Classification	occurrence	status	24	48	72	96	120	144	168	192	BD	SD	24	48	72	96	120	144	168	192	BD	SD	24	48	72	96	120	144	168	192	BD	SD	24	48	72	96	120	144	168	192	BD	SD	24	48	72	96	120
Aam-20550	putative antimicrobial peptide microplusin	antimicrobial	10	1_1_1_1_1_1_1_1_1_1_	22	36	20	37	27	22	28	27	20	17	0.0183242	0.0184183	0.0484119	0.0358777	0.039742	0.0236981	0.0139258	0.0173023	0.0306955	0.00665301	2.26588	4.90201	2.26588	2.26588	2.26588	2.72392	2.26588	2.85478	2.72392	1.86418	132	127	195	170	159	154	103	118	129	37	0.514	0.771	0.514	0.514	0.514
Aam-29311	putative antimicrobial peptide microplusin	antimicrobial	10	1_1_1_1_1_1_1_1_1_1_	14	17	5	26	18	21	11	21	21	11	0.00485869	0.00393821	0.00104871	0.00764129	0.00980406	0.0071503	0.00236604	0.00398174	0.00918979	0.00217014	1.59418	1.59418	0.267652	1.59418	1.59418	1.59418	1.59418	1.59418	1.59418	0.321296	58	45	7	60	65	77	29	45	64	20	0.414	0.414	0.103	0.414	0.414
Aam-1040742	putative antimicrobial peptide microplusin	antimicrobial	8	1_1_1_1_1_0_1_1_0_1_	18	16	4	7	12	0	16	7	0	4	0.00208803	0.00192969	0.000718125	0.00109883	0.00274738	0	0.00234648	0.000678615	0	0.000416092	3.85288	1.35505	0.610646	0.803018	0.803018	0	1.74157	0.803018	0	0.520548	26	23	5	9	19	0	30	8	0	4	0.686	0.372	0.207	0.256	0.256
Aam-5222	putative microplusin preprotein ixodes scapularis microplusin preprotein,	antimicrobial	6	1_1_1_1_0_1_1_0_0_0_	7	5	5	4	0	3	2	0	0	0	0.00101061	0.000649718	0.000973203	0.000472741	0	0.000258525	0.000151426	0	0	0	1.12814	1.12814	0.803018	0.419058	0	0.202264	0.202264	0	0	0	13	8	7	4	0	3	2	0	0	0	0.328	0.328	0.256	0.152	0
Aam-229725	putative lysozyme ixodes scapularis lysozyme	antimicrobial	4	1_1_0_1_1_0_0_0_0_0_	8	7	0	2	4	0	0	0	0	0	0.000837705	0.000641783	0	0.00025471	0.000603327	0	0	0	0	0	1.18273	0.721869	0	0.172195	0.721869	0	0	0	0	0	15	11	0	3	6	0	0	0	0	0	0.339	0.236	0	0.069	0.236
Aam-804516	putative microplusin-like antibacteral peptide, partial	antimicrobial	3	1_1_0_0_0_0_0_0_1_0_	10	9	0	0	0	0	0	0	3	0	0.00220261	0.00148894	0	0	0	0	0	0	0.00066626	0	3.36516	2.41193	0	0	0	0	0	0	0.633052	0	17	11	0	0	0	0	0	0	3	0	0.64	0.533	0	0	0
Aam-1017790	putative lysozyme	antimicrobial	1	0_0_1_0_0_0_0_0_0_0_	0	0	3	0	0	0	0	0	0	0	0	0	0.000500104	0	0	0	0	0	0	0	0	0	0.393157	0	0	0	0	0	0	0	0	0	4	0	0	0	0	0	0	0	0	0	0.144	0	0
Aam-48459	ricinusin, putative	antimicrobial	1	0_0_0_0_1_0_0_0_0_0_	0	0	0	0	3	0	0	0	0	0	0	0	0	0	0.000509606	0	0	0	0	0	0	0	0	0	0.496236	0	0	0	0	0	0	0	0	0	3	0	0	0	0	0	0	0	0	0	0.175
Aam-1039816	putative antimicrobial peptide microplusin, partial	antimicrobial	1	0_0_0_0_0_1_0_0_0_0_	0	0	0	0	0	2	0	0	0	0	0	0	0	0	0	0.000205179	0	0	0	0	0	0	0	0	0	0.770109	0	0	0	0	0	0	0	0	0	2	0	0	0	0	0	0	0	0	0
Aam-20799	actin	cytoskeletal	10	1_1_1_1_1_1_1_1_1_1_	60	56	30	47	31	62	42	55	34	47	0.00498791	0.00418493	0.00448332	0.00428265	0.00362959	0.0052427	0.00307081	0.004122	0.00274655	0.00411748	2.28095	2.14051	0.81134	1.95801	1.91743	2.28095	2.14051	2.14051	1.58226	1.61818	193	155	97	109	78	183	122	151	62	123	0.516	0.497	0.258	0.471	0.465
Aam-64947	actin depolymerizing factor, partial	cytoskeletal	7	1_1_1_1_0_1_1_1_0_0_	18	10	5	3	0	14	5	9	0	0	0.00151834	0.00063449	0.000543082	0.000230831	0	0.00112207	0.00039434	0.000534586	0	0	1.57632	0.778279	0.541701	0.383566	0	1.02768	0.577611	0.845015	0	0	30	12	6	3	0	20	8	10	0	0	0.411	0.25	0.188	0.141	0
Aam-11181	tropomyosin 1, partial	cytoskeletal	6	1_1_1_1_0_1_0_1_0_0_	30	10	14	4	0	24	0	4	0	0	0.00261339	0.000384539	0.00144822	0.000223836	0	0.00138729	0	0.000155516	0	0	1.29087	0.492794	0.923092	0.180321	0	0.990673	0	0.2218	0	0	71	10	22	4	0	34	0	4	0	0	0.36	0.174	0.284	0.072	0
Aam-3168	microtubule-associated protein 1	cytoskeletal	6	1_1_1_1_0_1_0_1_0_0_	21	3	8	25	0	17	0	2	0	0	0.00203752	0.000245609	0.00182195	0.00428898	0	0.0017374	0	0.000165549	0	0	6.43019	0.370882	1.57632	5.53131	0	2.53183	0	0.370882	0	0	26	3	13	36	0	20	0	2	0	0	0.871	0.137	0.411	0.815	0
Aam-22335	putative muscle-specific protein 20-like isoform 2	cytoskeletal	7	1_1_1_0_1_1_1_1_0_0_	23	5	8	0	2	15	9	3	0	0	0.00240322	0.000436638	0.00158837	0	0.000282201	0.00133201	0.00081412	0.000275915	0	0	1.79254	0.64059	0.563148	0	0.174898	1.02302	1.29087	0.174898	0	0	46	8	17	0	3	23	16	5	0	0	0.446	0.215	0.194	0	0.07
Aam-55458	putative actin-binding cytoskeleton protein filamin, partial	cytoskeletal	6	1_1_1_0_0_1_1_1_0_0_	62	5	14	0	0	43	2	4	0	0	0.000819538	4.70428e-05	0.000273806	0	0	0.000509144	1.75424e-05	3.80502e-05	0	0	1.63027	0.0764652	0.235947	0	0	0.717908	0.0739894	0.0864257	0	0	91	5	17	0	0	51	2	4	0	0	0.42	0.032	0.092	0	0
Aam-21206	putative alpha tubulin	cytoskeletal	5	1_1_1_0_0_1_0_0_0_1_	10	3	13	0	0	5	0	0	0	5	0.000301648	6.75289e-05	0.000578003	0	0	0.000119422	0	0	0	0.000223269	0.520548	0.153453	0.566751	0	0	0.482518	0	0	0	0.172195	14	3	15	0	0	5	0	0	0	8	0.182	0.062	0.195	0	0
Aam-21226	putative alpha tubulin, partial	cytoskeletal	5	1_1_1_0_0_1_0_0_0_1_	5	3	9	0	0	2	0	0	0	5	0.000169736	6.64968e-05	0.000379446	0	0	4.70388e-05	0	0	0	0.000164892	0.306171	0.1508	0.306171	0	0	0.185769	0	0	0	0.135011	8	3	10	0	0	2	0	0	0	6	0.116	0.061	0.116	0	0
Aam-11179	tropomyosin	cytoskeletal	4	1_1_1_0_0_1_0_0_0_0_	10	2	3	0	0	5	0	0	0	0	0.00495396	0.000398111	0.00102227	0	0	0.00126728	0	0	0	0	2.70681	1.06063	1.06063	0	0	2.70681	0	0	0	0	26	2	3	0	0	6	0	0	0	0	0.569	0.314	0.314	0	0
Aam-38815	actin filament-coating protein tropomyosin, partial	cytoskeletal	4	1_1_1_0_0_1_0_0_0_0_	9	5	8	0	0	6	0	0	0	0	0.00120581	0.000370505	0.00139536	0	0	0.000629015	0	0	0	0	0.448772	0.448772	0.65577	0	0	0.448772	0	0	0	0	17	5	11	0	0	8	0	0	0	0	0.161	0.161	0.219	0	0
Aam-926864	putative actin-related protein	cytoskeletal	9	1_1_0_1_1_1_1_1_1_1_	4	6	0	6	5	6	4	6	3	6	0.00142206	0.00160944	0	0.00198177	0.00138692	0.00177342	0.000692499	0.00143947	0.000304692	0.00145822	0.16681	0.16681	0	0.16681	0.16681	0.16681	0.16681	0.16681	0.16681	0.16681	24	26	0	22	13	27	12	23	3	19	0.067	0.067	0	0.067	0.067
Aam-41469	muscle LIM protein	cytoskeletal	6	1_1_0_0_1_1_1_1_0_0_	12	16	0	0	2	14	12	6	0	0	0.00166218	0.00193686	0	0	0.000230217	0.00134648	0.00105849	0.000540213	0	0	2.21366	0.862087	0	0	0.599558	1.33346	1.33346	0.506607	0	0	26	29	0	0	2	19	17	8	0	0	0.507	0.27	0	0	0.204
Aam-23710	putative beta tubulin	cytoskeletal	7	1_0_1_1_0_1_1_1_0_1_	8	0	2	4	0	11	3	8	0	8	0.000239666	0	7.79311e-05	0.000132495	0	0.000338131	6.36602e-05	0.000207122	0	0.000338658	0.472312	0	0.0914403	0.230269	0	0.342765	0.273503	0.309182	0	0.399587	11	0	2	4	0	14	3	9	0	12	0.168	0	0.038	0.09	0
Aam-3191	putative thymosin beta, partial	cytoskeletal	6	1_0_1_1_0_1_1_1_0_0_	8	0	4	10	0	6	3	6	0	0	0.000701811	0	0.000386192	0.000902804	0	0.000538594	0.000157736	0.00045618	0	0	0.778279	0	0.485936	0.506607	0	0.778279	0.485936	0.506607	0	0	13	0	4	11	0	9	3	8	0	0	0.25	0	0.172	0.178	0
Aam-13978	profilin-like protein	cytoskeletal	3	1_0_1_1_0_0_0_0_0_0_	2	0	6	2	0	0	0	0	0	0	0.000222536	0	0.000928629	0.000225544	0	0	0	0	0	0	0.663413	0	0.663413	0.348963	0	0	0	0	0	0	3	0	7	2	0	0	0	0	0	0	0.221	0	0.221	0.13	0
Aam-57504	microtubule associated complex	cytoskeletal	5	1_0_1_0_0_1_0_1_1_0_	2	0	19	0	0	118	0	67	18	0	4.37031e-06	0	8.98827e-05	0	0	0.000385143	0	0.000205419	6.742e-05	0	0.0139114	0	0.0839269	0	0	0.422329	0	0.25603	0.0592537	0	2	0	23	0	0	159	0	89	18	0	0.006	0	0.035	0	0
Aam-19223	putative myosin class i heavy chain	cytoskeletal	3	1_0_1_0_0_1_0_0_0_0_	30	0	8	0	0	52	0	0	0	0	0.000486606	0	0.00021097	0	0	0.00107882	0	0	0	0	1.208	0	0.318257	0	0	1.05589	0	0	0	0	33	0	8	0	0	66	0	0	0	0	0.344	0	0.12	0	0
Aam-195146	putative troponin t skeletal muscle-like isoform x5	cytoskeletal	3	1_0_1_0_0_1_0_0_0_0_	15	0	6	0	0	5	0	0	0	0	0.000423578	0	0.000356485	0	0	0.000138101	0	0	0	0	0.432188	0	0.185769	0	0	0.244515	0	0	0	0	17	0	8	0	0	5	0	0	0	0	0.156	0	0.074	0	0
Aam-22613	putative myosin class ii heavy chain	cytoskeletal	3	1_0_1_0_0_1_0_0_0_0_	3	0	6	0	0	14	0	0	0	0	3.33549e-05	0	0.000139188	0	0	0.000246496	0	0	0	0	0.0592537	0	0.156112	0	0	0.224616	0	0	0	0	3	0	7	0	0	20	0	0	0	0	0.025	0	0.063	0	0
Aam-387689	putative actin-binding cytoskeleton protein filamin, partial	cytoskeletal	3	1_0_1_0_0_1_0_0_0_0_	5	0	4	0	0	4	0	0	0	0	0.000785243	0	0.000702167	0	0	0.000435227	0	0	0	0	0.667247	0	0.667247	0	0	0.667247	0	0	0	0	8	0	4	0	0	4	0	0	0	0	0.222	0	0.222	0	0
Aam-447667	putative actin-binding cytoskeleton protein filamin, partial	cytoskeletal	3	1_0_1_0_0_1_0_0_0_0_	16	0	3	0	0	11	0	0	0	0	0.000267968	0	7.56689e-05	0	0	0.000171975	0	0	0	0	0.458814	0	0.0375284	0	0	0.233105	0	0	0	0	19	0	3	0	0	11	0	0	0	0	0.164	0	0.016	0	0
Aam-46494	putative myosin regulatory light chain ixodes scapularis myosin regulatory light	cytoskeletal	3	1_0_1_0_0_1_0_0_0_0_	8	0	5	0	0	2	0	0	0	0	0.000496207	0	0.000517661	0	0	9.16756e-05	0	0	0	0	0.315225	0	0.663413	0	0	0.303167	0	0	0	0	12	0	7	0	0	2	0	0	0	0	0.119	0	0.221	0	0
Aam-6355	putative myosin class ii heavy chain, partial	cytoskeletal	3	1_0_1_0_0_1_0_0_0_0_	47	0	7	0	0	110	0	0	0	0	0.000469613	0	0.000113058	0	0	0.00134148	0	0	0	0	1.16272	0	0.205036	0	0	1.38781	0	0	0	0	52	0	7	0	0	134	0	0	0	0	0.335	0	0.081	0	0
Aam-968098	troponin I protein	cytoskeletal	3	1_0_1_0_0_1_0_0_0_0_	6	0	3	0	0	3	0	0	0	0	0.000443716	0	0.000238063	0	0	0.00014756	0	0	0	0	0.475707	0	0.233105	0	0	0.342765	0	0	0	0	10	0	3	0	0	3	0	0	0	0	0.169	0	0.091	0	0
Aam-1018021	putative alpha tubulin, partial	cytoskeletal	3	1_0_1_0_0_0_0_0_0_1_	3	0	5	0	0	0	0	0	0	3	0.000205877	0	0.00044183	0	0	0	0	0	0	0.000160001	0.315225	0	0.315225	0	0	0	0	0	0	0.145513	5	0	6	0	0	0	0	0	0	3	0.119	0	0.119	0	0
Aam-251977	putative alpha tubulin, partial	cytoskeletal	3	1_0_1_0_0_0_0_0_0_1_	2	0	4	0	0	0	0	0	0	3	5.15511e-05	0	0.000184389	0	0	0	0	0	0	0.00010016	0.122018	0	0.122018	0	0	0	0	0	0	0.0889301	2	0	4	0	0	0	0	0	0	3	0.05	0	0.05	0	0
Aam-33282	putative beta tubulin	cytoskeletal	6	1_0_0_1_0_1_1_1_0_1_	5	0	0	4	0	7	3	7	0	10	0.000152515	0	0	0.000132495	0	0.000169065	6.36602e-05	0.000184109	0	0.000395101	0.230269	0	0	0.230269	0	0.205036	0.273503	0.230269	0	0.412538	7	0	0	4	0	7	3	8	0	14	0.09	0	0	0.09	0
Aam-11601	Putative beta tubulin	cytoskeletal	5	1_0_0_1_0_1_0_1_0_1_	3	0	0	3	0	7	0	6	0	10	9.55025e-05	0	0	0.000108893	0	0.000185266	0	0.000176532	0	0.000432961	0.172195	0	0	0.172195	0	0.224616	0	0.172195	0	0.462177	4	0	0	3	0	7	0	7	0	14	0.069	0	0	0.069	0
Aam-238372	beta tubulin	cytoskeletal	4	1_0_0_0_0_1_0_1_0_1_	3	0	0	0	0	4	0	4	0	7	0.000195324	0	0	0	0	0.00021652	0	0.000257891	0	0.000695752	0.291219	0	0	0	0	0.291219	0	0.291219	0	0.51705	4	0	0	0	0	4	0	5	0	11	0.111	0	0	0	0
Aam-188250	putative myosin class ii heavy chain, partial	cytoskeletal	2	1_0_0_0_0_1_0_0_0_0_	4	0	0	0	0	22	0	0	0	0	0.000174695	0	0	0	0	0.000774607	0	0	0	0	0.224616	0	0	0	0	0.506607	0	0	0	0	8	0	0	0	0	32	0	0	0	0	0.088	0	0	0	0
Aam-18950	putative myosin alkali light chain protein	cytoskeletal	2	1_0_0_0_0_1_0_0_0_0_	5	0	0	0	0	10	0	0	0	0	0.000364402	0	0	0	0	0.00100986	0	0	0	0	0.729816	0	0	0	0	0.729816	0	0	0	0	6	0	0	0	0	15	0	0	0	0	0.238	0	0	0	0
Aam-26708	putative wd40 repeat stress protein/actin	cytoskeletal	2	1_0_0_0_0_1_0_0_0_0_	2	0	0	0	0	3	0	0	0	0	3.22837e-05	0	0	0	0	5.36805e-05	0	0	0	0	0.0592537	0	0	0	0	0.0592537	0	0	0	0	2	0	0	0	0	3	0	0	0	0	0.025	0	0	0	0
Aam-304961	putative ca2+-binding actin-bundling protein, partial	cytoskeletal	2	1_0_0_0_0_1_0_0_0_0_	6	0	0	0	0	3	0	0	0	0	0.000225113	0	0	0	0	0.000124771	0	0	0	0	0.389953	0	0	0	0	0.216186	0	0	0	0	6	0	0	0	0	3	0	0	0	0	0.143	0	0	0	0
Aam-41563	titin	cytoskeletal	2	1_0_0_0_0_1_0_0_0_0_	6	0	0	0	0	2	0	0	0	0	1.48292e-05	0	0	0	0	4.6967e-06	0	0	0	0	0.0399202	0	0	0	0	0.0139114	0	0	0	0	7	0	0	0	0	2	0	0	0	0	0.017	0	0	0	0
Aam-42788	putative ca2+-binding actin-bundling protein, partial	cytoskeletal	2	1_0_0_0_0_1_0_0_0_0_	22	0	0	0	0	5	0	0	0	0	0.000394769	0	0	0	0	8.41553e-05	0	0	0	0	0.733804	0	0	0	0	0.158777	0	0	0	0	26	0	0	0	0	5	0	0	0	0	0.239	0	0	0	0
Aam-1010494	putative calponin, partial	cytoskeletal	1	1_0_0_0_0_0_0_0_0_0_	2	0	0	0	0	0	0	0	0	0	9.25465e-05	0	0	0	0	0	0	0	0	0	0.34586	0	0	0	0	0	0	0	0	0	2	0	0	0	0	0	0	0	0	0	0.129	0	0	0	0
Aam-19216	myosin heavy chain, skeletal muscle or cardiac muscle, putative	cytoskeletal	1	1_0_0_0_0_0_0_0_0_0_	3	0	0	0	0	0	0	0	0	0	0.000399344	0	0	0	0	0	0	0	0	0	1.19786	0	0	0	0	0	0	0	0	0	3	0	0	0	0	0	0	0	0	0	0.342	0	0	0	0
Aam-215922	Smoothelin	cytoskeletal	1	1_0_0_0_0_0_0_0_0_0_	2	0	0	0	0	0	0	0	0	0	9.28412e-05	0	0	0	0	0	0	0	0	0	0.0764652	0	0	0	0	0	0	0	0	0	3	0	0	0	0	0	0	0	0	0	0.032	0	0	0	0
Aam-217313	putative actin-related protein	cytoskeletal	1	1_0_0_0_0_0_0_0_0_0_	2	0	0	0	0	0	0	0	0	0	0.000204576	0	0	0	0	0	0	0	0	0	0.185769	0	0	0	0	0	0	0	0	0	2	0	0	0	0	0	0	0	0	0	0.074	0	0	0	0
Aam-29010	putative dynein light chain lc8-type 2b	cytoskeletal	1	1_0_0_0_0_0_0_0_0_0_	2	0	0	0	0	0	0	0	0	0	0.000218368	0	0	0	0	0	0	0	0	0	0.766038	0	0	0	0	0	0	0	0	0	2	0	0	0	0	0	0	0	0	0	0.247	0	0	0	0
Aam-31084	troponin C	cytoskeletal	1	1_0_0_0_0_0_0_0_0_0_	12	0	0	0	0	0	0	0	0	0	0.000965303	0	0	0	0	0	0	0	0	0	1.11349	0	0	0	0	0	0	0	0	0	15	0	0	0	0	0	0	0	0	0	0.325	0	0	0	0
Aam-63822	troponin I protein	cytoskeletal	1	1_0_0_0_0_0_0_0_0_0_	5	0	0	0	0	0	0	0	0	0	0.000741156	0	0	0	0	0	0	0	0	0	0.393157	0	0	0	0	0	0	0	0	0	9	0	0	0	0	0	0	0	0	0	0.144	0	0	0	0
Aam-43274	putative moesin/ezrin/radixin protein 1	cytoskeletal	6	0_1_0_1_1_1_1_0_0_1_	0	5	0	3	2	2	2	0	0	4	0	8.55973e-05	0	9.96503e-05	5.901e-05	3.63301e-05	3.19196e-05	0	0	0.000106128	0	0.106624	0	0.0764652	0.0764652	0.0471286	0.0764652	0	0	0.0764652	0	5	0	4	2	2	2	0	0	5	0	0.044	0	0.032	0.032
Aam-7215	putative moesin/ezrin/radixin protein 1	cytoskeletal	6	0_1_0_1_1_1_1_0_0_1_	0	5	0	3	2	2	2	0	0	4	0	8.84306e-05	0	0.000102949	6.09633e-05	3.75327e-05	3.29761e-05	0	0	0.000109641	0	0.109175	0	0.0789467	0.0789467	0.0495424	0.0789467	0	0	0.0789467	0	5	0	4	2	2	2	0	0	5	0	0.045	0	0.033	0.033
Aam-915960	putative actin cytoskeleton-regulatory complex protein pan1, partial	cytoskeletal	1	0_1_0_0_0_0_0_0_0_0_	0	3	0	0	0	0	0	0	0	0	0	0.000146421	0	0	0	0	0	0	0	0	0	0.153453	0	0	0	0	0	0	0	0	0	3	0	0	0	0	0	0	0	0	0	0.062	0	0	0
Aam-926648	putative actin cytoskeleton-regulatory complex protein pan1, partial	cytoskeletal	1	0_1_0_0_0_0_0_0_0_0_	0	2	0	0	0	0	0	0	0	0	0	0.0001043	0	0	0	0	0	0	0	0	0	0.0739894	0	0	0	0	0	0	0	0	0	3	0	0	0	0	0	0	0	0	0	0.031	0	0	0
Aam-444246	stomatin like 1	cytoskeletal	1	0_0_1_0_0_0_0_0_0_0_	0	0	3	0	0	0	0	0	0	0	0	0	0.000347573	0	0	0	0	0	0	0	0	0	0.0839269	0	0	0	0	0	0	0	0	0	4	0	0	0	0	0	0	0	0	0	0.035	0	0
Aam-357112	putative beta tubulin	cytoskeletal	4	0_0_0_1_0_1_0_1_0_1_	0	0	0	2	0	4	0	3	0	3	0	0	0	0.00014137	0	0.00020616	0	0.000147331	0	0.000180672	0	0	0	0.21899	0	0.330454	0	0.21899	0	0.21899	0	0	0	2	0	4	0	3	0	3	0	0	0	0.086	0
Aam-768052	putative actin cytoskeleton-regulatory complex protein pan1, partial	cytoskeletal	1	0_0_0_1_0_0_0_0_0_0_	0	0	0	9	0	0	0	0	0	0	0	0	0	0.000891484	0	0	0	0	0	0	0	0	0	0.172195	0	0	0	0	0	0	0	0	0	14	0	0	0	0	0	0	0	0	0	0.069	0
Aam-1017252	myosin heavy chain, muscle-like isoform X1	cytoskeletal	1	0_0_0_0_0_1_0_0_0_0_	0	0	0	0	0	4	0	0	0	0	0	0	0	0	0	0.000259563	0	0	0	0	0	0	0	0	0	0.282331	0	0	0	0	0	0	0	0	0	4	0	0	0	0	0	0	0	0	0
Aam-14633	LIM domain-containing protein	cytoskeletal	1	0_0_0_0_0_1_0_0_0_0_	0	0	0	0	0	3	0	0	0	0	0	0	0	0	0	9.64646e-05	0	0	0	0	0	0	0	0	0	0.2218	0	0	0	0	0	0	0	0	0	3	0	0	0	0	0	0	0	0	0
Aam-16927	putative myosin regulatory light chain ef-hand protein superfamily, partial	cytoskeletal	1	0_0_0_0_0_1_0_0_0_0_	0	0	0	0	0	4	0	0	0	0	0	0	0	0	0	0.000240712	0	0	0	0	0	0	0	0	0	0.327394	0	0	0	0	0	0	0	0	0	4	0	0	0	0	0	0	0	0	0
Aam-381903	putative CDC42, RHO domain containing protein	cytoskeletal	2	0_0_0_0_0_0_0_1_0_1_	0	0	0	0	0	0	0	3	0	3	0	0	0	0	0	0	0	0.000150942	0	0.0003085	0	0	0	0	0	0	0	0.119438	0	0.119438	0	0	0	0	0	0	0	3	0	5	0	0	0	0	0
Aam-162430	putative peroxinectin ixodes scapularis peroxinectin, partial	antioxidant/ detoxification	10	1_1_1_1_1_1_1_1_1_1_	86	48	41	45	19	91	48	65	45	9	0.00188349	0.000827187	0.00154477	0.0014226	0.000626417	0.00210118	0.000899678	0.00120381	0.00108987	0.000170932	2.52371	1.14783	0.905461	1.05116	0.51705	1.97852	1.25424	1.7227	1.22843	0.244515	157	66	72	78	29	158	77	95	53	11	0.547	0.332	0.28	0.312	0.181
Aam-404473	peroxinectin ixodes scapularis peroxinectin	antioxidant/ detoxification	10	1_1_1_1_1_1_1_1_1_1_	7	9	3	8	4	9	3	7	5	4	0.000390431	0.000271924	0.000193958	0.000494637	0.000234328	0.00038471	0.000147877	0.000320752	0.000185898	0.000140477	0.161449	0.161449	0.0739894	0.161449	0.161449	0.161449	0.0739894	0.161449	0.0789467	0.161449	18	12	5	15	6	16	7	14	5	5	0.065	0.065	0.031	0.065	0.065
Aam-51159	putative glutathione s-transferase mu class rhipicephalus annulatus glutathione	antioxidant/ detoxification	8	1_1_1_1_1_1_1_1_0_0_	20	16	5	8	5	15	13	13	0	0	0.00148157	0.000910479	0.000467586	0.000662474	0.000549217	0.000966088	0.000933683	0.000920542	0	0	1.80543	1.25944	0.282331	0.674943	0.710015	0.936422	1.33346	1.06063	0	0	34	20	6	10	7	20	22	20	0	0	0.448	0.354	0.108	0.224	0.233
Aam-51591	putative catalase pediculus us corporis catalase	antioxidant/ detoxification	5	1_1_1_1_0_1_0_0_0_0_	17	4	2	6	0	4	0	0	0	0	0.000517932	0.00012883	8.82164e-05	0.000224972	0	0.000191379	0	0	0	0	1.22843	0.142878	0.0715193	0.309182	0	0.172195	0	0	0	0	21	5	2	6	0	7	0	0	0	0	0.348	0.058	0.03	0.117	0
Aam-157008	putative thioredoxin	antioxidant/ detoxification	7	1_1_1_1_0_0_1_1_0_1_	15	7	2	6	0	0	3	3	0	3	0.00186361	0.000834398	0.000357095	0.000708302	0	0	0.000324115	0.000210905	0	0.000344843	2.64754	0.819701	0.227439	0.438799	0	0	0.438799	0.227439	0	0.227439	28	12	3	7	0	0	5	3	0	4	0.562	0.26	0.089	0.158	0
Aam-462295	putative copper/zinc superoxide dismutase	antioxidant/ detoxification	4	1_1_1_1_0_0_0_0_0_0_	11	6	4	3	0	0	0	0	0	0	0.00114937	0.000545798	0.000654035	0.000476554	0	0	0	0	0	0	1.02302	1.02302	0.330454	0.174898	0	0	0	0	0	0	22	10	7	6	0	0	0	0	0	0	0.306	0.306	0.124	0.07	0
Aam-53882	putative selenoprotein p precursor ixodes scapularis selenoprotein p precursor	antioxidant/ detoxification	7	1_1_1_0_0_1_1_1_1_0_	9	5	3	0	0	12	2	3	3	0	0.000814631	0.000425526	0.000832509	0	0	0.00129005	0.000170015	0.000245846	0.000498697	0	1.73527	0.412538	0.116863	0	0	1.01837	0.116863	0.264736	0.264736	0	14	7	8	0	0	20	3	4	5	0	0.437	0.15	0.048	0	0
Aam-175636	glutathione S-transferase, putative	antioxidant/ detoxification	6	1_1_1_0_0_1_1_1_0_0_	5	4	2	0	0	4	3	3	0	0	0.00087544	0.000365832	0.000313128	0	0	0.000388176	0.000426313	0.000277407	0	0	0.282331	0.282331	0.282331	0	0	0.282331	0.282331	0.282331	0	0	10	4	2	0	0	4	5	3	0	0	0.108	0.108	0.108	0	0
Aam-220435	Se-dependent glutathione peroxidase, partial	antioxidant/ detoxification	7	1_1_1_0_0_1_0_1_1_1_	5	4	4	0	0	8	0	9	14	2	0.000635123	0.000331759	0.000567929	0	0	0.000985662	0	0.00120754	0.00293938	0.000164533	0.967886	0.644372	0.644372	0	0	0.967886	0	0.967886	0.967886	0.291219	10	5	5	0	0	14	0	18	27	2	0.294	0.216	0.216	0	0
Aam-40795	putative glutathione s-transferase ixodes scapularis glutathione s-transferase	antioxidant/ detoxification	3	1_1_0_1_0_0_0_0_0_0_	4	3	0	2	0	0	0	0	0	0	0.000471718	0.000295685	0	0.000286858	0	0	0	0	0	0	1.04644	1.23872	0	0.563148	0	0	0	0	0	0	5	3	0	2	0	0	0	0	0	0	0.311	0.35	0	0.194	0
Aam-20751	putative thioredoxin peroxidase	antioxidant/ detoxification	5	1_1_0_0_0_1_1_1_0_0_	2	2	0	0	0	3	4	3	0	0	0.000198314	0.00010359	0	0	0	0.000274793	0.000289719	0.000157103	0	0	0.124605	0.124605	0	0	0	0.124605	0.279381	0.124605	0	0	4	2	0	0	0	5	6	3	0	0	0.051	0.051	0	0	0
Aam-53881	Selenoprotein P, N terminal region	antioxidant/ detoxification	5	1_1_0_0_0_1_0_1_1_0_	2	2	0	0	0	6	0	2	3	0	0.000353359	0.000369158	0	0	0	0.00156682	0	0.000373238	0.000908536	0	1.72898	1.61818	0	0	0	1.72898	0	1.61818	1.61818	0	2	2	0	0	0	8	0	2	3	0	0.436	0.418	0	0	0
Aam-1015827	putative thioredoxin peroxidase	antioxidant/ detoxification	4	1_1_0_0_0_1_0_1_0_0_	2	2	0	0	0	3	0	3	0	0	0.000155478	8.12147e-05	0	0	0	0.000215438	0	0.000123169	0	0	0.0964782	0.0964782	0	0	0	0.0964782	0	0.0964782	0	0	4	2	0	0	0	5	0	3	0	0	0.04	0.04	0	0	0
Aam-23101	sulfotransferase	antioxidant/ detoxification	6	1_0_1_1_0_1_1_1_0_0_	7	0	7	7	0	10	4	4	0	0	0.000312026	0	0.000558029	0.000474368	0	0.00118589	0.000173654	0.000188331	0	0	0.448772	0	0.462177	0.573983	0	0.606941	0.592209	0.592209	0	0	7	0	7	7	0	24	4	4	0	0	0.161	0	0.165	0.197	0
Aam-22819	putative selenoprotein w 2a	antioxidant/ detoxification	2	1_0_1_0_0_0_0_0_0_0_	10	0	2	0	0	0	0	0	0	0	0.00179004	0	0.000457332	0	0	0	0	0	0	0	1.26464	0	0.355189	0	0	0	0	0	0	0	14	0	2	0	0	0	0	0	0	0	0.355	0	0.132	0	0
Aam-713700	putative glutathione s-transferase mu class rhipicephalus annulatus glutathione	antioxidant/ detoxification	4	1_0_0_1_0_1_1_0_0_0_	2	0	0	2	0	3	2	0	0	0	0.00017668	0	0	0.000268603	0	0.000489631	0.000344151	0	0	0	0.233105	0	0	0.233105	0	0.233105	0.233105	0	0	0	2	0	0	2	0	5	4	0	0	0	0.091	0	0	0.091	0
Aam-292168	putative catalase pediculus us corporis catalase, partial	antioxidant/ detoxification	2	1_0_0_0_0_1_0_0_0_0_	13	0	0	0	0	5	0	0	0	0	0.00177529	0	0	0	0	0.000517879	0	0	0	0	3.9204	0	0	0	0	1.6485	0	0	0	0	19	0	0	0	0	5	0	0	0	0	0.692	0	0	0	0
Aam-14313	putative phospholipid-hydroperoxide glutathione peroxidase, partial	antioxidant/ detoxification	1	1_0_0_0_0_0_0_0_0_0_	2	0	0	0	0	0	0	0	0	0	0.000158006	0	0	0	0	0	0	0	0	0	0.348963	0	0	0	0	0	0	0	0	0	2	0	0	0	0	0	0	0	0	0	0.13	0	0	0	0
Aam-978652	putative 4-hydroxyphenylpyruvate dioxygenase, partial	antioxidant/ detoxification	1	1_0_0_0_0_0_0_0_0_0_	3	0	0	0	0	0	0	0	0	0	9.0605e-05	0	0	0	0	0	0	0	0	0	0.21899	0	0	0	0	0	0	0	0	0	4	0	0	0	0	0	0	0	0	0	0.086	0	0	0	0
Aam-964675	putative glutathione s-transferase ixodes scapularis glutathione s-transferase	antioxidant/ detoxification	2	0_1_0_1_0_0_0_0_0_0_	0	2	0	2	0	0	0	0	0	0	0	0.000193368	0	0.000281394	0	0	0	0	0	0	0	0.548817	0	0.548817	0	0	0	0	0	0	0	2	0	2	0	0	0	0	0	0	0	0.19	0	0.19	0
Aam-33819	glutathione S-transferase	antioxidant/ detoxification	4	0_1_0_0_0_0_1_1_0_1_	0	2	0	0	0	0	9	3	0	6	0	9.31361e-05	0	0	0	0	0.000520962	0.000141248	0	0.0004619	0	0.122018	0	0	0	0	0.694338	0.122018	0	0.386756	0	2	0	0	0	0	12	3	0	8	0	0.05	0	0	0
Aam-32639	putative glutathione s-transferase b, partial	antioxidant/ detoxification	3	0_0_0_1_0_1_0_1_0_0_	0	0	0	7	0	3	0	4	0	0	0	0	0	0.000385866	0	0.000120581	0	0.000191493	0	0	0	0	0	0.761976	0	0.0889301	0	0.230269	0	0	0	0	0	7	0	3	0	5	0	0	0	0	0	0.246	0
Aam-3959	putative aldehyde dehydrogenase, partial	antioxidant/ detoxification	3	0_0_0_1_0_1_0_1_0_0_	0	0	0	3	0	8	0	6	0	0	0	0	0	8.22254e-05	0	0.000159879	0	0.000114257	0	0	0	0	0	0.172195	0	0.161449	0	0.210598	0	0	0	0	0	3	0	8	0	6	0	0	0	0	0	0.069	0
Aam-170730	putative aldehyde dehydrogenase	antioxidant/ detoxification	2	0_0_0_1_0_0_0_1_0_0_	0	0	0	16	0	0	0	30	0	0	0	0	0	0.00052243	0	0	0	0.000887266	0	0	0	0	0	0.815516	0	0	0	1.23872	0	0	0	0	0	18	0	0	0	44	0	0	0	0	0	0.259	0
Aam-58897	putative aldehyde dehydrogenase	antioxidant/ detoxification	2	0_0_0_1_0_0_0_1_0_0_	0	0	0	2	0	0	0	4	0	0	0	0	0	6.00535e-05	0	0	0	0.000208619	0	0	0	0	0	0.0568175	0	0	0	0.0715193	0	0	0	0	0	2	0	0	0	10	0	0	0	0	0	0.024	0
Aam-143869	gamma-glutamylcyclotransferase-like	antioxidant/ detoxification	2	0_0_0_1_0_0_0_0_0_1_	0	0	0	3	0	0	0	0	0	2	0	0	0	0.000191032	0	0	0	0	0	0.000108507	0	0	0	0.114295	0	0	0	0	0	0.114295	0	0	0	3	0	0	0	0	0	2	0	0	0	0.047	0
Aam-2313	putative glutathione s-transferase ixodes scapularis glutathione s-transferase,	antioxidant/ detoxification	1	0_0_0_0_0_1_0_0_0_0_	0	0	0	0	0	3	0	0	0	0	0	0	0	0	0	0.000131364	0	0	0	0	0	0	0	0	0	0.0889301	0	0	0	0	0	0	0	0	0	3	0	0	0	0	0	0	0	0	0
Aam-34209	putative salivary sulfotransferase ixodes scapularis salivary sulfotransferase,	antioxidant/ detoxification	1	0_0_0_0_0_1_0_0_0_0_	0	0	0	0	0	10	0	0	0	0	0	0	0	0	0	0.000352651	0	0	0	0	0	0	0	0	0	0.520548	0	0	0	0	0	0	0	0	0	11	0	0	0	0	0	0	0	0	0
Aam-363575	glutathione S-transferase	antioxidant/ detoxification	1	0_0_0_0_0_1_0_0_0_0_	0	0	0	0	0	3	0	0	0	0	0	0	0	0	0	0.00026061	0	0	0	0	0	0	0	0	0	0.183042	0	0	0	0	0	0	0	0	0	3	0	0	0	0	0	0	0	0	0
Aam-423019	quinone oxidoreductase, putative	antioxidant/ detoxification	1	0_0_0_0_0_1_0_0_0_0_	0	0	0	0	0	3	0	0	0	0	0	0	0	0	0	0.000203243	0	0	0	0	0	0	0	0	0	0.520548	0	0	0	0	0	0	0	0	0	3	0	0	0	0	0	0	0	0	0
Aam-433454	putative glyoxalase	antioxidant/ detoxification	1	0_0_0_0_0_1_0_0_0_0_	0	0	0	0	0	2	0	0	0	0	0	0	0	0	0	9.44902e-05	0	0	0	0	0	0	0	0	0	0.0939563	0	0	0	0	0	0	0	0	0	2	0	0	0	0	0	0	0	0	0
Aam-255069	putative glycolate oxidase	antioxidant/ detoxification	1	0_0_0_0_0_0_1_0_0_0_	0	0	0	0	0	0	8	0	0	0	0	0	0	0	0	0	0.000183608	0	0	0	0	0	0	0	0	0	0.210598	0	0	0	0	0	0	0	0	0	11	0	0	0	0	0	0	0	0
Aam-46514	putative glutathione s-transferase, partial	antioxidant/ detoxification	1	0_0_0_0_0_0_0_1_0_0_	0	0	0	0	0	0	0	10	0	0	0	0	0	0	0	0	0	0.00132189	0	0	0	0	0	0	0	0	0	1.79898	0	0	0	0	0	0	0	0	0	17	0	0	0	0	0	0	0
Aam-200302	putative fad-dependent sulfhydryl oxidase/quiescin, partial	antioxidant/ detoxification	1	0_0_0_0_0_0_0_0_1_0_	0	0	0	0	0	0	0	0	2	0	0	0	0	0	0	0	0	0	5.49719e-05	0	0	0	0	0	0	0	0	0	0.0399202	0	0	0	0	0	0	0	0	0	2	0	0	0	0	0	0
Aam-330678	peroxinectin, putative	antioxidant/ detoxification	1	0_0_0_0_0_0_0_0_0_1_	0	0	0	0	0	0	0	0	0	7	0	0	0	0	0	0	0	0	0	0.000221376	0	0	0	0	0	0	0	0	0	0.367729	0	0	0	0	0	0	0	0	0	7	0	0	0	0	0
Aam-565643	Putative arylsulfatase b	antioxidant/ detoxification	1	0_0_0_0_0_0_0_0_0_1_	0	0	0	0	0	0	0	0	0	5	0	0	0	0	0	0	0	0	0	0.000121965	0	0	0	0	0	0	0	0	0	0.122018	0	0	0	0	0	0	0	0	0	5	0	0	0	0	0
Aam-807882	Putative arylsulfatase b	antioxidant/ detoxification	1	0_0_0_0_0_0_0_0_0_1_	0	0	0	0	0	0	0	0	0	4	0	0	0	0	0	0	0	0	0	0.000109213	0	0	0	0	0	0	0	0	0	0.127197	0	0	0	0	0	0	0	0	0	4	0	0	0	0	0
Aam-810649	Putative arylsulfatase b	antioxidant/ detoxification	1	0_0_0_0_0_0_0_0_0_1_	0	0	0	0	0	0	0	0	0	20	0	0	0	0	0	0	0	0	0	0.000766708	0	0	0	0	0	0	0	0	0	0.629296	0	0	0	0	0	0	0	0	0	36	0	0	0	0	0
Aam-830302	putative arylsulfatase B precursor	antioxidant/ detoxification	1	0_0_0_0_0_0_0_0_0_1_	0	0	0	0	0	0	0	0	0	11	0	0	0	0	0	0	0	0	0	0.000624138	0	0	0	0	0	0	0	0	0	0.462177	0	0	0	0	0	0	0	0	0	18	0	0	0	0	0
Aam-836775	Putative peroxinectin	antioxidant/ detoxification	1	0_0_0_0_0_0_0_0_0_1_	0	0	0	0	0	0	0	0	0	3	0	0	0	0	0	0	0	0	0	0.000157335	0	0	0	0	0	0	0	0	0	0.177606	0	0	0	0	0	0	0	0	0	3	0	0	0	0	0
Aam-3759	putative biotinidase and vanin, partial	antioxidant/ detoxification	4	0_0_1_0_0_1_0_1_1_0_	0	0	3	0	0	15	0	8	10	0	0	0	0.000149173	0	0	0.000577891	0	0.000242284	0.000714871	0	0	0	0.0764652	0	0	0.485936	0	0.370882	0.30017	0	0	0	4	0	0	25	0	11	20	0	0	0	0.032	0	0
Aam-200151	putative scp euk: scp-like extracellular protein	extracellular matrix	9	1_1_1_1_1_1_1_1_1_0_	45	14	14	15	4	70	7	34	50	0	0.00193032	0.00041249	0.00109842	0.000700308	0.000197477	0.00342852	0.00017091	0.00134383	0.00289515	0	2.84592	0.790606	0.629296	0.65577	0.1508	3.09261	0.588547	1.24905	2.05492	0	88	18	28	21	5	141	8	58	77	0	0.585	0.253	0.212	0.219	0.061
Aam-18285	putative conserved membrane protein, partial	extracellular matrix	8	1_1_1_1_1_1_1_1_0_0_	2	22	37	12	19	3	11	9	0	0	7.07577e-05	0.000911694	0.00341667	0.00089643	0.00178362	0.000156872	0.000781022	0.000423517	0	0	0.0447202	0.967886	1.13796	0.599558	0.8281	0.0447202	0.636817	0.513561	0	0	3	37	81	25	42	6	34	17	0	0	0.019	0.294	0.33	0.204	0.262
Aam-10688	putative scp-like extracellular protein, partial	extracellular matrix	5	1_1_1_1_1_0_0_0_0_0_	2	41	5	3	2	0	0	0	0	0	9.66904e-05	0.00469712	0.000951069	0.000293993	0.000174094	0	0	0	0	0	0.122018	2.56451	0.258925	0.122018	0.377209	0	0	0	0	0	2	93	11	4	2	0	0	0	0	0	0.05	0.552	0.1	0.05	0.139
Aam-208261	cuticular protein, partial	extracellular matrix	6	1_1_1_1_0_0_1_1_0_0_	7	10	5	2	0	0	5	7	0	0	0.000647826	0.000812147	0.00104272	0.000295463	0	0	0.000567849	0.000547416	0	0	1.71019	0.686553	0.468926	0.2218	0	0	0.468926	1.0893	0	0	10	12	9	3	0	0	9	8	0	0	0.433	0.227	0.167	0.087	0
Aam-1034210	putative neuronal cell adhesion molecule ixodes scapularis neuronal cell	extracellular matrix	7	1_1_1_0_0_1_1_1_1_0_	25	9	7	0	0	13	2	7	16	0	0.00482694	0.00126069	0.00136303	0	0	0.00168971	0.000123714	0.000603768	0.00370144	0	1.58226	1.2182	0.909853	0	0	1.2182	0.216186	1.2182	1.2182	0	76	19	12	0	0	24	2	9	34	0	0.412	0.346	0.281	0	0
Aam-1018150	glycosyl hydrolase 18-like chitinase long isoform	extracellular matrix	4	1_1_1_0_0_1_0_0_0_0_	26	8	3	0	0	3	0	0	0	0	0.000855481	0.000183329	0.000117688	0	0	7.29473e-05	0	0	0	0	1.01837	0.303167	0.0543869	0	0	0.109175	0	0	0	0	39	8	3	0	0	3	0	0	0	0	0.305	0.115	0.023	0	0
Aam-373474	cuticular protein, partial	extracellular matrix	4	1_1_1_0_0_0_1_0_0_0_	3	3	3	0	0	0	2	0	0	0	0.00057727	0.000402053	0.00103239	0	0	0	0.000187409	0	0	0	0.227439	0.227439	0.227439	0	0	0	0.227439	0	0	0	6	4	6	0	0	0	2	0	0	0	0.089	0.089	0.089	0	0
Aam-964998	cuticular protein	extracellular matrix	4	1_1_0_0_0_0_1_1_0_0_	5	3	0	0	0	0	2	2	0	0	0.000716018	0.000320584	0	0	0	0	0.000199245	0.000216085	0	0	2.52371	2.19889	0	0	0	0	1.01837	2.19889	0	0	7	3	0	0	0	0	2	2	0	0	0.547	0.505	0	0	0
Aam-34838	putative conserved membrane protein	extracellular matrix	5	1_0_1_1_0_1_0_1_0_0_	5	0	8	2	0	9	0	2	0	0	0.000200358	0	0.000895806	0.000101534	0	0.000592268	0	7.05433e-05	0	0	0.352073	0	0.361445	0.153453	0	0.86638	0	0.153453	0	0	6	0	15	2	0	16	0	2	0	0	0.131	0	0.134	0.062	0
Aam-351740	putative neural cell adhesion molecule	extracellular matrix	5	1_0_1_1_0_1_0_0_1_0_	5	0	2	3	0	4	0	0	5	0	0.000282248	0	0.000144221	0.000183898	0	0.000223483	0	0	0.000414684	0	0.706082	0	0.258925	0.258925	0	0.270574	0	0	0.538155	0	7	0	2	3	0	5	0	0	6	0	0.232	0	0.1	0.1	0
Aam-947567	putative neural cell adhesion molecule	extracellular matrix	5	1_0_1_1_0_1_0_0_1_0_	16	0	4	2	0	17	0	0	15	0	0.00101876	0	0.0002803	0.000119138	0	0.00121618	0	0	0.00174625	0	1.24388	0	0.238797	0.148154	0	1.37137	0	0	0.778279	0	26	0	4	2	0	28	0	0	26	0	0.351	0	0.093	0.06	0
Aam-228581	laminin beta 1	extracellular matrix	5	1_0_1_0_0_1_0_1_1_0_	3	0	3	0	0	101	0	63	180	0	7.94553e-06	0	1.42098e-05	0	0	0.000405157	0	0.000209813	0.00119396	0	0.0351422	0	0.00693166	0	0	0.452112	0	0.336596	0.849269	0	3	0	3	0	0	138	0	75	263	0	0.015	0	0.003	0	0
Aam-245427	putative extracellular matrix glycoprotein laminin subunit beta, partial	extracellular matrix	5	1_0_1_0_0_1_0_1_1_0_	5	0	3	0	0	53	0	43	59	0	3.2829e-05	0	3.5227e-05	0	0	0.000531316	0	0.000450786	0.000967877	0	0.0739894	0	0.0495424	0	0	0.448772	0	0.452112	0.633052	0	5	0	3	0	0	73	0	65	86	0	0.031	0	0.021	0	0
Aam-248458	putative cuticle protein, partial	extracellular matrix	2	1_0_1_0_0_0_0_0_0_0_	2	0	2	0	0	0	0	0	0	0	0.00014186	0	0.000253703	0	0	0	0	0	0	0	0.244515	0	0.352073	0	0	0	0	0	0	0	2	0	2	0	0	0	0	0	0	0	0.095	0	0.131	0	0
Aam-149993	protein to be involved in spindle matrix formation, partial	extracellular matrix	4	1_0_0_1_1_0_0_1_0_0_	3	0	0	6	2	0	0	3	0	0	0.000183347	0	0	0.00120787	0.000220081	0	0	0.000193661	0	0	0.499685	0	0	0.499685	0.261828	0	0	0.261828	0	0	3	0	0	13	2	0	0	3	0	0	0.176	0	0	0.176	0.101
Aam-70751	putative chitinase	extracellular matrix	2	1_0_0_0_0_1_0_0_0_0_	2	0	0	0	0	2	0	0	0	0	4.82252e-05	0	0	0	0	5.34585e-05	0	0	0	0	0.0592537	0	0	0	0	0.0592537	0	0	0	0	2	0	0	0	0	2	0	0	0	0	0.025	0	0	0	0
Aam-320922	putative cell adhesion molecule	extracellular matrix	1	1_0_0_0_0_0_0_0_0_0_	13	0	0	0	0	0	0	0	0	0	0.000179744	0	0	0	0	0	0	0	0	0	0.315225	0	0	0	0	0	0	0	0	0	16	0	0	0	0	0	0	0	0	0	0.119	0	0	0	0
Aam-6289	chitinase	extracellular matrix	1	1_0_0_0_0_0_0_0_0_0_	7	0	0	0	0	0	0	0	0	0	0.000160051	0	0	0	0	0	0	0	0	0	0.415794	0	0	0	0	0	0	0	0	0	7	0	0	0	0	0	0	0	0	0	0.151	0	0	0	0
Aam-709572	putative neural cell adhesion molecule	extracellular matrix	1	1_0_0_0_0_0_0_0_0_0_	6	0	0	0	0	0	0	0	0	0	0.000387287	0	0	0	0	0	0	0	0	0	0.778279	0	0	0	0	0	0	0	0	0	11	0	0	0	0	0	0	0	0	0	0.25	0	0	0	0
Aam-887540	putative extracellular matrix protein slit	extracellular matrix	1	1_0_0_0_0_0_0_0_0_0_	3	0	0	0	0	0	0	0	0	0	0.000271815	0	0	0	0	0	0	0	0	0	0.702159	0	0	0	0	0	0	0	0	0	4	0	0	0	0	0	0	0	0	0	0.231	0	0	0	0
Aam-20254	putative cell wall protein dan4 precursor, partial	extracellular matrix	5	0_1_0_1_1_1_0_1_0_0_	0	7	0	2	3	4	0	6	0	0	0	0.0003571	0	0.000222711	0.00043961	0.00032478	0	0.000464203	0	0	0	0.148154	0	0.148154	0.148154	0.148154	0	0.148154	0	0	0	7	0	3	5	6	0	9	0	0	0	0.06	0	0.06	0.06
Aam-642333	Putative chitin binding peritrophin-a, partial	extracellular matrix	5	0_1_0_1_1_0_1_1_0_0_	0	8	0	7	2	0	8	7	0	0	0	0.000417771	0	0.000547154	0.000144004	0	0.000467365	0.000506867	0	0	0	0.489361	0	0.355189	0.355189	0	0.489361	0.489361	0	0	0	10	0	9	2	0	12	12	0	0	0	0.173	0	0.132	0.132
Aam-389802	Chitin-binding protein	extracellular matrix	1	0_1_0_0_0_0_0_0_0_0_	0	3	0	0	0	0	0	0	0	0	0	8.9575e-05	0	0	0	0	0	0	0	0	0	0.129796	0	0	0	0	0	0	0	0	0	3	0	0	0	0	0	0	0	0	0	0.053	0	0	0
Aam-11153	putative matricellular protein osteonectin/sparc/bm-40	extracellular matrix	5	0_0_1_1_0_1_0_1_1_0_	0	0	3	3	0	30	0	7	6	0	0	0	0.000184879	0.000157161	0	0.00152793	0	0.000254781	0.000354393	0	0	0	0.196741	0.0939563	0	2.03389	0	0.492794	0.196741	0	0	0	3	3	0	40	0	7	6	0	0	0	0.078	0.039	0
Aam-495026	putative collagen alpha-1 iv chain precursor, partial	extracellular matrix	1	0_0_1_0_0_0_0_0_0_0_	0	0	2	0	0	0	0	0	0	0	0	0	0.000478311	0	0	0	0	0	0	0	0	0	0.235947	0	0	0	0	0	0	0	0	0	3	0	0	0	0	0	0	0	0	0	0.092	0	0
Aam-945948	putative cuticle protein	extracellular matrix	1	0_0_1_0_0_0_0_0_0_0_	0	0	2	0	0	0	0	0	0	0	0	0	0.000394969	0	0	0	0	0	0	0	0	0	0.124605	0	0	0	0	0	0	0	0	0	4	0	0	0	0	0	0	0	0	0	0.051	0	0
Aam-957835	putative structural constituent of cuticle, partial	extracellular matrix	1	0_0_1_0_0_0_0_0_0_0_	0	0	6	0	0	0	0	0	0	0	0	0	0.00100538	0	0	0	0	0	0	0	0	0	1.69153	0	0	0	0	0	0	0	0	0	7	0	0	0	0	0	0	0	0	0	0.43	0	0
Aam-269040	laminin beta 1	extracellular matrix	3	0_0_0_0_0_1_0_1_1_0_	0	0	0	0	0	76	0	33	105	0	0	0	0	0	0	0.000624457	0	0.000240295	0.00129984	0	0	0	0	0	0	0.786488	0	0.396368	0.918669	0	0	0	0	0	0	104	0	42	140	0	0	0	0	0	0
Aam-647784	putative extracellular matrix glycoprotein laminin subunit alpha and gamma,	extracellular matrix	3	0_0_0_0_0_1_0_1_1_0_	0	0	0	0	0	8	0	7	9	0	0	0	0	0	0	0.00047875	0	0.000399157	0.000925361	0	0	0	0	0	0	0.393157	0	0.648162	0.412538	0	0	0	0	0	0	8	0	7	10	0	0	0	0	0	0
Aam-80447	Putative collagen alpha-2iv chain	extracellular matrix	3	0_0_0_0_0_1_0_1_1_0_	0	0	0	0	0	9	0	4	3	0	0	0	0	0	0	7.19324e-05	0	2.28471e-05	2.78072e-05	0	0	0	0	0	0	0.0423174	0	0.0375284	0.0139114	0	0	0	0	0	0	12	0	4	3	0	0	0	0	0	0
Aam-219481	putative gasp	extracellular matrix	2	0_0_0_0_0_1_0_1_0_0_	0	0	0	0	0	5	0	2	0	0	0	0	0	0	0	0.000216303	0	8.24422e-05	0	0	0	0	0	0	0	0.489361	0	0.270574	0	0	0	0	0	0	0	5	0	2	0	0	0	0	0	0	0
Aam-85888	putative collagen alpha-2iv chain, partial	extracellular matrix	2	0_0_0_0_0_1_0_1_0_0_	0	0	0	0	0	5	0	2	0	0	0	0	0	0	0	2.91921e-05	0	1.11263e-05	0	0	0	0	0	0	0	0.0423174	0	0.0185914	0	0	0	0	0	0	0	5	0	2	0	0	0	0	0	0	0
Aam-279861	type II transmembrane protein, putative	extracellular matrix	2	0_0_0_0_0_1_0_0_1_0_	0	0	0	0	0	15	0	0	2	0	0	0	0	0	0	6.53336e-05	0	0	1.26281e-05	0	0	0	0	0	0	0.0990058	0	0	0.0185914	0	0	0	0	0	0	16	0	0	2	0	0	0	0	0	0
Aam-103664	putative nidogen, partial	extracellular matrix	2	0_0_0_0_0_0_0_1_1_0_	0	0	0	0	0	0	0	2	17	0	0	0	0	0	0	0	0	2.7298e-05	0.000376543	0	0	0	0	0	0	0	0	0.0351422	0.432188	0	0	0	0	0	0	0	0	2	17	0	0	0	0	0	0
Aam-165531	putative cuticular protein, partial	extracellular matrix	1	0_0_0_0_0_0_0_1_0_0_	0	0	0	0	0	0	0	3	0	0	0	0	0	0	0	0	0	0.000191256	0	0	0	0	0	0	0	0	0	0.276439	0	0	0	0	0	0	0	0	0	3	0	0	0	0	0	0	0
Aam-463661	putative nidogen, partial	extracellular matrix	1	0_0_0_0_0_0_0_0_1_0_	0	0	0	0	0	0	0	0	2	0	0	0	0	0	0	0	0	0	8.12512e-05	0	0	0	0	0	0	0	0	0	0.1324	0	0	0	0	0	0	0	0	0	2	0	0	0	0	0	0
Aam-561874	putative nidogen, partial	extracellular matrix	1	0_0_0_0_0_0_0_0_1_0_	0	0	0	0	0	0	0	0	3	0	0	0	0	0	0	0	0	0	0.000106545	0	0	0	0	0	0	0	0	0	0.0715193	0	0	0	0	0	0	0	0	0	3	0	0	0	0	0	0
Aam-19567	GGY domain-containing protein	glycine rich	10	1_1_1_1_1_1_1_1_1_1_	9	4	9	9	2	10	8	12	5	6	0.000575371	0.000267154	0.000857498	0.000874727	0.000115108	0.000673242	0.000529245	0.00104666	0.000273955	0.000538251	0.374042	0.25603	0.374042	0.374042	0.207814	0.541701	0.374042	0.492794	0.244515	0.207814	18	8	15	18	2	19	17	31	5	13	0.138	0.099	0.138	0.138	0.082
Aam-64998	GGY domain-containing protein	glycine rich	10	1_1_1_1_1_1_1_1_1_1_	9	4	9	9	2	10	8	12	5	6	0.000562421	0.000261141	0.000838198	0.000855038	0.000112518	0.000658089	0.000517333	0.0010231	0.000267789	0.000526136	0.364583	0.247383	0.364583	0.364583	0.202264	0.524053	0.364583	0.479108	0.238797	0.202264	18	8	15	18	2	19	17	31	5	13	0.135	0.096	0.135	0.135	0.08
Aam-70964	putative secreted glycine-rich protein, partial	glycine rich	9	1_1_1_1_1_1_1_1_1_0_	7	6	5	6	5	5	6	5	3	0	0.000897802	0.000827596	0.000850042	0.00112404	0.000760716	0.000585428	0.000565792	0.000446263	0.000271573	0	1.14783	0.419058	0.419058	0.419058	0.419058	0.419058	0.419058	0.419058	0.177606	0	17	15	9	14	8	10	11	8	3	0	0.332	0.152	0.152	0.152	0.152
Aam-17458	putative glycine-rich cell wall structural protein, partial	glycine rich	9	1_1_1_1_1_1_1_1_0_1_	12	20	16	18	14	3	18	13	0	15	0.000704158	0.00117702	0.00146081	0.00154155	0.00131857	0.000156114	0.000795537	0.000654519	0	0.000766152	0.573983	0.717908	0.595879	0.717908	0.452112	0.0839269	0.870682	0.452112	0	0.798871	25	40	29	36	26	5	29	22	0	21	0.197	0.235	0.203	0.235	0.162
Aam-32276	putative cement protein	glycine rich	9	1_1_1_1_1_1_1_1_0_1_	4	65	48	45	48	3	27	28	0	4	0.000123946	0.00328899	0.00731499	0.00331642	0.00781092	0.000109917	0.00118302	0.00141393	0	0.000160546	0.374042	1.02302	1.02302	0.909853	1.39883	0.0990058	1.02302	0.986095	0	0.279381	5	127	165	88	175	4	49	54	0	5	0.138	0.306	0.306	0.281	0.38
Aam-956368	putative glycine-rich cell wall structural protein 1	glycine rich	9	1_1_1_1_1_1_1_1_0_1_	5	67	40	29	36	6	13	18	0	6	0.000574684	0.00802323	0.0121464	0.00500381	0.0074313	0.000926613	0.00137383	0.00187622	0	0.00081205	1.29087	2.08319	2.08319	1.62422	1.62422	0.581248	2.08319	1.62422	0	0.581248	11	147	130	63	79	16	27	34	0	12	0.36	0.489	0.489	0.419	0.419
Aam-20216	putative cement protein RIM36, partial	glycine rich	8	1_1_1_1_1_1_1_1_0_0_	4	16	16	11	13	5	6	6	0	0	0.000219602	0.00172065	0.00432011	0.00191968	0.0031632	0.00030429	0.000481228	0.000695868	0	0	0.315225	1.61818	0.330454	1.51768	2.39625	0.315225	0.330454	0.315225	0	0	4	30	44	23	32	5	9	12	0	0	0.119	0.418	0.124	0.401	0.531
Aam-32602	putative glycine-rich secreted cement protein	glycine rich	8	1_1_1_1_1_1_1_1_0_0_	2	11	21	17	59	2	12	10	0	0	6.30999e-05	0.000395526	0.00248266	0.00139098	0.00744168	6.99473e-05	0.000645283	0.000399898	0	0	0.119438	1.82488	1.54683	1.89068	4.10505	0.119438	1.4322	1.66073	0	0	2	12	44	29	131	2	21	12	0	0	0.049	0.451	0.406	0.461	0.708
Aam-18208	putative glycine rich protein	glycine rich	7	1_1_1_1_1_0_1_1_0_0_	3	44	52	29	39	0	21	26	0	0	8.94238e-05	0.00261581	0.00570403	0.00267367	0.00477664	0	0.00136446	0.0014483	0	0	0.0964782	1.92415	1.92415	1.92415	1.92415	0	1.26986	1.26986	0	0	3	84	107	59	89	0	47	46	0	0	0.04	0.466	0.466	0.466	0.466
Aam-32560	putative glycine-rich secreted cement protein	glycine rich	5	1_1_1_1_1_0_0_0_0_0_	2	3	3	3	3	0	0	0	0	0	5.92523e-05	0.000216655	0.00058282	0.000180161	0.000266715	0	0	0	0	0	0.183042	0.183042	0.183042	0.183042	0.183042	0	0	0	0	0	2	7	11	4	5	0	0	0	0	0	0.073	0.073	0.073	0.073	0.073
Aam-484552	glycine rich protein	glycine rich	7	1_1_1_1_0_1_0_1_1_0_	33	16	4	4	0	6	0	9	15	0	0.000919813	0.000433972	0.000159194	9.02178e-05	0	0.000131565	0	0.000219384	0.000610314	0	0.96336	0.367729	0.0739894	0.0889301	0	0.135011	0	0.174898	0.406048	0	62	28	6	4	0	8	0	14	24	0	0.293	0.136	0.031	0.037	0
Aam-1040748	putative large gyy 1, partial	glycine rich	4	1_1_1_1_0_0_0_0_0_0_	19	12	9	4	0	0	0	0	0	0	0.00234031	0.00100987	0.00127383	0.000464078	0	0	0	0	0	0	4.09331	1.47172	1.47172	0.541701	0	0	0	0	0	0	46	19	14	6	0	0	0	0	0	0	0.707	0.393	0.393	0.188	0
Aam-33256	putative glycine-rich secreted cement protein	glycine rich	5	1_1_1_0_1_0_0_1_0_0_	2	3	4	0	2	0	0	2	0	0	0.000119968	0.000375994	0.00343282	0	0.000324009	0	0	0.000253433	0	0	0.489361	0.489361	0.406048	0	0.489361	0	0	0.489361	0	0	2	6	32	0	3	0	0	4	0	0	0.173	0.173	0.148	0	0.173
Aam-1024630	glycine rich protein	glycine rich	5	1_1_0_1_1_0_0_1_0_0_	2	6	0	2	6	0	0	2	0	0	0.000127025	0.000530815	0	0.000193113	0.000800492	0	0	0.000134171	0	0	0.273503	0.823896	0	0.823896	1.74157	0	0	0.273503	0	0	2	8	0	2	7	0	0	2	0	0	0.105	0.261	0	0.261	0.438
Aam-135682	putative glycine-rich cell wall structural protein, partial	glycine rich	3	1_1_0_0_1_0_0_0_0_0_	5	4	0	0	2	0	0	0	0	0	0.000517494	0.00036042	0	0	0.000207059	0	0	0	0	0	0.367729	0.44544	0	0	0.177606	0	0	0	0	0	9	6	0	0	2	0	0	0	0	0	0.136	0.16	0	0	0.071
Aam-152192	glycine rich protein	glycine rich	3	1_1_0_0_0_0_0_1_0_0_	3	3	0	0	0	0	0	3	0	0	0.000195652	0.000204399	0	0	0	0	0	0.000206659	0	0	0.30017	0.30017	0	0	0	0	0	0.30017	0	0	3	3	0	0	0	0	0	3	0	0	0.114	0.114	0	0	0
Aam-42350	putative glycine-rich cell wall structural protein 1.8	glycine rich	5	1_0_1_1_0_0_1_1_0_0_	14	0	10	3	0	0	7	2	0	0	0.00123395	0	0.00101145	0.00031266	0	0	0.000500749	0.000108614	0	0	1.4322	0	0.774189	0.199499	0	0	0.749847	0.199499	0	0	24	0	11	4	0	0	10	2	0	0	0.386	0	0.249	0.079	0
Aam-23220	putative large gyy 1	glycine rich	6	1_0_1_0_0_1_0_1_1_1_	21	0	8	0	0	13	0	17	5	3	0.00370892	0	0.00119395	0	0	0.00222016	0	0.00164538	0.000635744	0.000288247	3.37522	0	1.97167	0	0	1.67301	0	2.80189	0.324342	0.279381	50	0	9	0	0	27	0	21	5	3	0.641	0	0.473	0	0
Aam-959152	putative large gyy 1	glycine rich	5	1_0_1_0_0_1_0_1_0_1_	12	0	2	0	0	5	0	5	0	3	0.00206126	0	0.000263313	0	0	0.000489631	0	0.000544306	0	0.000286063	2.38844	0	0.629296	0	0	0.686553	0	1.95121	0	0.276439	28	0	2	0	0	6	0	7	0	3	0.53	0	0.212	0	0
Aam-174113	glycine rich protein	glycine rich	3	1_0_0_0_0_1_0_1_0_0_	10	0	0	0	0	4	0	3	0	0	0.000971738	0	0	0	0	0.000414303	0	0.000236863	0	0	2.84592	0	0	0	0	0.555966	0	0.503142	0	0	13	0	0	0	0	5	0	3	0	0	0.585	0	0	0	0
Aam-239491	putative large gyy 1, partial	glycine rich	2	1_0_0_0_0_1_0_0_0_0_	10	0	0	0	0	4	0	0	0	0	0.000492019	0	0	0	0	0.000181804	0	0	0	0	0.674943	0	0	0	0	0.489361	0	0	0	0	12	0	0	0	0	4	0	0	0	0	0.224	0	0	0	0
Aam-294071	Glycine rich superfamily member	glycine rich	1	1_0_0_0_0_0_0_0_0_0_	2	0	0	0	0	0	0	0	0	0	0.000185682	0	0	0	0	0	0	0	0	0	0.174898	0	0	0	0	0	0	0	0	0	3	0	0	0	0	0	0	0	0	0	0.07	0	0	0	0
Aam-33843	putative secreted glycine-rich salivary protein	glycine rich	1	1_0_0_0_0_0_0_0_0_0_	2	0	0	0	0	0	0	0	0	0	7.77391e-05	0	0	0	0	0	0	0	0	0	0.0764652	0	0	0	0	0	0	0	0	0	2	0	0	0	0	0	0	0	0	0	0.032	0	0	0	0
Aam-151602	putative glycine-rich secreted cement protein	glycine rich	6	0_1_1_1_1_0_1_1_0_0_	0	8	8	9	10	0	5	4	0	0	0	0.00091533	0.00341875	0.00205856	0.00372876	0	0.00046545	0.000588921	0	0	0	0.862087	0.862087	0.862087	2.89045	0	0.862087	0.862087	0	0	0	11	24	17	26	0	6	7	0	0	0	0.27	0.27	0.27	0.59
Aam-18197	putative glycine-rich secreted cement protein, partial	glycine rich	6	0_1_1_1_1_0_1_1_0_0_	0	19	14	6	11	0	5	9	0	0	0	0.000525419	0.000642463	0.00019115	0.000614479	0	0.00013995	0.000227668	0	0	0	0.545254	0.545254	0.0715193	0.393157	0	0.185769	0.279381	0	0	0	28	20	7	19	0	8	12	0	0	0	0.189	0.189	0.03	0.144
Aam-18201	putative glycine-rich secreted cement protein, partial	glycine rich	6	0_1_1_1_1_0_1_1_0_0_	0	12	10	4	10	0	4	9	0	0	0	0.000585683	0.000835511	0.000284099	0.000841177	0	0.000182003	0.000444118	0	0	0	1.1727	0.318257	0.318257	0.702159	0	0.702159	0.702159	0	0	0	12	10	4	10	0	4	9	0	0	0	0.337	0.12	0.12	0.231
Aam-18290	putative glycine rich protein	glycine rich	6	0_1_1_1_1_0_1_1_0_0_	0	41	34	22	49	0	26	23	0	0	0	0.00329098	0.00649311	0.00263806	0.00711395	0	0.00187203	0.00174827	0	0	0	1.63027	2.3037	0.918669	1.93089	0	1.1928	1.24905	0	0	0	118	136	65	148	0	72	62	0	0	0	0.42	0.519	0.283	0.467
Aam-46981	putative glycine-rich cell wall structural protein 1, partial	glycine rich	6	0_1_1_1_1_0_1_1_0_0_	0	26	18	11	13	0	2	3	0	0	0	0.00329605	0.00293405	0.00124709	0.00181782	0	0.000122911	0.000199949	0	0	0	0.566751	0.566751	0.566751	0.566751	0	0.566751	0.566751	0	0	0	50	26	13	16	0	2	3	0	0	0	0.195	0.195	0.195	0.195
Aam-81508	putative glycine-rich secreted cement protein, partial	glycine rich	6	0_1_1_1_1_0_1_1_0_0_	0	6	3	4	4	0	2	3	0	0	0	0.0020578	0.00634085	0.00139746	0.00236439	0	0.00102315	0.00180314	0	0	0	1.04644	0.499685	1.04644	1.04644	0	0.499685	0.499685	0	0	0	15	27	7	10	0	8	13	0	0	0	0.311	0.176	0.311	0.311
Aam-35543	putative glycine-rich secreted cement protein	glycine rich	5	0_1_1_1_1_0_1_0_0_0_	0	2	4	3	7	0	2	0	0	0	0	6.28597e-05	0.000538038	0.000274424	0.000758361	0	8.79023e-05	0	0	0	0	0.0964782	0.193988	0.0964782	0.358313	0	0.0964782	0	0	0	0	2	10	6	14	0	3	0	0	0	0	0.04	0.077	0.04	0.133
Aam-19531	putative glycine-rich cell wall structural protein 1.8	glycine rich	6	0_1_1_1_1_0_0_1_0_1_	0	13	31	13	9	0	0	8	0	3	0	0.000434303	0.00291193	0.000816342	0.000748512	0	0	0.000164664	0	6.7309e-05	0	0.361445	0.918669	0.361445	0.241652	0	0	0.241652	0	0.0641431	0	24	94	31	24	0	0	9	0	3	0	0.134	0.283	0.134	0.094
Aam-159744	putative glycine-rich cell wall structural protein 1.8	glycine rich	4	0_1_1_1_1_0_0_0_0_0_	0	10	3	5	3	0	0	0	0	0	0	0.00143998	0.000862769	0.00115252	0.000372265	0	0	0	0	0	0	0.986095	0.25603	0.986095	0.25603	0	0	0	0	0	0	20	7	11	3	0	0	0	0	0	0	0.298	0.099	0.298	0.099
Aam-197332	putative glycine-rich cell wall structural protein 1, partial	glycine rich	4	0_1_1_1_1_0_0_0_0_0_	0	3	3	3	3	0	0	0	0	0	0	0.00019448	0.000665848	0.000283011	0.000335181	0	0	0	0	0	0	0.122018	0.122018	0.122018	0.122018	0	0	0	0	0	0	5	10	5	5	0	0	0	0	0	0	0.05	0.05	0.05	0.05
Aam-211881	putative glycine-rich cell wall structural protein, partial	glycine rich	4	0_1_1_1_1_0_0_0_0_0_	0	3	3	3	3	0	0	0	0	0	0	0.000164803	0.000564241	0.000239824	0.000284034	0	0	0	0	0	0	0.101539	0.101539	0.101539	0.101539	0	0	0	0	0	0	5	10	5	5	0	0	0	0	0	0	0.042	0.042	0.042	0.042
Aam-3488	glycine rich protein	glycine rich	4	0_1_1_1_1_0_0_0_0_0_	0	2	3	3	3	0	0	0	0	0	0	0.000178102	0.000228666	0.000259178	0.000230217	0	0	0	0	0	0	0.129796	0.199499	0.129796	0.129796	0	0	0	0	0	0	4	3	4	3	0	0	0	0	0	0	0.053	0.079	0.053	0.053
Aam-67839	putative glycine-rich cell wall structural protein	glycine rich	4	0_1_1_1_1_0_0_0_0_0_	0	30	8	3	3	0	0	0	0	0	0	0.00155552	0.000654035	0.000119138	0.000188134	0	0	0	0	0	0	1.05116	0.264736	0.124605	0.336596	0	0	0	0	0	0	57	14	3	4	0	0	0	0	0	0	0.312	0.102	0.051	0.126
Aam-32595	putative glycine-rich secreted cement protein	glycine rich	4	0_1_1_1_0_0_0_1_0_0_	0	3	3	2	0	0	0	2	0	0	0	0.000125331	0.00048274	9.11924e-05	0	0	0	6.33583e-05	0	0	0	0.111732	0.111732	0.111732	0	0	0	0.111732	0	0	0	4	9	2	0	0	0	2	0	0	0	0.046	0.046	0.046	0
Aam-17423	glycine rich protein	glycine rich	3	0_1_1_1_0_0_0_0_0_0_	0	10	12	3	0	0	0	0	0	0	0	0.00148823	0.00345753	0.000618771	0	0	0	0	0	0	0	0.541701	0.721869	0.199499	0	0	0	0	0	0	0	28	38	8	0	0	0	0	0	0	0	0.188	0.236	0.079	0
Aam-230012	putative glycine-rich cell wall structural protein 1.8	glycine rich	3	0_1_1_1_0_0_0_0_0_0_	0	7	4	4	0	0	0	0	0	0	0	0.000537846	0.000345271	0.000391342	0	0	0	0	0	0	0	0.156112	0.156112	0.156112	0	0	0	0	0	0	0	16	6	8	0	0	0	0	0	0	0	0.063	0.063	0.063	0
Aam-330450	putative glycine-rich cell wall structural protein 1.8	glycine rich	3	0_1_1_1_0_0_0_0_0_0_	0	7	4	4	0	0	0	0	0	0	0	0.000541431	0.000347573	0.000393951	0	0	0	0	0	0	0	0.156112	0.156112	0.156112	0	0	0	0	0	0	0	16	6	8	0	0	0	0	0	0	0	0.063	0.063	0.063	0
Aam-438770	putative glycine rich secreted protein, partial	glycine rich	3	0_1_1_1_0_0_0_0_0_0_	0	3	12	5	0	0	0	0	0	0	0	0.000123302	0.0011961	0.000299052	0	0	0	0	0	0	0	0.161449	1.07014	0.452112	0	0	0	0	0	0	0	3	17	5	0	0	0	0	0	0	0	0.065	0.316	0.162	0
Aam-89374	glycine rich protein	glycine rich	3	0_1_1_1_0_0_0_0_0_0_	0	3	3	3	0	0	0	0	0	0	0	0.000870158	0.00260679	0.000844181	0	0	0	0	0	0	0	0.279381	0.279381	0.279381	0	0	0	0	0	0	0	12	21	8	0	0	0	0	0	0	0	0.107	0.107	0.107	0
Aam-200028	putative glycine-rich secreted cement protein, partial	glycine rich	3	0_1_1_0_1_0_0_0_0_0_	0	5	3	0	3	0	0	0	0	0	0	0.000263001	0.000270134	0	0.000271966	0	0	0	0	0	0	0.710015	0.448772	0	0.448772	0	0	0	0	0	0	5	3	0	3	0	0	0	0	0	0	0.233	0.161	0	0.161
Aam-19474	putative glycine-rich cell wall structural protein 1.8	glycine rich	2	0_1_1_0_0_0_0_0_0_0_	0	10	8	0	0	0	0	0	0	0	0	0.000242599	0.00031946	0	0	0	0	0	0	0	0	0.30017	0.396368	0	0	0	0	0	0	0	0	13	10	0	0	0	0	0	0	0	0	0.114	0.145	0	0
Aam-31453	putative glycine rich secreted protein, partial	glycine rich	2	0_1_1_0_0_0_0_0_0_0_	0	3	3	0	0	0	0	0	0	0	0	0.000205781	0.000469693	0	0	0	0	0	0	0	0	0.244515	0.224616	0	0	0	0	0	0	0	0	3	4	0	0	0	0	0	0	0	0	0.095	0.088	0	0
Aam-42273	putative glycine-rich cell wall structural protein 1.8	glycine rich	2	0_1_0_1_0_0_0_0_0_0_	0	11	0	3	0	0	0	0	0	0	0	0.000910479	0	0.000198742	0	0	0	0	0	0	0	0.25603	0	0.180321	0	0	0	0	0	0	0	20	0	3	0	0	0	0	0	0	0	0.099	0	0.072	0
Aam-3123	putative glycine-rich cell wall structural protein	glycine rich	3	0_1_0_0_0_0_1_1_0_0_	0	47	0	0	0	0	26	36	0	0	0	0.00446436	0	0	0	0	0.00114026	0.00204044	0	0	0	1.32809	0	0	0	0	1.31206	1.31206	0	0	0	146	0	0	0	0	40	66	0	0	0	0.367	0	0	0
Aam-104578	putative glycine-rich cell wall structural protein 1.8	glycine rich	1	0_1_0_0_0_0_0_0_0_0_	0	3	0	0	0	0	0	0	0	0	0	0.000863986	0	0	0	0	0	0	0	0	0	0.25603	0	0	0	0	0	0	0	0	0	12	0	0	0	0	0	0	0	0	0	0.099	0	0	0
Aam-1562	putative glycine-rich cell wall structural protein 1.8	glycine rich	1	0_1_0_0_0_0_0_0_0_0_	0	11	0	0	0	0	0	0	0	0	0	0.000343299	0	0	0	0	0	0	0	0	0	0.559552	0	0	0	0	0	0	0	0	0	14	0	0	0	0	0	0	0	0	0	0.193	0	0	0
Aam-991428	putative glycine rich secreted protein, partial	glycine rich	1	0_1_0_0_0_0_0_0_0_0_	0	3	0	0	0	0	0	0	0	0	0	0.000167338	0	0	0	0	0	0	0	0	0	0.636817	0	0	0	0	0	0	0	0	0	3	0	0	0	0	0	0	0	0	0	0.214	0	0	0
Aam-30860	putative glycine rich protein	glycine rich	3	0_0_1_1_0_0_0_1_0_0_	0	0	3	3	0	0	0	4	0	0	0	0	0.000571129	0.000346788	0	0	0	0.000192752	0	0	0	0	0.1508	0.1508	0	0	0	0.282331	0	0	0	0	7	5	0	0	0	4	0	0	0	0	0.061	0.061	0
Aam-47491	putative grp-3 321 glycine rich family, partial	glycine rich	3	0_0_1_1_0_0_0_1_0_0_	0	0	3	3	0	0	0	4	0	0	0	0	0.00047706	0.00028967	0	0	0	0.000161005	0	0	0	0	0.124605	0.124605	0	0	0	0.230269	0	0	0	0	7	5	0	0	0	4	0	0	0	0	0.051	0.051	0
Aam-261844	putative glycine-rich cell wall structural protein 1, partial	glycine rich	2	0_0_1_1_0_0_0_0_0_0_	0	0	7	9	0	0	0	0	0	0	0	0	0.00200523	0.000795478	0	0	0	0	0	0	0	0	0.462177	0.778279	0	0	0	0	0	0	0	0	30	14	0	0	0	0	0	0	0	0	0.165	0.25	0
Aam-11284	putative glycine-rich cell wall structural protein, partial	glycine rich	1	0_0_1_0_0_0_0_0_0_0_	0	0	3	0	0	0	0	0	0	0	0	0	0.000309228	0	0	0	0	0	0	0	0	0	0.377209	0	0	0	0	0	0	0	0	0	5	0	0	0	0	0	0	0	0	0	0.139	0	0
Aam-47013	putative glycine-rich secreted cement protein	glycine rich	1	0_0_1_0_0_0_0_0_0_0_	0	0	2	0	0	0	0	0	0	0	0	0	0.000310333	0	0	0	0	0	0	0	0	0	1.32274	0	0	0	0	0	0	0	0	0	2	0	0	0	0	0	0	0	0	0	0.366	0	0
Aam-494953	Putative glycine rich protein	glycine rich	1	0_0_1_0_0_0_0_0_0_0_	0	0	2	0	0	0	0	0	0	0	0	0	0.000206888	0	0	0	0	0	0	0	0	0	0.161449	0	0	0	0	0	0	0	0	0	2	0	0	0	0	0	0	0	0	0	0.065	0	0
Aam-19499	putative glycine-rich cell wall structural protein 1.8	glycine rich	1	0_0_0_1_0_0_0_0_0_0_	0	0	0	3	0	0	0	0	0	0	0	0	0	8.89949e-05	0	0	0	0	0	0	0	0	0	0.122018	0	0	0	0	0	0	0	0	0	3	0	0	0	0	0	0	0	0	0	0.05	0
Aam-29864	putative glycine rich secreted protein, partial	glycine rich	1	0_0_0_1_0_0_0_0_0_0_	0	0	0	3	0	0	0	0	0	0	0	0	0	0.000205183	0	0	0	0	0	0	0	0	0	0.161449	0	0	0	0	0	0	0	0	0	3	0	0	0	0	0	0	0	0	0	0.065	0
Aam-60971	glycine rich protein	glycine rich	1	0_0_0_1_0_0_0_0_0_0_	0	0	0	5	0	0	0	0	0	0	0	0	0	0.000286858	0	0	0	0	0	0	0	0	0	0.297179	0	0	0	0	0	0	0	0	0	6	0	0	0	0	0	0	0	0	0	0.113	0
Aam-78265	putative glycine-rich cell wall structural protein 1.8	glycine rich	1	0_0_0_1_0_0_0_0_0_0_	0	0	0	3	0	0	0	0	0	0	0	0	0	0.000114817	0	0	0	0	0	0	0	0	0	0.161449	0	0	0	0	0	0	0	0	0	3	0	0	0	0	0	0	0	0	0	0.065	0
Aam-1002249	putative glycine-rich cell wall structural protein, partial	glycine rich	2	0_0_0_0_0_1_0_0_1_0_	0	0	0	0	0	6	0	0	2	0	0	0	0	0	0	0.000594766	0	0	0.000204374	0	0	0	0	0	0	0.16681	0	0	0.16681	0	0	0	0	0	0	9	0	0	2	0	0	0	0	0	0
Aam-1020346	glycine rich protein	glycine rich	1	0_0_0_0_0_0_1_0_0_0_	0	0	0	0	0	0	2	0	0	0	0	0	0	0	0	0	0.00010694	0	0	0	0	0	0	0	0	0	0.297179	0	0	0	0	0	0	0	0	0	2	0	0	0	0	0	0	0	0
Aam-670039	glycine rich protein	glycine rich	2	0_0_0_0_0_0_0_1_1_0_	0	0	0	0	0	0	0	7	12	0	0	0	0	0	0	0	0	0.000247326	0.000752552	0	0	0	0	0	0	0	0	0.291219	0.741807	0	0	0	0	0	0	0	0	8	15	0	0	0	0	0	0
Aam-156748	putative glycine-rich secreted protein	glycine rich	1	0_0_0_0_0_0_0_1_0_0_	0	0	0	0	0	0	0	3	0	0	0	0	0	0	0	0	0	0.000214729	0	0	0	0	0	0	0	0	0	0.111732	0	0	0	0	0	0	0	0	0	5	0	0	0	0	0	0	0
Aam-241187	glycine rich cell wall structural protein, partial	glycine rich	1	0_0_0_0_0_0_0_1_0_0_	0	0	0	0	0	0	0	3	0	0	0	0	0	0	0	0	0	0.000130586	0	0	0	0	0	0	0	0	0	0.0665962	0	0	0	0	0	0	0	0	0	5	0	0	0	0	0	0	0
Aam-1015610	putative glycine-rich cell wall structural protein 1.8, partial	glycine rich	1	0_0_0_0_0_0_0_0_1_0_	0	0	0	0	0	0	0	0	2	0	0	0	0	0	0	0	0	0	0.000169101	0	0	0	0	0	0	0	0	0	0.1508	0	0	0	0	0	0	0	0	0	2	0	0	0	0	0	0
Aam-328426	putative glycine-rich cell wall structural protein 1.8, partial	glycine rich	1	0_0_0_0_0_0_0_0_1_0_	0	0	0	0	0	0	0	0	4	0	0	0	0	0	0	0	0	0	0.000570428	0	0	0	0	0	0	0	0	0	0.227439	0	0	0	0	0	0	0	0	0	5	0	0	0	0	0	0
Aam-12781	putative toll-like receptor 5	immumne related	10	1_1_1_1_1_1_1_1_1_1_	30	31	16	27	16	33	21	22	26	2	0.00235949	0.00204334	0.00255405	0.00221833	0.00139748	0.00240905	0.000967581	0.00137728	0.002714	8.04267e-05	1.90402	1.38232	0.710015	1.22843	0.883649	2.59749	0.883649	0.923092	1.29615	0.202264	76	63	46	47	25	70	32	42	51	2	0.463	0.377	0.233	0.348	0.275
Aam-21134	putative salivary lipid	immumne related	10	1_1_1_1_1_1_1_1_1_1_	16	29	9	18	3	23	12	12	28	8	0.00222577	0.00368642	0.00135922	0.00330127	0.000488728	0.00343015	0.000951702	0.00154821	0.00688592	0.000632855	2.26588	2.86367	1.30675	1.46037	0.361445	2.34965	0.97697	0.737801	1.94442	0.737801	41	65	14	40	5	57	18	27	74	9	0.514	0.587	0.363	0.391	0.134
Aam-29306	putative his-rich 1	immumne related	10	1_1_1_1_1_1_1_1_1_1_	18	32	20	31	22	19	27	25	19	17	0.0105928	0.010792	0.0288078	0.0206292	0.0238015	0.0145566	0.00878205	0.0106339	0.0192075	0.00419559	0.940886	1.33884	1.10863	0.940886	0.940886	1.10863	1.10863	1.15278	1.10863	0.940886	121	118	184	155	151	150	103	115	128	37	0.288	0.369	0.324	0.288	0.288
Aam-42400	putative cyclophilin type peptidyl-prolyl cis-trans isomerase	immumne related	8	1_1_1_1_1_1_1_1_0_0_	20	11	7	24	6	13	6	16	0	0	0.00207884	0.000656587	0.000691687	0.00301343	0.000696377	0.00107183	0.000376683	0.00137875	0	0	2.14775	1.15278	0.330454	1.87078	0.563148	1.28034	0.330454	1.44343	0	0	43	13	8	41	8	20	8	27	0	0	0.498	0.333	0.124	0.458	0.194
Aam-155319	putative peptidyl-prolyl cis-trans isomerase	immumne related	8	1_1_1_1_1_1_0_1_1_0_	20	13	2	16	2	19	0	10	5	0	0.00128904	0.000828721	0.000177333	0.00173359	0.000178535	0.00126405	0	0.000628411	0.000509893	0	2.81944	1.74789	0.177606	1.74789	0.177606	2.77572	0	0.757924	0.819701	0	26	16	2	23	2	23	0	12	6	0	0.582	0.439	0.071	0.439	0.071
Aam-497356	putative gamma-interferon inducible lysosomal thiol reduct	immumne related	8	1_1_1_1_0_1_1_1_0_1_	13	5	6	3	0	14	4	2	0	7	0.000903943	0.000377743	0.000565816	0.00027485	0	0.00085173	0.000264116	9.54795e-05	0	0.000409802	1.02768	0.409289	0.264736	0.321296	0	1.32809	0.264736	0.264736	0	0.986095	20	8	7	4	0	17	6	2	0	7	0.307	0.149	0.102	0.121	0
Aam-35775	putative annexin, partial	immumne related	4	1_1_0_0_0_1_0_1_0_0_	6	2	0	0	0	3	0	3	0	0	0.000198314	5.91944e-05	0	0	0	9.42147e-05	0	8.9773e-05	0	0	0.25603	0.0839269	0	0	0	0.0839269	0	0.0839269	0	0	7	2	0	0	0	3	0	3	0	0	0.099	0.035	0	0	0
Aam-47224	putative annexin	immumne related	4	1_1_0_0_0_1_0_1_0_0_	6	2	0	0	0	3	0	3	0	0	0.000125501	3.74607e-05	0	0	0	5.96229e-05	0	5.68121e-05	0	0	0.156112	0.0519619	0	0	0	0.0519619	0	0.0519619	0	0	7	2	0	0	0	3	0	3	0	0	0.063	0.022	0	0	0
Aam-464468	putative ixoderin precursor, partial	immumne related	3	1_0_1_1_0_0_0_0_0_0_	21	0	3	4	0	0	0	0	0	0	0.0011096	0	0.000240535	0.000204473	0	0	0	0	0	0	1.18273	0	0.164126	0.164126	0	0	0	0	0	0	33	0	4	4	0	0	0	0	0	0	0.339	0	0.066	0.066	0
Aam-237776	putative major epididymal secretory protein he1	immumne related	6	1_0_0_0_1_1_1_1_1_0_	2	0	0	0	2	3	8	7	2	0	0.000127025	0	0	0	0.000228712	0.000211213	0.000618572	0.000469597	0.000217732	0	0.412538	0	0	0	0.393157	0.161449	2.0479	0.694338	0.161449	0	2	0	0	0	2	3	10	7	2	0	0.15	0	0	0	0.144
Aam-971836	putative hemolectin, partial	immumne related	4	1_0_0_0_0_1_0_1_1_0_	2	0	0	0	0	3	0	3	3	0	0.000273729	0	0	0	0	0.0009103	0	0.000578256	0.00140759	0	0.573983	0	0	0	0	0.573983	0	0.573983	0.573983	0	2	0	0	0	0	6	0	4	6	0	0.197	0	0	0	0
Aam-513843	leucine-rich repeat containing protein	immumne related	2	1_0_0_0_0_0_0_0_1_0_	7	0	0	0	0	0	0	0	3	0	0.000476927	0	0	0	0	0	0	0	0.000715309	0	1.05589	0	0	0	0	0	0	0	0.135011	0	8	0	0	0	0	0	0	0	7	0	0.313	0	0	0	0
Aam-851110	histidine-rich glycoprotein-like	immumne related	9	0_1_1_1_1_1_1_1_1_1_	0	3	2	6	7	8	6	10	3	8	0	0.000230724	0.000263313	0.000671507	0.00132549	0.00106087	0.000716981	0.00116637	0.000378557	0.0010489	0	0.30017	0.30017	0.30017	0.686553	0.629296	0.972423	0.573983	0.30017	0.81134	0	3	2	6	10	13	10	15	3	11	0	0.114	0.114	0.114	0.227
Aam-34934	serotonin and histamine binding protein	immumne related	1	0_1_0_0_0_0_0_0_0_0_	0	3	0	0	0	0	0	0	0	0	0	0.000522095	0	0	0	0	0	0	0	0	0	0.124605	0	0	0	0	0	0	0	0	0	9	0	0	0	0	0	0	0	0	0	0.051	0	0	0
Aam-962643	putative peptidoglycan recognition protein	immumne related	1	0_0_1_0_0_0_0_0_0_0_	0	0	6	0	0	0	0	0	0	0	0	0	0.00102227	0	0	0	0	0	0	0	0	0	0.355189	0	0	0	0	0	0	0	0	0	12	0	0	0	0	0	0	0	0	0	0.132	0	0
Aam-15038	putative ml domain-containing protein	immumne related	5	0_0_0_1_0_1_1_1_1_0_	0	0	0	7	0	11	7	13	18	0	0	0	0	0.000662898	0	0.00131196	0.000606676	0.00164488	0.00512507	0	0	0	0	1.06063	0	1.97852	1.97852	1.97852	1.97852	0	0	0	0	7	0	19	10	25	48	0	0	0	0	0.314	0
Aam-5364	macrophage migration inhibitory factor	immumne related	1	0_0_0_1_0_0_0_0_0_0_	0	0	0	3	0	0	0	0	0	0	0	0	0	0.000509419	0	0	0	0	0	0	0	0	0	0.244515	0	0	0	0	0	0	0	0	0	4	0	0	0	0	0	0	0	0	0	0.095	0
Aam-223353	putative secreted complement-binding protein, partial	immumne related	2	0_0_0_0_0_1_0_0_1_0_	0	0	0	0	0	2	0	0	2	0	0	0	0	0	0	6.41183e-05	0	0	9.91458e-05	0	0	0	0	0	0	0.0864257	0	0	0.0864257	0	0	0	0	0	0	2	0	0	2	0	0	0	0	0	0
Aam-978516	putative secreted complement-binding protein, partial	immumne related	2	0_0_0_0_0_1_0_0_1_0_	0	0	0	0	0	2	0	0	3	0	0	0	0	0	0	4.87415e-05	0	0	0.000113053	0	0	0	0	0	0	0.0641431	0	0	0.156112	0	0	0	0	0	0	2	0	0	3	0	0	0	0	0	0
Aam-353963	dermacentor immunosuppressant protein p36-like protein	immumne related	3	0_0_0_0_0_0_1_1_0_1_	0	0	0	0	0	0	21	24	0	18	0	0	0	0	0	0	0.00222202	0.00285608	0	0.00235318	0	0	0	0	0	0	0.896706	0.584893	0	0.584893	0	0	0	0	0	0	54	64	0	43	0	0	0	0	0
Aam-75135	putative ml domain protein	immumne related	1	0_0_0_0_0_0_0_1_0_0_	0	0	0	0	0	0	0	3	0	0	0	0	0	0	0	0	0	0.000283146	0	0	0	0	0	0	0	0	0	0.396368	0	0	0	0	0	0	0	0	0	4	0	0	0	0	0	0	0
Aam-29879	CUB and sushi multiple domains (CSMD) protein	immumne related	1	0_0_0_0_0_0_0_0_1_0_	0	0	0	0	0	0	0	0	2	0	0	0	0	0	0	0	0	0	5.13297e-05	0	0	0	0	0	0	0	0	0	0.124605	0	0	0	0	0	0	0	0	0	2	0	0	0	0	0	0
Aam-939269	protein related to Da-p36	immumne related	1	0_0_0_0_0_0_0_0_0_1_	0	0	0	0	0	0	0	0	0	4	0	0	0	0	0	0	0	0	0	0.00155942	0	0	0	0	0	0	0	0	0	0.566751	0	0	0	0	0	0	0	0	0	14	0	0	0	0	0
Aam-161106	putative dihydropteridine reductase dhpr/qdpr	metabolism, amino acids	4	1_0_1_0_0_1_0_1_0_0_	5	0	2	0	0	3	0	3	0	0	0.000250233	0	0.000149173	0	0	0.000138694	0	0.00026431	0	0	0.442115	0	0.127197	0	0	0.127197	0	0.127197	0	0	6	0	2	0	0	3	0	6	0	0	0.159	0	0.052	0	0
Aam-18450	putative fumarylacetoacetase, partial	metabolism, amino acids	2	1_0_0_0_0_1_0_0_0_0_	7	0	0	0	0	7	0	0	0	0	0.000162343	0	0	0	0	0.00017996	0	0	0	0	0.686553	0	0	0	0	0.238797	0	0	0	0	7	0	0	0	0	7	0	0	0	0	0.227	0	0	0	0
Aam-22720	aspartate aminotransferase, cytoplasmic-like	metabolism, amino acids	1	1_0_0_0_0_0_0_0_0_0_	5	0	0	0	0	0	0	0	0	0	0.000119378	0	0	0	0	0	0	0	0	0	0.358313	0	0	0	0	0	0	0	0	0	5	0	0	0	0	0	0	0	0	0	0.133	0	0	0	0
Aam-52802	putative glutamine synthetase	metabolism, amino acids	1	0_0_0_0_0_1_0_0_0_0_	0	0	0	0	0	5	0	0	0	0	0	0	0	0	0	0.000132659	0	0	0	0	0	0	0	0	0	0.172195	0	0	0	0	0	0	0	0	0	5	0	0	0	0	0	0	0	0	0
Aam-69852	putative phosphoserine aminotransferase	metabolism, amino acids	1	0_0_0_0_0_1_0_0_0_0_	0	0	0	0	0	3	0	0	0	0	0	0	0	0	0	8.75762e-05	0	0	0	0	0	0	0	0	0	0.0789467	0	0	0	0	0	0	0	0	0	3	0	0	0	0	0	0	0	0	0
Aam-15937	putative glyoxylate/hydroxypyruvate reductase	metabolism, amino acids	1	0_0_0_0_0_0_1_0_0_0_	0	0	0	0	0	0	4	0	0	0	0	0	0	0	0	0	0.000129646	0	0	0	0	0	0	0	0	0	0.247383	0	0	0	0	0	0	0	0	0	4	0	0	0	0	0	0	0	0
Aam-65267	putative glyoxylate/hydroxypyruvate reductase	metabolism, amino acids	1	0_0_0_0_0_0_1_0_0_0_	0	0	0	0	0	0	4	0	0	0	0	0	0	0	0	0	0.00032635	0	0	0	0	0	0	0	0	0	0.741807	0	0	0	0	0	0	0	0	0	4	0	0	0	0	0	0	0	0
Aam-153348	putative enolase	metabolism, carbohydrates	9	1_1_1_1_1_1_1_1_0_1_	30	20	13	16	5	17	15	20	0	6	0.00130164	0.000539243	0.000682302	0.000648245	0.000202038	0.00064681	0.000437143	0.000758544	0	0.000174413	1.25424	0.823896	0.570363	0.570363	0.230269	0.65577	0.65577	0.883649	0	0.339677	58	23	17	19	5	26	20	32	0	6	0.353	0.261	0.196	0.196	0.09
Aam-35380	putative malate dehydrogenase	metabolism, carbohydrates	7	1_1_1_1_1_1_1_0_0_0_	9	3	4	3	2	4	3	0	0	0	0.000323016	8.43643e-05	0.000288842	0.000204614	9.69334e-05	0.000119356	0.000104866	0	0	0	0.448772	0.202264	0.202264	0.202264	0.0789467	0.202264	0.0789467	0	0	0	12	3	6	5	2	4	4	0	0	0	0.161	0.08	0.08	0.08	0.033
Aam-559209	putative glucosidase ii catalytic alpha subunit, partial	metabolism, carbohydrates	9	1_1_1_1_0_1_1_1_1_1_	8	6	6	13	0	25	4	24	38	6	0.000373745	0.000234273	0.000601568	0.00119322	0	0.0017815	0.000145602	0.00153961	0.00557352	0.000338875	1.51189	0.315225	0.412538	0.65577	0	2.87258	0.315225	2.90841	2.48337	0.315225	10	6	9	21	0	43	4	39	87	7	0.4	0.119	0.15	0.219	0
Aam-954789	putative glucosidase ii catalytic alpha subunit, partial	metabolism, carbohydrates	9	1_1_1_1_0_1_1_1_1_1_	14	9	6	25	0	37	5	36	54	10	0.000319914	0.000187997	0.000321827	0.00106391	0	0.00126337	9.73678e-05	0.00122493	0.00414699	0.000284886	1.41546	0.361445	0.202264	0.733804	0	2.22107	0.224616	1.89068	2.25087	0.380384	16	9	9	35	0	57	5	58	121	11	0.383	0.134	0.08	0.239	0
Aam-1011458	putative glucosidase ii catalytic alpha subunit, partial	metabolism, carbohydrates	8	1_1_1_1_0_1_0_1_1_1_	9	4	4	15	0	15	0	15	31	3	0.000581382	0.000173536	0.000445606	0.00126266	0	0.00124291	0	0.00118431	0.00533862	0.000161369	0.914256	0.318257	0.318257	1.17771	0	1.03236	0	0.972423	2.31894	0.104079	14	4	6	20	0	27	0	27	75	3	0.282	0.12	0.12	0.338	0
Aam-971071	putative alpha-l-fucosidase, partial	metabolism, carbohydrates	6	1_1_1_0_0_1_0_1_1_0_	13	5	4	0	0	20	0	16	8	0	0.000457778	0.00013043	0.000297707	0	0	0.000622785	0	0.000549467	0.000392337	0	0.651962	0.114295	0.114295	0	0	0.686553	0	0.352073	0.199499	0	22	6	8	0	0	27	0	25	11	0	0.218	0.047	0.047	0	0
Aam-19973	putative glucosidase ii catalytic alpha subunit, partial	metabolism, carbohydrates	6	1_0_1_1_0_1_0_1_1_0_	4	0	3	5	0	8	0	2	37	0	7.4273e-05	0	6.64152e-05	0.000112916	0	0.000123499	0	2.61504e-05	0.00110336	0	0.0739894	0	0.0327615	0.127197	0	0.169499	0	0.0739894	0.710015	0	6	0	3	6	0	9	0	2	52	0	0.031	0	0.014	0.052	0
Aam-348783	putative glucosidase ii catalytic alpha subunit, partial	metabolism, carbohydrates	4	1_0_0_1_0_1_0_0_1_0_	2	0	0	3	0	3	0	0	3	0	0.000134497	0	0	0.000204473	0	0.000111819	0	0	0.000288175	0	0.0839269	0	0	0.0839269	0	0.0839269	0	0	0.0839269	0	4	0	0	4	0	3	0	0	5	0	0.035	0	0	0.035	0
Aam-951205	putative glycosyl transferase family 8	metabolism, carbohydrates	2	1_0_0_0_0_1_0_0_0_0_	2	0	0	0	0	3	0	0	0	0	5.39855e-05	0	0	0	0	8.97657e-05	0	0	0	0	0.0939563	0	0	0	0	0.0939563	0	0	0	0	2	0	0	0	0	3	0	0	0	0	0.039	0	0	0	0
Aam-11230	putative carbohydrate metabolic process protein, partial	metabolism, carbohydrates	1	1_0_0_0_0_0_0_0_0_0_	5	0	0	0	0	0	0	0	0	0	0.000152789	0	0	0	0	0	0	0	0	0	0.241652	0	0	0	0	0	0	0	0	0	5	0	0	0	0	0	0	0	0	0	0.094	0	0	0	0
Aam-245375	putative quinolinate phosphoribosyl transferase, partial	metabolism, carbohydrates	1	1_0_0_0_0_0_0_0_0_0_	3	0	0	0	0	0	0	0	0	0	0.000208976	0	0	0	0	0	0	0	0	0	0.3122	0	0	0	0	0	0	0	0	0	4	0	0	0	0	0	0	0	0	0	0.118	0	0	0	0
Aam-1033884	putative alpha-d-galactosidase melibiase	metabolism, carbohydrates	7	0_1_1_1_1_1_0_1_1_0_	0	21	9	8	4	21	0	6	8	0	0	0.000471335	0.000403433	0.000290187	0.000156219	0.000692478	0	0.000128301	0.000297437	0	0	0.733804	0.224616	0.145513	0.188502	0.592209	0	0.164126	0.233105	0	0	26	13	11	5	36	0	7	10	0	0	0.239	0.088	0.059	0.075
Aam-16048	putative nad-dependent malate dehydrogenase	metabolism, carbohydrates	4	0_0_0_1_0_1_0_1_0_1_	0	0	0	14	0	14	0	16	0	2	0	0	0	0.000695208	0	0.00047523	0	0.000573579	0	7.40399e-05	0	0	0	0.629296	0	0.729816	0	0.729816	0	0.0764652	0	0	0	16	0	15	0	19	0	2	0	0	0	0.212	0
Aam-1022315	putative beta-n-acetylhexosaminidase, partial	metabolism, carbohydrates	3	0_0_0_0_0_1_0_1_1_0_	0	0	0	0	0	2	0	3	2	0	0	0	0	0	0	6.06866e-05	0	0.000115651	9.38394e-05	0	0	0	0	0	0	0.183042	0	0.191242	0.230269	0	0	0	0	0	0	2	0	4	2	0	0	0	0	0	0
Aam-317813	putative beta-n-acetylhexosaminidase	metabolism, carbohydrates	3	0_0_0_0_0_1_0_1_1_0_	0	0	0	0	0	3	0	3	3	0	0	0	0	0	0	0.000618059	0	0.000252395	0.00109223	0	0	0	0	0	0	0.207814	0	0.207814	0.207814	0	0	0	0	0	0	7	0	3	8	0	0	0	0	0	0
Aam-739860	putative beta-n-acetylhexosaminidase	metabolism, carbohydrates	3	0_0_0_0_0_1_0_1_1_0_	0	0	0	0	0	3	0	3	3	0	0	0	0	0	0	0.000166453	0	6.79738e-05	0.000294154	0	0	0	0	0	0	0.0519619	0	0.0519619	0.0519619	0	0	0	0	0	0	7	0	3	8	0	0	0	0	0	0
Aam-916723	putative beta-n-acetylhexosaminidase	metabolism, carbohydrates	3	0_0_0_0_0_1_0_1_1_0_	0	0	0	0	0	3	0	3	3	0	0	0	0	0	0	0.000170982	0	6.98235e-05	0.000302159	0	0	0	0	0	0	0.0543869	0	0.0543869	0.0543869	0	0	0	0	0	0	7	0	3	8	0	0	0	0	0	0
Aam-1666	putative alpha-l-fucosidase	metabolism, carbohydrates	2	0_0_0_0_0_1_0_1_0_0_	0	0	0	0	0	6	0	3	0	0	0	0	0	0	0	0.000140503	0	6.69394e-05	0	0	0	0	0	0	0	0.336596	0	0.196741	0	0	0	0	0	0	0	6	0	3	0	0	0	0	0	0	0
Aam-617923	putative beta-galactosidase, partial	metabolism, carbohydrates	2	0_0_0_0_0_1_0_1_0_0_	0	0	0	0	0	7	0	2	0	0	0	0	0	0	0	0.000233446	0	6.35545e-05	0	0	0	0	0	0	0	0.348963	0	0.230269	0	0	0	0	0	0	0	7	0	2	0	0	0	0	0	0	0
Aam-1679	putative alpha-l-fucosidase, partial	metabolism, carbohydrates	2	0_0_0_0_0_1_0_0_1_0_	0	0	0	0	0	10	0	0	9	0	0	0	0	0	0	0.000264341	0	0	0.000374686	0	0	0	0	0	0	0.520548	0	0	0.389953	0	0	0	0	0	0	12	0	0	11	0	0	0	0	0	0
Aam-595487	putative glycosyl hydrolase family 38, partial	metabolism, carbohydrates	2	0_0_0_0_0_1_0_0_1_0_	0	0	0	0	0	4	0	0	42	0	0	0	0	0	0	5.15401e-05	0	0	0.00109582	0	0	0	0	0	0	0.0592537	0	0	0.832314	0	0	0	0	0	0	4	0	0	55	0	0	0	0	0	0
Aam-1008754	putative alpha-d-galactosidase melibiase, partial	metabolism, carbohydrates	1	0_0_0_0_0_1_0_0_0_0_	0	0	0	0	0	6	0	0	0	0	0	0	0	0	0	0.000201344	0	0	0	0	0	0	0	0	0	0.169499	0	0	0	0	0	0	0	0	0	8	0	0	0	0	0	0	0	0	0
Aam-184728	putative malate dehydrogenase, partial	metabolism, carbohydrates	1	0_0_0_0_0_1_0_0_0_0_	0	0	0	0	0	3	0	0	0	0	0	0	0	0	0	0.000293779	0	0	0	0	0	0	0	0	0	0.520548	0	0	0	0	0	0	0	0	0	3	0	0	0	0	0	0	0	0	0
Aam-20817	beta-glucocerebrosidase, putative	metabolism, carbohydrates	1	0_0_0_0_0_1_0_0_0_0_	0	0	0	0	0	3	0	0	0	0	0	0	0	0	0	8.05876e-05	0	0	0	0	0	0	0	0	0	0.174898	0	0	0	0	0	0	0	0	0	3	0	0	0	0	0	0	0	0	0
Aam-1019521	putative catalytic domain of lysosomal alpha-mannosidase, partial	metabolism, carbohydrates	1	0_0_0_0_0_0_0_0_1_0_	0	0	0	0	0	0	0	0	2	0	0	0	0	0	0	0	0	0	0.000197118	0	0	0	0	0	0	0	0	0	0.294196	0	0	0	0	0	0	0	0	0	2	0	0	0	0	0	0
Aam-34094	putative glyceraldehyde 3-phosphate dehydrogenase	metabolism, energy	9	1_1_1_1_1_1_1_1_0_1_	25	5	8	15	4	22	13	14	0	6	0.00142989	0.000182916	0.000574069	0.000931641	0.000210168	0.00109983	0.000539996	0.000616459	0	0.00041578	2.35738	0.247383	0.355189	1.10863	0.472312	1.21309	1.1677	0.981527	0	0.247383	49	6	11	21	4	34	19	20	0	11	0.526	0.096	0.132	0.324	0.168
Aam-1019505	putative creatine kinase	metabolism, energy	6	1_1_1_0_0_1_1_1_0_0_	12	11	2	0	0	7	8	5	0	0	0.000782332	0.000731276	0.000220915	0	0	0.00063901	0.000441126	0.000217459	0	0	0.725838	0.883649	0.135011	0	0	0.339677	0.339677	0.339677	0	0	19	17	3	0	0	14	11	5	0	0	0.237	0.275	0.055	0	0
Aam-11496	putative fructose-bisphosphate aldolase	metabolism, energy	6	1_1_1_0_0_1_1_1_0_0_	28	11	3	0	0	15	9	19	0	0	0.00112124	0.000390455	0.00014323	0	0	0.000591862	0.000286004	0.000620355	0	0	3.28549	0.931968	0.0715193	0	0	0.538155	0.892344	1.23357	0	0	42	14	3	0	0	20	11	22	0	0	0.632	0.286	0.03	0	0
Aam-8080	putative creatine kinase	metabolism, energy	6	1_1_1_0_0_1_1_1_0_0_	17	14	3	0	0	3	5	3	0	0	0.00124938	0.000821815	0.000331022	0	0	0.000359063	0.000360539	0.000146629	0	0	1.17771	0.949845	0.191242	0	0	0.153453	0.273503	0.153453	0	0	27	17	4	0	0	7	8	3	0	0	0.338	0.29	0.076	0	0
Aam-1026539	putative triosephosphate isomerase	metabolism, energy	5	1_1_1_0_0_1_0_1_0_0_	12	3	3	0	0	11	0	5	0	0	0.000747491	0.000123302	0.000211076	0	0	0.00052333	0	0.000207774	0	0	0.95434	0.129796	0.548817	0	0	0.717908	0	0.285287	0	0	19	3	3	0	0	12	0	5	0	0	0.291	0.053	0.19	0	0
Aam-62989	putative creatine kinase	metabolism, energy	4	1_1_1_0_0_0_1_0_0_0_	8	3	3	0	0	0	2	0	0	0	0.000355514	9.28522e-05	0.000211935	0	0	0	5.77082e-05	0	0	0	0.191242	0.119438	0.119438	0	0	0	0.0641431	0	0	0	12	3	4	0	0	0	2	0	0	0	0.076	0.049	0.049	0	0
Aam-27232	putative creatine kinase	metabolism, energy	3	1_1_1_0_0_0_0_0_0_0_	7	3	3	0	0	0	0	0	0	0	0.000707889	0.000201692	0.000460361	0	0	0	0	0	0	0	0.297179	0.276439	0.276439	0	0	0	0	0	0	0	11	3	4	0	0	0	0	0	0	0	0.113	0.106	0.106	0	0
Aam-12079	putative transketolase, partial	metabolism, energy	6	1_1_0_1_0_1_1_1_0_0_	14	7	0	13	0	15	5	21	0	0	0.000249965	0.000114249	0	0.000308764	0	0.000329045	9.1294e-05	0.000412542	0	0	0.749847	0.297179	0	0.577611	0	0.309182	0.199499	0.678804	0	0	16	7	0	13	0	19	6	25	0	0	0.243	0.113	0	0.198	0
Aam-40557	putative cytochrome c ixodes scapularis cytochrome c, partial	metabolism, energy	4	1_1_0_1_0_0_0_1_0_0_	6	3	0	6	0	0	0	4	0	0	0.000344996	0.00018021	0	0.000699321	0	0	0	0.000364404	0	0	0.949845	0.386756	0	0.610646	0	0	0	0.425608	0	0	6	3	0	8	0	0	0	6	0	0	0.29	0.142	0	0.207	0
Aam-120094	glyceraldehyde 3 phosphate dehydrogenase 2, partial	metabolism, energy	7	1_1_0_0_1_1_1_1_0_1_	3	2	0	0	2	6	3	3	0	3	0.000249164	6.50759e-05	0	0	0.000112157	0.000310727	9.10014e-05	0.000197386	0	0.000161369	0.1324	0.1324	0	0	0.1324	0.202264	0.1324	0.1324	0	0.1324	8	2	0	0	2	9	3	6	0	4	0.054	0.054	0	0	0.054
Aam-252546	putative creatine kinase	metabolism, energy	5	1_1_0_0_0_1_1_1_0_0_	4	3	0	0	0	3	3	3	0	0	0.000267451	0.00023284	0	0	0	0.000395298	0.000217068	0.000141248	0	0	0.386756	0.196741	0	0	0	0.196741	0.196741	0.196741	0	0	6	5	0	0	0	8	5	3	0	0	0.142	0.078	0	0	0
Aam-559211	lysosomal alpha-glucosidase, putative, partial	metabolism, energy	5	1_0_0_1_0_1_0_1_1_0_	4	0	0	6	0	9	0	8	9	0	0.000382144	0	0	0.000829953	0	0.00121032	0	0.000749622	0.00233939	0	0.419058	0	0	0.419058	0	0.419058	0	0.614359	0.614359	0	7	0	0	10	0	20	0	13	25	0	0.152	0	0	0.152	0
Aam-19944	lysosomal alpha-glucosidase	metabolism, energy	4	1_0_0_1_0_1_0_0_1_0_	2	0	0	3	0	5	0	0	3	0	4.40199e-05	0	0	6.69226e-05	0	7.31951e-05	0	0	9.43176e-05	0	0.0256519	0	0	0.0256519	0	0.0939563	0	0	0.0256519	0	4	0	0	4	0	6	0	0	5	0	0.011	0	0	0.011	0
Aam-18436	putative pyruvate kinase	metabolism, energy	2	1_0_0_0_0_1_0_0_0_0_	10	0	0	0	0	6	0	0	0	0	0.000217553	0	0	0	0	0.000140678	0	0	0	0	0.44544	0	0	0	0	0.122018	0	0	0	0	12	0	0	0	0	7	0	0	0	0	0.16	0	0	0	0
Aam-1006625	putative transaldolase	metabolism, energy	1	1_0_0_0_0_0_0_0_0_0_	3	0	0	0	0	0	0	0	0	0	8.8073e-05	0	0	0	0	0	0	0	0	0	0.258925	0	0	0	0	0	0	0	0	0	3	0	0	0	0	0	0	0	0	0	0.1	0	0	0	0
Aam-150208	putative glucose-6-phosphate isomerase	metabolism, energy	1	1_0_0_0_0_0_0_0_0_0_	3	0	0	0	0	0	0	0	0	0	6.95341e-05	0	0	0	0	0	0	0	0	0	0.188502	0	0	0	0	0	0	0	0	0	4	0	0	0	0	0	0	0	0	0	0.075	0	0	0	0
Aam-15253	putative fructose-16-bisphosphatase	metabolism, energy	1	1_0_0_0_0_0_0_0_0_0_	2	0	0	0	0	0	0	0	0	0	5.74993e-05	0	0	0	0	0	0	0	0	0	0.279381	0	0	0	0	0	0	0	0	0	2	0	0	0	0	0	0	0	0	0	0.107	0	0	0	0
Aam-250024	putative phosphoglycerate mutase, partial	metabolism, energy	1	1_0_0_0_0_0_0_0_0_0_	7	0	0	0	0	0	0	0	0	0	0.000174147	0	0	0	0	0	0	0	0	0	0.339677	0	0	0	0	0	0	0	0	0	10	0	0	0	0	0	0	0	0	0	0.127	0	0	0	0
Aam-18331	glucose dehydrogenase, putative	metabolism, energy	3	0_1_1_1_0_0_0_0_0_0_	0	59	8	31	0	0	0	0	0	0	0	0.00273177	0.0012639	0.00179964	0	0	0	0	0	0	0	1.5527	0.303167	0.887991	0	0	0	0	0	0	0	148	40	67	0	0	0	0	0	0	0	0.407	0.115	0.276	0
Aam-18336	glucose dehydrogenase, putative	metabolism, energy	3	0_1_1_1_0_0_0_0_0_0_	0	21	4	10	0	0	0	0	0	0	0	0.00135227	0.000402594	0.000598912	0	0	0	0	0	0	0	0.358313	0.1324	0.227439	0	0	0	0	0	0	0	69	12	21	0	0	0	0	0	0	0	0.133	0.054	0.089	0
Aam-252303	glucose dehydrogenase, putative	metabolism, energy	3	0_1_1_1_0_0_0_0_0_0_	0	43	18	12	0	0	0	0	0	0	0	0.00257889	0.0016818	0.00071483	0	0	0	0	0	0	0	0.770109	0.428894	0.442115	0	0	0	0	0	0	0	126	48	24	0	0	0	0	0	0	0	0.248	0.155	0.159	0
Aam-80557	glucose dehydrogenase, putative	metabolism, energy	3	0_1_1_1_0_0_0_0_0_0_	0	18	4	10	0	0	0	0	0	0	0	0.00157393	0.000538872	0.000801644	0	0	0	0	0	0	0	0.428894	0.180321	0.315225	0	0	0	0	0	0	0	60	12	21	0	0	0	0	0	0	0	0.155	0.072	0.119	0
Aam-954297	glucose dehydrogenase, putative	metabolism, energy	3	0_1_1_1_0_0_0_0_0_0_	0	4	2	3	0	0	0	0	0	0	0	0.000168077	0.000201408	0.000195671	0	0	0	0	0	0	0	0.0592537	0.0592537	0.0592537	0	0	0	0	0	0	0	10	7	8	0	0	0	0	0	0	0	0.025	0.025	0.025	0
Aam-279098	glucose dehydrogenase, putative	metabolism, energy	2	0_1_1_0_0_0_0_0_0_0_	0	16	17	0	0	0	0	0	0	0	0	0.00108895	0.0064343	0	0	0	0	0	0	0	0	0.717908	0.409289	0	0	0	0	0	0	0	0	31	107	0	0	0	0	0	0	0	0	0.235	0.149	0	0
Aam-128657	glyceraldehyde-3-phosphate dehydrogenase 2-like protein	metabolism, energy	1	0_0_0_0_0_1_0_0_0_0_	0	0	0	0	0	3	0	0	0	0	0	0	0	0	0	0.000119246	0	0	0	0	0	0	0	0	0	0.0715193	0	0	0	0	0	0	0	0	0	3	0	0	0	0	0	0	0	0	0
Aam-37535	putative d-3-phosphoglycerate dehydrogenase	metabolism, energy	1	0_0_0_0_0_1_0_0_0_0_	0	0	0	0	0	3	0	0	0	0	0	0	0	0	0	6.09729e-05	0	0	0	0	0	0	0	0	0	0.114295	0	0	0	0	0	0	0	0	0	3	0	0	0	0	0	0	0	0	0
Aam-88997	putative creatine kinase	metabolism, energy	1	0_0_0_0_0_0_1_0_0_0_	0	0	0	0	0	0	2	0	0	0	0	0	0	0	0	0	0.000136175	0	0	0	0	0	0	0	0	0	0.161449	0	0	0	0	0	0	0	0	0	2	0	0	0	0	0	0	0	0
Aam-11373	putative f0f1-type atp synthase alpha subunit	metabolism, energy	1	0_0_0_0_0_0_0_0_0_1_	0	0	0	0	0	0	0	0	0	2	0	0	0	0	0	0	0	0	0	4.53578e-05	0	0	0	0	0	0	0	0	0	0.0471286	0	0	0	0	0	0	0	0	0	2	0	0	0	0	0
Aam-349285	glucose dehydrogenase, putative, partial	metabolism, energy	1	0_0_0_0_0_0_0_0_0_1_	0	0	0	0	0	0	0	0	0	4	0	0	0	0	0	0	0	0	0	0.000180456	0	0	0	0	0	0	0	0	0	0.402814	0	0	0	0	0	0	0	0	0	4	0	0	0	0	0
Aam-42591	ADP/ATP translocase	metabolism, energy	1	0_0_0_0_0_0_0_0_0_1_	0	0	0	0	0	0	0	0	0	2	0	0	0	0	0	0	0	0	0	8.06845e-05	0	0	0	0	0	0	0	0	0	0.0914403	0	0	0	0	0	0	0	0	0	2	0	0	0	0	0
Aam-43717	putative f0f1-type atp synthase beta subunit, partial	metabolism, energy	1	0_0_0_0_0_0_0_0_0_1_	0	0	0	0	0	0	0	0	0	2	0	0	0	0	0	0	0	0	0	4.92633e-05	0	0	0	0	0	0	0	0	0	0.114295	0	0	0	0	0	0	0	0	0	2	0	0	0	0	0
Aam-709114	putative esterase and lipase, partial	metabolism, lipids	8	1_1_1_1_0_1_1_1_1_0_	3	3	3	3	0	3	2	3	3	0	0.000647826	0.000789587	0.00135167	0.00147732	0	0.000837813	0.000315472	0.000570225	0.000740289	0	0.324342	0.324342	0.324342	0.324342	0	0.324342	0.324342	0.324342	0.324342	0	6	7	7	9	0	7	3	5	4	0	0.122	0.122	0.122	0.122	0
Aam-797923	putative esterase and lipase, partial	metabolism, lipids	8	1_1_1_1_0_1_1_1_1_0_	3	3	3	3	0	6	2	3	3	0	0.000525264	0.000640206	0.00109595	0.00119782	0	0.00097044	0.000255788	0.000462345	0.000600234	0	0.25603	0.25603	0.25603	0.25603	0	0.981527	0.25603	0.25603	0.25603	0	6	7	7	9	0	10	3	5	4	0	0.099	0.099	0.099	0.099	0
Aam-41499	putative acyl-coa-binding protein	metabolism, lipids	7	1_1_1_1_0_1_1_1_0_0_	5	4	3	3	0	4	2	3	0	0	0.000662549	0.000461447	0.000987422	0.000503631	0	0.000489631	0.000215094	0.000349911	0	0	1.99916	0.520548	0.520548	0.520548	0	0.874995	0.520548	0.520548	0	0	6	4	5	3	0	4	2	3	0	0	0.477	0.182	0.182	0.182	0
Aam-815337	putative apolipoprotein B-100, partial	metabolism, lipids	7	1_1_1_1_0_1_0_1_1_0_	12	2	5	3	0	35	0	12	27	0	0.000390929	5.83439e-05	0.000249693	0.000127355	0	0.00176436	0	0.000383427	0.00191454	0	0.710015	0.104079	0.21899	0.104079	0	1.26986	0	0.393157	1.12814	0	14	2	5	3	0	57	0	13	40	0	0.233	0.043	0.086	0.043	0
Aam-855146	putative esterase and lipase, partial	metabolism, lipids	7	1_1_1_1_0_1_0_1_1_0_	3	3	3	3	0	2	0	3	3	0	0.00116968	0.000845987	0.00193096	0.00150467	0	0.000299219	0	0.00123549	0.00107959	0	0.318257	0.318257	0.318257	0.318257	0	0.318257	0	0.318257	0.318257	0	13	9	12	11	0	3	0	13	7	0	0.12	0.12	0.12	0.12	0
Aam-347366	putative acetylcholinesterase/butyrylcholinesterase, partial	metabolism, lipids	6	1_1_1_0_0_1_0_1_1_0_	5	3	3	0	0	3	0	5	7	0	0.000741156	0.000258098	0.000883659	0	0	0.000273861	0	0.000695868	0.00239966	0	1.26986	0.905461	0.238797	0	0	0.534617	0	1.26986	1.26986	0	9	3	6	0	0	3	0	8	17	0	0.356	0.28	0.093	0	0
Aam-1013011	putative niemann-pick type c-1a	metabolism, lipids	5	1_1_0_1_0_0_1_1_0_0_	8	8	0	3	0	0	8	2	0	0	0.000495396	0.000318489	0	0.000173802	0	0	0.000296914	8.05023e-05	0	0	0.896706	0.584893	0	0.475707	0	0	0.584893	0.114295	0	0	13	8	0	3	0	0	8	2	0	0	0.278	0.2	0	0.169	0
Aam-563212	putative acetylcholinesterase/butyrylcholinesterase, partial	metabolism, lipids	3	1_1_0_0_0_0_0_0_1_0_	2	2	0	0	0	0	0	0	3	0	0.000327552	0.000228131	0	0	0	0	0	0	0.000748606	0	0.330454	0.330454	0	0	0	0	0	0	0.330454	0	3	2	0	0	0	0	0	0	4	0	0.124	0.124	0	0	0
Aam-240646	putative apolipoprotein B-100, partial	metabolism, lipids	6	1_0_1_1_0_1_0_1_1_0_	57	0	6	9	0	98	0	48	84	0	0.000472798	0	6.96339e-05	7.61067e-05	0	0.000955719	0	0.000393641	0.00133481	0	0.552387	0	0.0739894	0.104079	0	0.794734	0	0.364583	0.636817	0	85	0	7	9	0	155	0	67	140	0	0.191	0	0.031	0.043	0
Aam-33407	fatty acid-binding protein fabp, partial	metabolism, lipids	5	1_0_1_1_0_1_0_1_0_0_	12	0	4	16	0	4	0	20	0	0	0.000794503	0	0.000437198	0.00185826	0	0.000270991	0	0.00193661	0	0	0.918669	0	0.415794	2.14051	0	0.396368	0	1.71644	0	0	13	0	4	20	0	4	0	30	0	0	0.283	0	0.151	0.497	0
Aam-28824	putative phospholipase a2 precursor, partial	metabolism, lipids	5	1_0_1_0_0_1_0_1_1_0_	2	0	5	0	0	2	0	3	5	0	4.78689e-05	0	0.000214023	0	0	5.30634e-05	0	7.58427e-05	0.000205129	0	0.1324	0	0.336596	0	0	0.0641431	0	0.0641431	0.172195	0	2	0	5	0	0	2	0	3	5	0	0.054	0	0.126	0	0
Aam-756466	putative pancreatic lipase-like enzyme	metabolism, lipids	2	1_0_1_0_0_0_0_0_0_0_	26	0	2	0	0	0	0	0	0	0	0.000875632	0	7.63896e-05	0	0	0	0	0	0	0	1.43781	0	0.0519619	0	0	0	0	0	0	0	41	0	2	0	0	0	0	0	0	0	0.387	0	0.022	0	0
Aam-372216	acetylcholinesterase 1, partial	metabolism, lipids	5	1_0_0_1_0_1_0_1_1_0_	8	0	0	3	0	3	0	5	8	0	0.000154735	0	0	7.05724e-05	0	5.1458e-05	0	8.17201e-05	0.000265231	0	0.137627	0	0	0.0568175	0	0.0964782	0	0.0964782	0.258925	0	10	0	0	3	0	3	0	5	10	0	0.056	0	0	0.024	0
Aam-161156	putative niemann-pick type c1 protein	metabolism, lipids	1	1_0_0_0_0_0_0_0_0_0_	4	0	0	0	0	0	0	0	0	0	0.000188321	0	0	0	0	0	0	0	0	0	0.380384	0	0	0	0	0	0	0	0	0	5	0	0	0	0	0	0	0	0	0	0.14	0	0	0	0
Aam-1015981	putative soluble epoxide hydrolase	metabolism, lipids	4	0_1_1_1_1_0_0_0_0_0_	0	9	3	7	5	0	0	0	0	0	0	0.000760031	0.000743471	0.00094801	0.00112277	0	0	0	0	0	0	0.577611	0.233105	0.577611	0.428894	0	0	0	0	0	0	14	8	12	12	0	0	0	0	0	0	0.198	0.091	0.198	0.155
Aam-145939	putative soluble epoxide hydrolase, partial	metabolism, lipids	4	0_1_1_1_1_0_0_0_0_0_	0	7	2	4	4	0	0	0	0	0	0	0.000505486	0.000288442	0.000245198	0.000508196	0	0	0	0	0	0	0.452112	0.1324	0.294196	0.270574	0	0	0	0	0	0	12	4	4	7	0	0	0	0	0	0	0.162	0.054	0.112	0.104
Aam-25684	putative soluble epoxide hydrolase, partial	metabolism, lipids	4	0_1_1_1_1_0_0_0_0_0_	0	15	6	7	10	0	0	0	0	0	0	0.000710913	0.000632835	0.000496577	0.000980194	0	0	0	0	0	0	0.520548	0.336596	0.270574	0.44544	0	0	0	0	0	0	25	13	12	20	0	0	0	0	0	0	0.182	0.126	0.104	0.16
Aam-391345	putative pancreatic lipase-like enzyme	metabolism, lipids	3	0_1_1_1_0_0_0_0_0_0_	0	34	6	7	0	0	0	0	0	0	0	0.00161291	0.000378973	0.000322156	0	0	0	0	0	0	0	1.33346	0.303167	0.294196	0	0	0	0	0	0	0	51	7	7	0	0	0	0	0	0	0	0.368	0.115	0.112	0
Aam-146022	putative soluble epoxide hydrolase, partial	metabolism, lipids	3	0_1_1_0_1_0_0_0_0_0_	0	4	2	0	2	0	0	0	0	0	0	0.000377743	0.000323323	0	0.000325516	0	0	0	0	0	0	0.336596	0.148154	0	0.148154	0	0	0	0	0	0	8	4	0	4	0	0	0	0	0	0	0.126	0.06	0	0.06
Aam-230763	putative soluble epoxide hydrolase, partial	metabolism, lipids	3	0_1_1_0_1_0_0_0_0_0_	0	3	2	0	2	0	0	0	0	0	0	0.000225596	0.000220681	0	0.000222177	0	0	0	0	0	0	0.0990058	0.0990058	0	0.0990058	0	0	0	0	0	0	7	4	0	4	0	0	0	0	0	0	0.041	0.041	0	0.041
Aam-26220	putative soluble epoxide hydrolase	metabolism, lipids	3	0_1_1_0_1_0_0_0_0_0_	0	3	2	0	2	0	0	0	0	0	0	0.000200743	0.000196369	0	0.0001977	0	0	0	0	0	0	0.0889301	0.0889301	0	0.0889301	0	0	0	0	0	0	7	4	0	4	0	0	0	0	0	0	0.037	0.037	0	0.037
Aam-26242	putative soluble epoxide hydrolase, partial	metabolism, lipids	3	0_1_1_0_1_0_0_0_0_0_	0	3	2	0	2	0	0	0	0	0	0	0.00017855	0.00017466	0	0.000175844	0	0	0	0	0	0	0.0789467	0.0789467	0	0.0789467	0	0	0	0	0	0	7	4	0	4	0	0	0	0	0	0	0.033	0.033	0	0.033
Aam-847297	1-phosphatidylinositol 4,5-bisphosphate phosphodiesterase eta-2-like	metabolism, lipids	7	0_1_0_1_1_1_1_1_0_1_	0	6	0	3	3	3	11	5	0	8	0	0.000838225	0	0.000813202	0.000963109	0.000296474	0.00147606	0.00084749	0	0.00173213	0	0.559552	0	0.261828	0.845015	0.923092	2.63078	1.32809	0	1.32809	0	9	0	6	6	3	17	9	0	15	0	0.193	0	0.101	0.266
Aam-391340	putative pancreatic lipase-like enzyme	metabolism, lipids	1	0_1_0_0_0_0_0_0_0_0_	0	3	0	0	0	0	0	0	0	0	0	0.000158128	0	0	0	0	0	0	0	0	0	0.0665962	0	0	0	0	0	0	0	0	0	5	0	0	0	0	0	0	0	0	0	0.028	0	0	0
Aam-799971	Niemann-Pick C2 protein	metabolism, lipids	1	0_1_0_0_0_0_0_0_0_0_	0	3	0	0	0	0	0	0	0	0	0	0.000185704	0	0	0	0	0	0	0	0	0	0.253141	0	0	0	0	0	0	0	0	0	3	0	0	0	0	0	0	0	0	0	0.098	0	0	0
Aam-12139	putative palmitoyl protein thioesterase	metabolism, lipids	3	0_0_0_0_0_1_0_1_1_0_	0	0	0	0	0	7	0	3	8	0	0	0	0	0	0	0.000272706	0	9.74435e-05	0.000737946	0	0	0	0	0	0	0.448772	0	0.0665962	0.492794	0	0	0	0	0	0	8	0	3	14	0	0	0	0	0	0
Aam-174227	putative acetylcholinesterase/butyrylcholinesterase	metabolism, lipids	3	0_0_0_0_0_1_0_1_1_0_	0	0	0	0	0	3	0	7	6	0	0	0	0	0	0	5.50522e-05	0	0.000122399	0.000198629	0	0	0	0	0	0	0.0764652	0	0.193988	0.207814	0	0	0	0	0	0	3	0	7	7	0	0	0	0	0	0
Aam-8160	putative saposin	metabolism, lipids	3	0_0_0_0_0_1_0_1_1_0_	0	0	0	0	0	19	0	6	10	0	0	0	0	0	0	0.000249679	0	5.09804e-05	0.000137885	0	0	0	0	0	0	0.199499	0	0.0543869	0.111732	0	0	0	0	0	0	28	0	6	10	0	0	0	0	0	0
Aam-950845	putative animal-type fatty acid synthase	metabolism, lipids	1	0_0_0_0_0_1_0_0_0_0_	0	0	0	0	0	2	0	0	0	0	0	0	0	0	0	6.19074e-05	0	0	0	0	0	0	0	0	0	0.0764652	0	0	0	0	0	0	0	0	0	2	0	0	0	0	0	0	0	0	0
Aam-958874	putative phospholipase B 2-like	metabolism, lipids	1	0_0_0_0_0_1_0_0_0_0_	0	0	0	0	0	2	0	0	0	0	0	0	0	0	0	3.83341e-05	0	0	0	0	0	0	0	0	0	0.0423174	0	0	0	0	0	0	0	0	0	2	0	0	0	0	0	0	0	0	0
Aam-1019097	putative phospholipase B-like 2	metabolism, lipids	1	0_0_0_0_0_0_0_1_0_0_	0	0	0	0	0	0	0	2	0	0	0	0	0	0	0	0	0	3.50309e-05	0	0	0	0	0	0	0	0	0	0.116863	0	0	0	0	0	0	0	0	0	2	0	0	0	0	0	0	0
Aam-276536	Putative phospholipase, partial	metabolism, lipids	1	0_0_0_0_0_0_0_0_0_1_	0	0	0	0	0	0	0	0	0	2	0	0	0	0	0	0	0	0	0	0.000161369	0	0	0	0	0	0	0	0	0	0.124605	0	0	0	0	0	0	0	0	0	2	0	0	0	0	0
Aam-376017	sphingomyelinase D-like protein	metabolism, lipids	1	0_0_0_0_0_0_0_0_0_1_	0	0	0	0	0	0	0	0	0	9	0	0	0	0	0	0	0	0	0	0.000541815	0	0	0	0	0	0	0	0	0	0.81134	0	0	0	0	0	0	0	0	0	13	0	0	0	0	0
Aam-24638	Putative lysosomal & prostatic acid phosphatase	metabolism, nucleic acids	10	1_1_1_1_1_1_1_1_1_1_	46	38	13	29	7	34	3	24	25	3	0.00716489	0.00336835	0.00288309	0.00374435	0.000886918	0.00402084	0.000218068	0.00222309	0.00406818	0.000290018	1.76694	1.76694	0.909853	1.0797	0.435489	1.26464	0.111732	0.949845	0.949845	0.111732	160	72	36	55	11	81	5	47	53	5	0.442	0.442	0.281	0.318	0.157
Aam-271199	putative lysosomal & prostatic acid phosphatase	metabolism, nucleic acids	9	1_1_1_1_1_1_1_1_1_0_	44	33	11	28	13	29	6	21	23	0	0.00886829	0.00630794	0.00320577	0.00753001	0.00229323	0.00434013	0.000275655	0.00244145	0.00460884	0	3.09261	1.55859	0.729816	1.44343	0.8281	1.44343	0.527566	1.44343	1.44343	0	188	128	38	105	27	83	6	49	57	0	0.612	0.408	0.238	0.388	0.262
Aam-51776	nucleoside diphosphate kinase, putative	metabolism, nucleic acids	5	1_1_0_1_0_1_0_1_0_0_	10	11	0	17	0	23	0	15	0	0	0.000703232	0.000801461	0	0.0024298	0	0.00191343	0	0.00135053	0	0	2.11172	1.84446	0	2.85478	0	2.85478	0	2.21366	0	0	11	12	0	25	0	27	0	20	0	0	0.493	0.454	0	0.586	0
Aam-955474	nucleoside-diphosphate kinase	metabolism, nucleic acids	4	1_1_0_1_0_1_0_0_0_0_	4	3	0	3	0	3	0	0	0	0	0.000366694	0.000287316	0	0.000836217	0	0.000406486	0	0	0	0	0.297179	0.297179	0	0.297179	0	0.297179	0	0	0	0	4	3	0	6	0	4	0	0	0	0	0.113	0.113	0	0.113	0
Aam-190526	putative aicar transformylase/imp cyclohydrolase/methylglyoxal synthase, partial	metabolism, nucleic acids	3	1_0_0_0_0_1_0_1_0_0_	2	0	0	0	0	24	0	12	0	0	3.09964e-05	0	0	0	0	0.000549761	0	0.000245551	0	0	0.0495424	0	0	0	0	0.778279	0	0.422329	0	0	2	0	0	0	0	32	0	15	0	0	0.021	0	0	0	0
Aam-57147	putative methylenetetrahydrofolate dehydrogenase/methylenetetrahydrofolate	metabolism, nucleic acids	3	1_0_0_0_0_1_0_1_0_0_	3	0	0	0	0	4	0	4	0	0	8.07539e-05	0	0	0	0	0.000119356	0	0.000113729	0	0	0.172195	0	0	0	0	0.172195	0	0.377209	0	0	3	0	0	0	0	4	0	4	0	0	0.069	0	0	0	0
Aam-113253	PhoH-like family protein	metabolism, nucleic acids	1	1_0_0_0_0_0_0_0_0_0_	3	0	0	0	0	0	0	0	0	0	0.000115683	0	0	0	0	0	0	0	0	0	0.148154	0	0	0	0	0	0	0	0	0	3	0	0	0	0	0	0	0	0	0	0.06	0	0	0	0
Aam-19880	deoxyribonuclease II	metabolism, nucleic acids	8	0_1_1_1_1_1_1_1_0_1_	0	8	7	15	18	17	22	28	0	25	0	0.000340458	0.00058282	0.000810722	0.00176032	0.000722504	0.00173125	0.00153335	0	0.00184197	0	0.270574	0.342765	0.577611	0.671091	1.03236	1.11836	1.40436	0	1.47172	0	11	11	18	33	22	60	49	0	48	0	0.104	0.128	0.198	0.223
Aam-19874	deoxyribonuclease II	metabolism, nucleic acids	7	0_1_1_1_1_1_1_1_0_0_	0	8	5	3	9	2	6	7	0	0	0	0.000219499	0.000234846	0.000119782	0.000520165	5.82264e-05	0.000230209	0.000194185	0	0	0	0.409289	0.119438	0.111732	0.527566	0.111732	0.348963	0.191242	0	0	0	8	5	3	11	2	9	7	0	0	0	0.149	0.049	0.046	0.184
Aam-1040553	putative 5'-nucleotidase, partial	metabolism, nucleic acids	6	0_1_1_1_1_0_1_1_0_0_	0	13	6	9	7	0	7	5	0	0	0	0.000374732	0.00023327	0.000272659	0.000264208	0	0.000158794	0.000120551	0	0	0	0.172195	0.0519619	0.122018	0.122018	0	0.0964782	0.0519619	0	0	0	22	8	11	9	0	10	7	0	0	0	0.069	0.022	0.05	0.05
Aam-361868	putative salivary ecto-5'-nucleotidase/apyrase, partial	metabolism, nucleic acids	6	0_1_1_1_1_0_0_1_0_1_	0	14	6	3	4	0	0	10	0	8	0	0.00053745	0.000306682	0.000130351	0.000205841	0	0	0.000422637	0	0.00033318	0	0.336596	0.241652	0.0764652	0.250259	0	0	0.336596	0	0.250259	0	18	6	3	4	0	0	14	0	9	0	0.126	0.094	0.032	0.097
Aam-135264	putative cd73 ecto-5'-nucleotidase, partial	metabolism, nucleic acids	4	0_1_1_0_1_0_0_0_0_1_	0	8	6	0	2	0	0	0	0	7	0	0.000267154	0.000342999	0	0.000115108	0	0	0	0	0.000289827	0	0.273503	0.273503	0	0.180321	0	0	0	0	0.273503	0	8	6	0	2	0	0	0	0	7	0	0.105	0.105	0	0.072
Aam-361861	putative 5' nucleotidase	metabolism, nucleic acids	4	0_1_1_0_1_0_0_0_0_1_	0	8	6	0	2	0	0	0	0	9	0	0.000284964	0.000365866	0	0.000122782	0	0	0	0	0.000397477	0	0.294196	0.294196	0	0.193988	0	0	0	0	0.402814	0	8	6	0	2	0	0	0	0	9	0	0.112	0.112	0	0.077
Aam-245285	putative 5' nucleotidase, partial	metabolism, nucleic acids	5	0_1_0_1_1_0_0_1_0_1_	0	6	0	3	2	0	0	4	0	4	0	0.000672307	0	0.000293507	0.000231741	0	0	0.000475817	0	0.000416781	0	0.786488	0	0.183042	0.183042	0	0	0.399587	0	0.51008	0	10	0	3	2	0	0	7	0	5	0	0.252	0	0.073	0.073
Aam-305082	putative cd73 ecto-5'-nucleotidase, partial	metabolism, nucleic acids	5	0_1_0_0_1_0_1_1_0_1_	0	11	0	0	4	0	19	19	0	18	0	0.00102249	0	0	0.00062937	0	0.00251923	0.00258447	0	0.0038032	0	2.2961	0	0	0.671091	0	2.2961	2.2961	0	1.17771	0	14	0	0	5	0	37	35	0	42	0	0.518	0	0	0.223
Aam-966570	putative 5' nucleotidase	metabolism, nucleic acids	2	0_1_0_0_0_0_0_1_0_0_	0	10	0	0	0	0	0	2	0	0	0	0.000563991	0	0	0	0	0	7.603e-05	0	0	0	0.65577	0	0	0	0	0	0.185769	0	0	0	15	0	0	0	0	0	2	0	0	0	0.219	0	0	0
Aam-12110	5'-Nucleotidase	metabolism, nucleic acids	1	0_1_0_0_0_0_0_0_0_0_	0	2	0	0	0	0	0	0	0	0	0	5.42879e-05	0	0	0	0	0	0	0	0	0	0.0690548	0	0	0	0	0	0	0	0	0	2	0	0	0	0	0	0	0	0	0	0.029	0	0	0
Aam-234896	putative adenine deaminase/adenosine deaminase	metabolism, nucleic acids	1	0_1_0_0_0_0_0_0_0_0_	0	3	0	0	0	0	0	0	0	0	0	0.000101181	0	0	0	0	0	0	0	0	0	0.0889301	0	0	0	0	0	0	0	0	0	3	0	0	0	0	0	0	0	0	0	0.037	0	0	0
Aam-296784	putative 5' nucleotidase, partial	metabolism, nucleic acids	1	0_1_0_0_0_0_0_0_0_0_	0	5	0	0	0	0	0	0	0	0	0	0.000694143	0	0	0	0	0	0	0	0	0	0.573983	0	0	0	0	0	0	0	0	0	8	0	0	0	0	0	0	0	0	0	0.197	0	0	0
Aam-458108	5'-Nucleotidase	metabolism, nucleic acids	1	0_1_0_0_0_0_0_0_0_0_	0	3	0	0	0	0	0	0	0	0	0	0.000225596	0	0	0	0	0	0	0	0	0	0.227439	0	0	0	0	0	0	0	0	0	3	0	0	0	0	0	0	0	0	0	0.089	0	0	0
Aam-958301	putative adenine deaminase/adenosine deaminase, partial	metabolism, nucleic acids	1	0_1_0_0_0_0_0_0_0_0_	0	7	0	0	0	0	0	0	0	0	0	0.000180822	0	0	0	0	0	0	0	0	0	0.199499	0	0	0	0	0	0	0	0	0	7	0	0	0	0	0	0	0	0	0	0.079	0	0	0
Aam-952289	deoxyribonuclease II	metabolism, nucleic acids	2	0_0_1_0_1_0_0_0_0_0_	0	0	3	0	21	0	0	0	0	0	0	0	0.000187877	0	0.00170236	0	0	0	0	0	0	0	0.196741	0	1.2182	0	0	0	0	0	0	0	4	0	36	0	0	0	0	0	0	0	0.078	0	0.346
Aam-110202	putative deoxyribonuclease ii, partial	metabolism, nucleic acids	2	0_0_0_0_1_0_1_0_0_0_	0	0	0	0	8	0	3	0	0	0	0	0	0	0	0.000501332	0	0.000162707	0	0	0	0	0	0	0	0.475707	0	0.1324	0	0	0	0	0	0	0	10	0	6	0	0	0	0	0	0	0	0.169
Aam-474453	deoxyribonuclease II	metabolism, nucleic acids	2	0_0_0_0_1_0_1_0_0_0_	0	0	0	0	8	0	5	0	0	0	0	0	0	0	0.000421038	0	0.000177136	0	0	0	0	0	0	0	0.566751	0	0.224616	0	0	0	0	0	0	0	9	0	7	0	0	0	0	0	0	0	0.195
Aam-148008	putative purine nucleoside phosphorylase	metabolism, nucleic acids	2	0_0_0_0_0_1_0_1_0_0_	0	0	0	0	0	12	0	9	0	0	0	0	0	0	0	0.000545872	0	0.000312083	0	0	0	0	0	0	0	0.659587	0	0.862087	0	0	0	0	0	0	0	15	0	9	0	0	0	0	0	0	0
Aam-398216	Putative gmp synthase, partial	metabolism, nucleic acids	2	0_0_0_0_0_1_0_1_0_0_	0	0	0	0	0	2	0	3	0	0	0	0	0	0	0	0.000121032	0	0.00017299	0	0	0	0	0	0	0	0.16681	0	0.16681	0	0	0	0	0	0	0	2	0	3	0	0	0	0	0	0	0
Aam-956963	Putative gmp synthase, partial	metabolism, nucleic acids	2	0_0_0_0_0_1_0_1_0_0_	0	0	0	0	0	2	0	3	0	0	0	0	0	0	0	3.02581e-05	0	4.32474e-05	0	0	0	0	0	0	0	0.0399202	0	0.0399202	0	0	0	0	0	0	0	2	0	3	0	0	0	0	0	0	0
Aam-429292	putative deoxyribonuclease ii, partial	metabolism, nucleic acids	1	0_0_0_0_0_1_0_0_0_0_	0	0	0	0	0	2	0	0	0	0	0	0	0	0	0	0.000132986	0	0	0	0	0	0	0	0	0	0.309182	0	0	0	0	0	0	0	0	0	2	0	0	0	0	0	0	0	0	0
Aam-82538	putative phosphoribosylamidoimidazole-succinocarboxamide synthase	metabolism, nucleic acids	1	0_0_0_0_0_1_0_0_0_0_	0	0	0	0	0	3	0	0	0	0	0	0	0	0	0	7.63963e-05	0	0	0	0	0	0	0	0	0	0.0964782	0	0	0	0	0	0	0	0	0	3	0	0	0	0	0	0	0	0	0
Aam-8838	IMP dehydrogenase	metabolism, nucleic acids	1	0_0_0_0_0_1_0_0_0_0_	0	0	0	0	0	3	0	0	0	0	0	0	0	0	0	5.88627e-05	0	0	0	0	0	0	0	0	0	0.0519619	0	0	0	0	0	0	0	0	0	3	0	0	0	0	0	0	0	0	0
Aam-288359	putative deoxyribonuclease ii, partial	metabolism, nucleic acids	3	0_0_0_0_0_0_1_0_1_1_	0	0	0	0	0	0	2	0	4	2	0	0	0	0	0	0	0.000116362	0	0.000273057	0.00010317	0	0	0	0	0	0	0.241652	0	0.264736	0.129796	0	0	0	0	0	0	3	0	4	2	0	0	0	0	0
Aam-288352	putative deoxyribonuclease ii, partial	metabolism, nucleic acids	1	0_0_0_0_0_0_1_0_0_0_	0	0	0	0	0	0	6	0	0	0	0	0	0	0	0	0	0.000487125	0	0	0	0	0	0	0	0	0	1.2182	0	0	0	0	0	0	0	0	0	7	0	0	0	0	0	0	0	0
Aam-6688	putative endoribonuclease l-psp	metabolism, nucleic acids	1	0_0_0_0_0_0_0_1_0_0_	0	0	0	0	0	0	0	3	0	0	0	0	0	0	0	0	0	0.000353933	0	0	0	0	0	0	0	0	0	0.428894	0	0	0	0	0	0	0	0	0	4	0	0	0	0	0	0	0
Aam-536726	putative secreted mucin	mucin	8	1_1_1_1_1_1_1_1_0_0_	23	12	19	21	8	3	17	15	0	0	0.000878509	0.000505719	0.000993981	0.00141735	0.000451938	5.96229e-05	0.000506384	0.000549183	0	0	0.531088	0.261828	0.531088	0.479108	0.358313	0.0519619	0.399587	0.370882	0	0	49	27	31	52	14	3	29	29	0	0	0.185	0.101	0.185	0.17	0.133
Aam-239038	putative secreted mucin	mucin	4	1_0_0_0_0_1_0_1_1_0_	21	0	0	0	0	38	0	22	85	0	0.000128707	0	0	0	0	0.000267514	0	0.000147277	0.00102954	0	0.258925	0	0	0	0	0.321296	0	0.270574	0.606941	0	24	0	0	0	0	45	0	26	112	0	0.1	0	0	0	0
Aam-963093	putative secreted mucin	mucin	4	1_0_0_0_0_1_0_1_1_0_	10	0	0	0	0	13	0	2	21	0	0.000481854	0	0	0	0	0.000667678	0	8.48268e-05	0.00199603	0	1.24388	0	0	0	0	0.892344	0	0.294196	1.90402	0	12	0	0	0	0	15	0	2	29	0	0.351	0	0	0	0
Aam-20245	putative secreted mucin	mucin	7	0_1_1_1_1_1_1_1_0_0_	0	19	3	5	8	9	4	13	0	0	0	0.000842292	0.000151778	0.000322558	0.000573029	0.00037631	0.00010332	0.000493033	0	0	0	0.210598	0.0471286	0.111732	0.210598	0.156112	0.185769	0.156112	0	0	0	38	4	10	15	16	5	22	0	0	0	0.083	0.02	0.046	0.083
Aam-201263	putative secreted mucin	mucin	3	0_1_1_1_0_0_0_0_0_0_	0	6	5	13	0	0	0	0	0	0	0	0.00133784	0.00255964	0.00309206	0	0	0	0	0	0	0	0.678804	1.31206	0.770109	0	0	0	0	0	0	0	17	19	27	0	0	0	0	0	0	0	0.225	0.364	0.248	0
Aam-266562	putative secreted mucin	mucin	3	0_1_1_1_0_0_0_0_0_0_	0	11	4	8	0	0	0	0	0	0	0	0.000725131	0.000910309	0.000914529	0	0	0	0	0	0	0	1.20293	0.34586	0.406048	0	0	0	0	0	0	0	15	11	13	0	0	0	0	0	0	0	0.343	0.129	0.148	0
Aam-1008279	putative secreted mucin	mucin	3	0_1_0_0_0_1_0_1_0_0_	0	9	0	0	0	3	0	5	0	0	0	0.000957721	0	0	0	0.000270991	0	0.000322769	0	0	0	0.757924	0	0	0	0.106624	0	0.297179	0	0	0	15	0	0	0	4	0	5	0	0	0	0.245	0	0	0
Aam-6322	putative secreted mucin	mucin	6	0_0_0_1_1_1_1_1_1_0_	0	0	0	5	3	5	2	3	6	0	0	0	0	0.000888611	0.000789315	0.000728924	0.000213477	0.00046304	0.00150284	0	0	0	0	0.682674	0.253141	0.513561	0.253141	0.253141	0.566751	0	0	0	0	8	6	9	3	6	12	0	0	0	0	0.226	0.098
Aam-9648	putative secreted mucin	mucin	3	0_0_0_1_1_0_0_1_0_0_	0	0	0	4	3	0	0	3	0	0	0	0	0	0.00042009	0.000331687	0	0	0.000145934	0	0	0	0	0	0.205036	0.205036	0	0	0.205036	0	0	0	0	0	6	4	0	0	3	0	0	0	0	0	0.081	0.081
Aam-313266	putative secreted mucin, partial	mucin	1	0_0_0_0_0_1_0_0_0_0_	0	0	0	0	0	3	0	0	0	0	0	0	0	0	0	4.65643e-05	0	0	0	0	0	0	0	0	0	0.0519619	0	0	0	0	0	0	0	0	0	3	0	0	0	0	0	0	0	0	0
Aam-1023572	putative secreted mucin, partial	mucin	1	0_0_0_0_0_0_0_1_0_0_	0	0	0	0	0	0	0	2	0	0	0	0	0	0	0	0	0	7.38421e-05	0	0	0	0	0	0	0	0	0	0.250259	0	0	0	0	0	0	0	0	0	2	0	0	0	0	0	0	0
Aam-284518	putative secreted mucin	mucin	1	0_0_0_0_0_0_0_1_0_0_	0	0	0	0	0	0	0	2	0	0	0	0	0	0	0	0	0	0.000188331	0	0	0	0	0	0	0	0	0	0.770109	0	0	0	0	0	0	0	0	0	2	0	0	0	0	0	0	0
Aam-52153	putative histone h4, partial	nuclear regulation	10	1_1_1_1_1_1_1_1_1_1_	12	14	9	17	12	16	19	15	14	22	0.00110704	0.0016063	0.00186985	0.00271153	0.00287917	0.00238618	0.00263559	0.00246857	0.00210842	0.00446114	1.13305	0.870682	0.377209	0.870682	0.667247	1.13305	1.16272	0.667247	0.845015	1.16272	18	25	17	29	26	35	44	38	20	56	0.329	0.272	0.139	0.272	0.222
Aam-13717	histone h2a, partial	nuclear regulation	9	1_1_1_1_1_1_1_1_0_1_	6	6	8	6	5	9	5	8	0	5	0.000427809	0.000446936	0.00142089	0.00111496	0.000880326	0.000677477	0.00113094	0.00109741	0	0.00102911	0.588547	0.499685	0.588547	0.499685	0.499685	0.588547	0.499685	0.520548	0	0.499685	7	7	13	12	8	10	19	17	0	13	0.201	0.176	0.201	0.176	0.176
Aam-29438	Putative h2a histone family member v	nuclear regulation	9	1_1_1_1_1_1_1_1_0_1_	2	3	3	3	3	3	5	3	0	3	0.000227751	0.000317245	0.00108616	0.00103874	0.000820147	0.000336621	0.0013309	0.000721691	0	0.00108168	0.174898	0.174898	0.174898	0.174898	0.174898	0.174898	0.406048	0.174898	0	0.174898	3	4	8	9	6	4	18	9	0	11	0.07	0.07	0.07	0.07	0.07
Aam-47138	Putative amb caj-54 histone 2a amblyomma cajennense	nuclear regulation	9	1_1_1_1_1_1_1_1_0_1_	2	3	3	3	3	3	3	3	0	3	0.000209728	0.000292139	0.00100021	0.000956536	0.000755243	0.000309982	0.00102131	0.000664579	0	0.000996076	0.161449	0.161449	0.161449	0.161449	0.161449	0.161449	0.161449	0.161449	0	0.161449	3	4	8	9	6	4	15	9	0	11	0.065	0.065	0.065	0.065	0.065
Aam-47142	histone 2A	nuclear regulation	9	1_1_1_1_1_1_1_1_0_1_	2	3	3	3	3	3	3	3	0	3	0.000428708	0.000597167	0.00204454	0.00195527	0.00154381	0.00063364	0.00208768	0.00135848	0	0.0020361	0.355189	0.355189	0.355189	0.355189	0.355189	0.355189	0.355189	0.355189	0	0.355189	3	4	8	9	6	4	15	9	0	11	0.132	0.132	0.132	0.132	0.132
Aam-609733	histone H2A.Z	nuclear regulation	9	1_1_1_1_1_1_1_1_0_1_	2	3	3	3	3	3	3	3	0	3	0.00014798	0.000206129	0.000705731	0.000674916	0.000532887	0.000218718	0.00072062	0.000468916	0	0.000702815	0.111732	0.111732	0.111732	0.111732	0.111732	0.111732	0.111732	0.111732	0	0.111732	3	4	8	9	6	4	15	9	0	11	0.046	0.046	0.046	0.046	0.046
Aam-66087	histone h2a, partial	nuclear regulation	9	1_1_1_1_1_1_1_1_0_1_	2	3	3	3	3	3	3	3	0	3	0.000156732	0.000218319	0.000747468	0.00071483	0.000564402	0.000231653	0.000763238	0.000496648	0	0.00074438	0.116863	0.116863	0.116863	0.116863	0.116863	0.116863	0.116863	0.116863	0	0.116863	3	4	8	9	6	4	15	9	0	11	0.048	0.048	0.048	0.048	0.048
Aam-314915	putative dna topoisomerase i-interacting protein, partial	nuclear regulation	1	0_0_1_0_0_0_0_0_0_0_	0	0	2	0	0	0	0	0	0	0	0	0	4.59752e-05	0	0	0	0	0	0	0	0	0	0.0162487	0	0	0	0	0	0	0	0	0	4	0	0	0	0	0	0	0	0	0	0.007	0	0
Aam-2688	histone 2B	nuclear regulation	1	0_0_0_0_0_1_0_0_0_0_	0	0	0	0	0	3	0	0	0	0	0	0	0	0	0	0.00026061	0	0	0	0	0	0	0	0	0	0.321296	0	0	0	0	0	0	0	0	0	3	0	0	0	0	0	0	0	0	0
Aam-47525	putative inorganic pyrophosphatase/nucleosome remodeling factor subunit nurf38	nuclear regulation	1	0_0_0_0_0_1_0_0_0_0_	0	0	0	0	0	2	0	0	0	0	0	0	0	0	0	6.29934e-05	0	0	0	0	0	0	0	0	0	0.158777	0	0	0	0	0	0	0	0	0	2	0	0	0	0	0	0	0	0	0
Aam-66056	putative histone 2b	nuclear regulation	1	0_0_0_0_0_1_0_0_0_0_	0	0	0	0	0	3	0	0	0	0	0	0	0	0	0	0.00026061	0	0	0	0	0	0	0	0	0	0.321296	0	0	0	0	0	0	0	0	0	3	0	0	0	0	0	0	0	0	0
Aam-955222	U3 small nucleolar RNA-associated protein 18 homolog	nuclear regulation	1	0_0_0_0_0_0_1_0_0_0_	0	0	0	0	0	0	2	0	0	0	0	0	0	0	0	0	7.55621e-05	0	0	0	0	0	0	0	0	0	0.081434	0	0	0	0	0	0	0	0	0	4	0	0	0	0	0	0	0	0
Aam-34790	Core histone H2A/H2B/H3/H4	nuclear regulation	2	0_0_0_0_0_0_0_1_0_1_	0	0	0	0	0	0	0	3	0	3	0	0	0	0	0	0	0	0.000219944	0	0.000539434	0	0	0	0	0	0	0	0.389953	0	0.158777	0	0	0	0	0	0	0	3	0	6	0	0	0	0	0
Aam-32023	putative gtpase ran/tc4/gsp1 nuclear protein	nuclear regulation	1	0_0_0_0_0_0_0_0_0_1_	0	0	0	0	0	0	0	0	0	3	0	0	0	0	0	0	0	0	0	0.000172422	0	0	0	0	0	0	0	0	0	0.158777	0	0	0	0	0	0	0	0	0	3	0	0	0	0	0
Aam-616384	putative histone h3.1	nuclear regulation	1	0_0_0_0_0_0_0_0_0_1_	0	0	0	0	0	0	0	0	0	3	0	0	0	0	0	0	0	0	0	0.000580928	0	0	0	0	0	0	0	0	0	0.172195	0	0	0	0	0	0	0	0	0	6	0	0	0	0	0
Aam-922887	histone H3	nuclear regulation	1	0_0_0_0_0_0_0_0_0_1_	0	0	0	0	0	0	0	0	0	3	0	0	0	0	0	0	0	0	0	0.000932354	0	0	0	0	0	0	0	0	0	0.291219	0	0	0	0	0	0	0	0	0	6	0	0	0	0	0
Aam-473230	putative vesicle coat complex copii subunit, partial	protein export	7	1_1_0_1_1_1_1_1_0_0_	10	5	0	6	2	12	8	13	0	0	0.000620259	0.000475192	0	0.00069151	0.000148906	0.000870918	0.000684641	0.000742506	0	0	0.552387	0.253141	0	0.264736	0.135011	0.552387	0.552387	0.698244	0	0	15	11	0	11	2	19	17	17	0	0	0.191	0.098	0	0.102	0.055
Aam-1011553	Putative heat shock protein 70, partial	protein modification	9	1_1_1_1_1_1_1_1_0_1_	6	4	6	4	3	6	5	6	0	6	0.000475072	0.000225596	0.000849622	0.000459609	0.000388811	0.000430875	0.00029444	0.000364944	0	0.000559413	0.279381	0.279381	0.279381	0.279381	0.279381	0.279381	0.279381	0.279381	0	0.279381	11	5	11	7	5	9	7	8	0	10	0.107	0.107	0.107	0.107	0.107
Aam-390552	putative heat shock protein	protein modification	9	1_1_1_1_1_1_1_1_0_1_	11	7	10	5	3	8	7	8	0	6	0.000323913	0.000159245	0.000511136	0.000231736	0.000171534	0.000232335	0.000167014	0.000201256	0	0.0002468	0.196741	0.196741	0.196741	0.196741	0.114295	0.196741	0.196741	0.196741	0	0.114295	17	8	15	8	5	11	9	10	0	10	0.078	0.078	0.078	0.078	0.047
Aam-39927	putative heat shock protein, partial	protein modification	9	1_1_1_1_1_1_1_1_0_1_	24	12	22	17	6	20	13	17	0	10	0.000471579	0.000209008	0.000792261	0.000499681	0.000205841	0.000411866	0.000222686	0.000316978	0	0.00027765	0.595879	0.352073	0.393157	0.435489	0.180321	0.465548	0.370882	0.393157	0	0.188502	33	14	31	23	8	26	16	21	0	15	0.203	0.131	0.144	0.157	0.072
Aam-84777	heat shock 70kDa protein 1/8	protein modification	9	1_1_1_1_1_1_1_1_0_1_	12	7	10	5	3	8	7	8	0	6	0.000275888	0.000128099	0.000411166	0.000186412	0.000137985	0.000186894	0.000134349	0.000161894	0	0.00019853	0.2218	0.156112	0.156112	0.156112	0.0914403	0.156112	0.156112	0.156112	0	0.0914403	18	8	15	8	5	11	9	10	0	10	0.087	0.063	0.063	0.063	0.038
Aam-285296	heat shock protein 70S, partial	protein modification	6	1_1_1_0_0_1_1_1_0_0_	5	3	4	0	0	2	2	2	0	0	0.000655104	0.000342197	0.000781062	0	0	0.000242065	0.000212677	0.000230653	0	0	0.513561	0.513561	0.513561	0	0	0.513561	0.513561	0.513561	0	0	6	3	4	0	0	2	2	2	0	0	0.18	0.18	0.18	0	0
Aam-398191	putative heat shock protein	protein modification	6	1_1_1_0_0_1_1_1_0_0_	5	3	4	0	0	2	2	2	0	0	0.000153432	8.01461e-05	0.000182933	0	0	5.66941e-05	4.98113e-05	5.40213e-05	0	0	0.101539	0.101539	0.101539	0	0	0.101539	0.101539	0.101539	0	0	6	3	4	0	0	2	2	2	0	0	0.042	0.042	0.042	0	0
Aam-37953	putative heat shock 70 kda protein 5, partial	protein modification	8	1_0_1_1_1_1_1_1_0_1_	3	0	5	2	2	3	6	6	0	6	0.000186157	0	0.000599263	0.000113204	0.000134073	0.000165086	0.000290089	0.000314607	0	0.000482252	0.101539	0	0.258925	0.258925	0.258925	0.101539	0.258925	0.258925	0	0.258925	5	0	9	2	2	4	8	8	0	10	0.042	0	0.1	0.1	0.1
Aam-3026	putative heat shock protein hsp 90-alpha isoform 1, partial	protein modification	7	1_0_1_1_0_1_1_1_0_1_	11	0	3	3	0	8	4	7	0	4	0.000145233	0	7.08368e-05	6.02167e-05	0	0.000160993	5.14356e-05	0.000111566	0	6.84064e-05	0.285287	0	0.109175	0.0789467	0	0.199499	0.101539	0.109175	0	0.0789467	11	0	3	3	0	11	4	8	0	4	0.109	0	0.045	0.033	0
Aam-163713	Putative heat shock protein	protein modification	6	1_0_1_0_0_1_1_1_0_1_	3	0	3	0	0	3	3	3	0	3	7.90031e-05	0	0.000197806	0	0	7.0061e-05	7.69443e-05	8.34476e-05	0	0.000122798	0.0423174	0	0.0423174	0	0	0.0423174	0.0423174	0.0423174	0	0.0423174	5	0	7	0	0	4	5	5	0	6	0.018	0	0.018	0	0
Aam-56458	Putative 14-3-3 protein zeta multifunctional 14-3-3 family chaperone	protein modification	6	1_0_1_0_0_1_1_1_0_1_	11	0	6	0	0	14	5	8	0	5	0.000594942	0	0.000638399	0	0	0.000747437	0.000193146	0.000377047	0	0.000359622	0.967886	0	0.377209	0	0	0.790606	0.614359	0.527566	0	0.324342	15	0	9	0	0	17	5	9	0	7	0.294	0	0.139	0	0
Aam-28575	putative multifunctional chaperone ixodes scapularis multifunctional chaperone	protein modification	5	1_0_1_0_0_1_0_1_0_1_	4	0	3	0	0	7	0	3	0	4	0.000227751	0	0.000339426	0	0	0.000420777	0	0.000160376	0	0.000295003	0.174898	0	0.0739894	0	0	0.309182	0	0.0939563	0	0.174898	6	0	5	0	0	10	0	4	0	6	0.07	0	0.031	0	0
Aam-1020315	protein disulfide-isomerase	protein modification	4	1_0_1_0_0_1_0_1_0_0_	4	0	2	0	0	6	0	6	0	0	7.77391e-05	0	0.000104272	0	0	0.000193894	0	0.000123169	0	0	0.111732	0	0.111732	0	0	0.111732	0	0.207814	0	0	4	0	3	0	0	9	0	6	0	0	0.046	0	0.046	0	0
Aam-43413	putative heat shock protein, partial	protein modification	3	1_0_1_0_0_1_0_0_0_0_	3	0	8	0	0	3	0	0	0	0	0.000124052	0	0.000813468	0	0	0.000137513	0	0	0	0	0.241652	0	0.380384	0	0	0.241652	0	0	0	0	3	0	11	0	0	3	0	0	0	0	0.094	0	0.14	0	0
Aam-25399	putative heat shock protein, partial	protein modification	2	1_0_1_0_0_0_0_0_0_0_	4	0	3	0	0	0	0	0	0	0	0.000240927	0	0.000215438	0	0	0	0	0	0	0	0.279381	0	0.279381	0	0	0	0	0	0	0	6	0	3	0	0	0	0	0	0	0	0.107	0	0.107	0	0
Aam-23340	putative erp60	protein modification	4	1_0_0_0_0_1_0_1_0_1_	3	0	0	0	0	3	0	12	0	2	5.98607e-05	0	0	0	0	6.63565e-05	0	0.000295065	0	5.16911e-05	0.0939563	0	0	0	0	0.109175	0	0.485936	0	0.0495424	3	0	0	0	0	3	0	14	0	2	0.039	0	0	0	0
Aam-22664	putative chaperonin subunit ixodes scapularis chaperonin subunit	protein modification	2	1_0_0_0_0_1_0_0_0_0_	2	0	0	0	0	4	0	0	0	0	3.39176e-05	0	0	0	0	7.51964e-05	0	0	0	0	0.0495424	0	0	0	0	0.169499	0	0	0	0	2	0	0	0	0	4	0	0	0	0	0.021	0	0	0	0
Aam-37951	putative heat shock 70 kda protein 5	protein modification	3	0_0_1_1_0_0_0_0_0_1_	0	0	3	3	0	0	0	0	0	3	0	0	9.74503e-05	8.28402e-05	0	0	0	0	0	7.05801e-05	0	0	0.0519619	0.0519619	0	0	0	0	0	0.0495424	0	0	3	3	0	0	0	0	0	3	0	0	0.022	0.022	0
Aam-1040978	putative heat shock protein, partial	protein modification	1	0_0_1_0_0_0_0_0_0_0_	0	0	2	0	0	0	0	0	0	0	0	0	0.000643653	0	0	0	0	0	0	0	0	0	0.489361	0	0	0	0	0	0	0	0	0	3	0	0	0	0	0	0	0	0	0	0.173	0	0
Aam-16119	putative heat shock-related protein	protein modification	1	0_0_0_0_0_1_0_0_0_0_	0	0	0	0	0	3	0	0	0	0	0	0	0	0	0	0.000180534	0	0	0	0	0	0	0	0	0	0.137627	0	0	0	0	0	0	0	0	0	3	0	0	0	0	0	0	0	0	0
Aam-60814	heat shock protein, putative	protein modification	1	0_0_0_0_0_1_0_0_0_0_	0	0	0	0	0	3	0	0	0	0	0	0	0	0	0	0.000181549	0	0	0	0	0	0	0	0	0	0.153453	0	0	0	0	0	0	0	0	0	3	0	0	0	0	0	0	0	0	0
Aam-952158	putative heat shock-related protein, partial	protein modification	1	0_0_0_0_0_1_0_0_0_0_	0	0	0	0	0	3	0	0	0	0	0	0	0	0	0	0.00026061	0	0	0	0	0	0	0	0	0	0.205036	0	0	0	0	0	0	0	0	0	3	0	0	0	0	0	0	0	0	0
Aam-21337	putative cathepsin l-like cysteine proteinase b, partial	protease	9	1_1_1_1_1_1_1_1_1_0_	19	5	11	2	2	45	14	31	40	0	0.000676698	0.000141391	0.000871352	8.23017e-05	0.00014621	0.00294051	0.000527251	0.00140094	0.00347977	0	1.10378	0.227439	0.422329	0.0939563	0.0939563	1.51768	1.02302	1.24388	1.50035	0	25	5	18	2	3	98	20	49	75	0	0.323	0.089	0.153	0.039	0.039
Aam-209160	Putative tick serine protease	protease	9	1_1_1_1_0_1_1_1_1_1_	27	16	6	9	0	32	11	18	14	2	0.00115042	0.00056257	0.000525299	0.00037212	0	0.00165513	0.00028607	0.000568789	0.000839118	6.34095e-05	1.94442	0.415794	0.183042	0.367729	0	1.45471	0.336596	1.22843	0.336596	0.0715193	47	22	12	10	0	61	12	22	20	2	0.469	0.151	0.073	0.136	0
Aam-103613	putative cathepsin c precursor	protease	8	1_1_1_1_0_1_1_1_1_0_	22	8	6	33	0	58	5	22	31	0	0.000596681	0.000200365	0.000266777	0.0011987	0	0.00255123	0.000124528	0.000877846	0.00168026	0	1.15278	0.409289	0.3122	1.47172	0	3.13048	0.164126	0.927525	1.29087	0	28	9	7	37	0	108	6	39	46	0	0.333	0.149	0.118	0.393	0
Aam-440845	putative basic proline-rich protein	protease	3	1_1_1_0_0_0_0_0_0_0_	5	3	3	0	0	0	0	0	0	0	6.53929e-05	4.09899e-05	7.01694e-05	0	0	0	0	0	0	0	0.142878	0.0543869	0.0543869	0	0	0	0	0	0	0	5	3	3	0	0	0	0	0	0	0	0.058	0.023	0.023	0	0
Aam-70697	cathepsin D	protease	5	1_1_0_1_0_0_0_0_1_1_	7	4	0	3	0	0	0	0	13	4	0.000350627	0.000209316	0	0.000228451	0	0	0	0	0.00223231	0.000259521	1.6485	0.896706	0	0.224616	0	0	0	0	2.01301	0.513561	7	4	0	3	0	0	0	0	26	4	0.423	0.278	0	0.088	0
Aam-962578	putative calpain-b	protease	2	1_1_0_0_0_0_0_0_0_0_	11	2	0	0	0	0	0	0	0	0	0.00025913	3.86737e-05	0	0	0	0	0	0	0	0	0.238797	0.111732	0	0	0	0	0	0	0	0	14	2	0	0	0	0	0	0	0	0	0.093	0.046	0	0	0
Aam-6210	putative cathepsin b	protease	5	1_0_1_1_0_1_0_0_1_0_	7	0	3	3	0	19	0	0	4	0	0.000182364	0	0.000186366	0.000118819	0	0.000635339	0	0	0.000178622	0	0.485936	0	0.111732	0.111732	0	0.798871	0	0	0.303167	0	7	0	4	3	0	22	0	0	4	0	0.172	0	0.046	0.046	0
Aam-289183	putative proclotting enzyme-like, trypsin-like serine protease	protease	5	1_0_1_0_0_1_0_1_1_0_	4	0	2	0	0	15	0	5	4	0	9.48037e-05	0	0.000127161	0	0	0.000499185	0	0.000125171	0.000162502	0	0.238797	0	0.0568175	0	0	0.506607	0	0.216186	0.145513	0	4	0	3	0	0	19	0	5	4	0	0.093	0	0.024	0	0
Aam-87001	putative aspartic protease	protease	5	1_0_1_0_0_1_0_1_1_0_	2	0	4	0	0	11	0	9	5	0	4.97053e-05	0	0.000177787	0	0	0.000385694	0	0.000315009	0.000255598	0	0.0864257	0	0.158777	0	0	0.448772	0	0.342765	0.432188	0	2	0	4	0	0	14	0	12	6	0	0.036	0	0.064	0	0
Aam-894460	putative legumain-like protease precursor, partial	protease	4	1_0_0_1_0_1_0_0_1_0_	5	0	0	5	0	3	0	0	12	0	0.000445752	0	0	0.000813202	0	0.000296474	0	0	0.00183374	0	1.00909	0	0	0.923092	0	0.492794	0	0	1.58821	0	5	0	0	6	0	3	0	0	12	0	0.303	0	0	0.284	0
Aam-33117	putative cathepsin l-like cysteine proteinase a, partial	protease	3	1_0_0_1_0_0_0_1_0_0_	2	0	0	5	0	0	0	3	0	0	5.83627e-05	0	0	0.000310547	0	0	0	0.000123292	0	0	0.116863	0	0	0.230269	0	0	0	0.247383	0	0	2	0	0	7	0	0	0	4	0	0	0.048	0	0	0.09	0
Aam-816587	putative legumain-like protease precursor, partial	protease	3	1_0_0_1_0_0_0_0_1_0_	9	0	0	6	0	0	0	0	18	0	0.000410594	0	0	0.000364127	0	0	0	0	0.00105569	0	0.406048	0	0	0.224616	0	0	0	0	1.21309	0	12	0	0	7	0	0	0	0	18	0	0.148	0	0	0.088	0
Aam-1031699	Putative lysosomal pro-x carboxypeptidase-like protein	protease	4	1_0_0_0_0_1_0_1_1_0_	3	0	0	0	0	11	0	3	3	0	8.21766e-05	0	0	0	0	0.000501018	0	0.000108499	0.000105644	0	0.0715193	0	0	0	0	0.233105	0	0.0495424	0.0495424	0	4	0	0	0	0	22	0	5	3	0	0.03	0	0	0	0
Aam-433668	putative cysteine proteinase tin-ag	protease	3	1_0_0_0_0_1_0_0_1_0_	2	0	0	0	0	3	0	0	5	0	6.30999e-05	0	0	0	0	0.000104921	0	0	0.000270398	0	0.177606	0	0	0	0	0.153453	0	0	0.241652	0	2	0	0	0	0	3	0	0	5	0	0.071	0	0	0	0
Aam-872047	putative serine carboxypeptidase lysosomal cathepsin a	protease	4	1_0_0_0_0_0_1_0_1_1_	3	0	0	0	0	0	9	0	3	31	0.000149498	0	0	0	0	0	0.000553289	0	0.000256254	0.00278846	0.21899	0	0	0	0	0	0.61808	0	0.142878	1.69774	5	0	0	0	0	0	19	0	5	72	0.086	0	0	0	0
Aam-241341	putative calpain-b	protease	1	1_0_0_0_0_0_0_0_0_0_	11	0	0	0	0	0	0	0	0	0	0.000226315	0	0	0	0	0	0	0	0	0	0.210598	0	0	0	0	0	0	0	0	0	16	0	0	0	0	0	0	0	0	0	0.083	0	0	0	0
Aam-879851	pepsinogen 5 group I precursor, partial	protease	1	1_0_0_0_0_0_0_0_0_0_	2	0	0	0	0	0	0	0	0	0	0.000190537	0	0	0	0	0	0	0	0	0	0.253141	0	0	0	0	0	0	0	0	0	2	0	0	0	0	0	0	0	0	0	0.098	0	0	0	0
Aam-15624	putative tick metalloprotease 1, partial	protease	9	0_1_1_1_1_1_1_1_1_1_	0	27	14	16	19	16	9	16	11	15	0	0.00083336	0.00145903	0.000826856	0.00124042	0.000602904	0.00017657	0.00059363	0.000497209	0.000657519	0	0.422329	0.327394	0.224616	0.34586	0.30017	0.386756	0.30017	0.196741	0.30017	0	44	45	30	38	30	10	31	16	28	0	0.153	0.123	0.088	0.129
Aam-268784	putative tick metalloprotease, partial	protease	4	0_1_1_1_0_0_0_1_0_0_	0	4	4	5	0	0	0	3	0	0	0	0.000580105	0.00124133	0.00105523	0	0	0	0.000439888	0	0	0	0.584893	0.584893	0.584893	0	0	0	0.584893	0	0	0	4	5	5	0	0	0	3	0	0	0	0.2	0.2	0.2	0
Aam-1035153	putative metalloprotease, partial	protease	4	0_1_1_1_0_0_0_0_0_1_	0	9	6	3	0	0	0	0	0	10	0	0.000314623	0.000323156	9.15692e-05	0	0	0	0	0	0.000442098	0	0.415794	0.3122	0.0839269	0	0	0	0	0	0.279381	0	15	9	3	0	0	0	0	0	17	0	0.151	0.118	0.035	0
Aam-34072	putative m13 family peptidase, partial	protease	5	0_1_1_0_1_0_1_1_0_0_	0	37	6	0	2	0	16	5	0	0	0	0.000642345	0.000167332	0	4.81333e-05	0	0.000234326	7.05918e-05	0	0	0	0.674943	0.213389	0	0.0864257	0	0.415794	0.1324	0	0	0	46	7	0	2	0	18	5	0	0	0	0.224	0.084	0	0.036
Aam-5907	putative transglutaminase/protease-like protein, partial	protease	3	0_1_1_0_1_0_0_0_0_0_	0	20	11	0	10	0	0	0	0	0	0	0.000331038	0.000377796	0	0.000356586	0	0	0	0	0	0	0.570363	0.137627	0	0.321296	0	0	0	0	0	0	24	16	0	15	0	0	0	0	0	0	0.196	0.056	0	0.121
Aam-1035671	putative tick metalloprotease 1	protease	3	0_1_1_0_0_0_0_1_0_0_	0	6	6	0	0	0	0	9	0	0	0	0.000160503	0.000274761	0	0	0	0	0.000182562	0	0	0	0.188502	0.109175	0	0	0	0	0.216186	0	0	0	8	8	0	0	0	0	9	0	0	0	0.075	0.045	0	0
Aam-1037419	metalloprotease	protease	2	0_1_1_0_0_0_0_0_0_0_	0	59	3	0	0	0	0	0	0	0	0	0.00230905	0.000102227	0	0	0	0	0	0	0	0	1.29615	0.241652	0	0	0	0	0	0	0	0	116	3	0	0	0	0	0	0	0	0	0.361	0.094	0	0
Aam-360362	putative secreted metalloprotease	protease	2	0_1_1_0_0_0_0_0_0_0_	0	3	2	0	0	0	0	0	0	0	0	0.000186844	0.000213235	0	0	0	0	0	0	0	0	0.202264	0.202264	0	0	0	0	0	0	0	0	3	2	0	0	0	0	0	0	0	0	0.08	0.08	0	0
Aam-976608	putative neutral endopeptidase-like protein	protease	2	0_1_1_0_0_0_0_0_0_0_	0	2	3	0	0	0	0	0	0	0	0	0.000228131	0.000976328	0	0	0	0	0	0	0	0	0.399587	0.399587	0	0	0	0	0	0	0	0	2	5	0	0	0	0	0	0	0	0	0.146	0.146	0	0
Aam-950264	putative tick metalloprotease 1, partial	protease	8	0_1_0_1_1_1_1_1_1_1_	0	3	0	5	11	9	9	8	3	12	0	0.000114494	0	0.000444306	0.00190751	0.000526445	0.000391375	0.00046304	0.000187855	0.00132492	0	0.119438	0	0.119438	0.555966	0.21899	0.803018	0.309182	0.0914403	0.364583	0	3	0	8	29	13	11	12	3	28	0	0.049	0	0.049	0.192
Aam-1041079	putative metalloprotease, partial	protease	7	0_1_0_1_1_1_1_1_0_1_	0	9	0	6	17	3	26	12	0	74	0	0.000211938	0	0.00018505	0.00105929	6.74648e-05	0.000948391	0.000364277	0	0.00528172	0	0.309182	0	0.1324	0.840772	0.0641431	1.17771	0.361445	0	1.36592	0	10	0	6	29	3	48	17	0	201	0	0.117	0	0.054	0.265
Aam-34915	putative metalloprotease, partial	protease	6	0_1_0_1_1_1_1_1_0_0_	0	3	0	3	8	2	5	6	0	0	0	0.000149732	0	0.000174315	0.00077418	6.35509e-05	0.000223343	0.000363329	0	0	0	0.106624	0	0.106624	0.482518	0.0764652	0.294196	0.193988	0	0	0	5	0	4	15	2	8	12	0	0	0	0.044	0	0.044	0.171
Aam-15742	putative m13 family peptidase, partial	protease	3	0_1_0_0_0_0_1_0_0_1_	0	14	0	0	0	0	3	0	0	2	0	0.000554613	0	0	0	0	6.74405e-05	0	0	8.9692e-05	0	0.524053	0	0	0	0	0.158777	0	0	0.0568175	0	23	0	0	0	0	3	0	0	3	0	0.183	0	0	0
Aam-11565	putative serine carboxypeptidase lysosomal cathepsin a	protease	1	0_1_0_0_0_0_0_0_0_0_	0	3	0	0	0	0	0	0	0	0	0	0.000127964	0	0	0	0	0	0	0	0	0	0.111732	0	0	0	0	0	0	0	0	0	3	0	0	0	0	0	0	0	0	0	0.046	0	0	0
Aam-15723	putative m13 family peptidase, partial	protease	1	0_1_0_0_0_0_0_0_0_0_	0	6	0	0	0	0	0	0	0	0	0	0.000210183	0	0	0	0	0	0	0	0	0	0.199499	0	0	0	0	0	0	0	0	0	10	0	0	0	0	0	0	0	0	0	0.079	0	0	0
Aam-15734	putative m13 family peptidase, partial	protease	1	0_1_0_0_0_0_0_0_0_0_	0	9	0	0	0	0	0	0	0	0	0	0.000295112	0	0	0	0	0	0	0	0	0	0.142878	0	0	0	0	0	0	0	0	0	15	0	0	0	0	0	0	0	0	0	0.058	0	0	0
Aam-15749	putative m13 family peptidase, partial	protease	1	0_1_0_0_0_0_0_0_0_0_	0	2	0	0	0	0	0	0	0	0	0	0.000107998	0	0	0	0	0	0	0	0	0	0.172195	0	0	0	0	0	0	0	0	0	2	0	0	0	0	0	0	0	0	0	0.069	0	0	0
Aam-18941	putative m13 family peptidase, partial	protease	1	0_1_0_0_0_0_0_0_0_0_	0	3	0	0	0	0	0	0	0	0	0	7.91052e-05	0	0	0	0	0	0	0	0	0	0.247383	0	0	0	0	0	0	0	0	0	3	0	0	0	0	0	0	0	0	0	0.096	0	0	0
Aam-268779	putative tick metalloprotease, partial	protease	1	0_1_0_0_0_0_0_0_0_0_	0	3	0	0	0	0	0	0	0	0	0	0.000153043	0	0	0	0	0	0	0	0	0	0.188502	0	0	0	0	0	0	0	0	0	3	0	0	0	0	0	0	0	0	0	0.075	0	0	0
Aam-28660	putative neutral endopeptidase-like protein, partial	protease	7	0_0_1_1_1_1_1_1_0_1_	0	0	3	18	38	51	59	76	0	21	0	0	0.000145428	0.000515103	0.00344073	0.00213334	0.00296992	0.00380786	0	0.00084263	0	0	0.0471286	0.288249	0.422329	0.51705	0.710015	0.651962	0	0.370882	0	0	6	25	141	142	225	266	0	48	0	0	0.02	0.11	0.153
Aam-672358	putative m13 family peptidase, partial	protease	3	0_0_1_0_1_0_1_0_0_0_	0	0	2	0	2	0	2	0	0	0	0	0	0.000173786	0	0.000174965	0	9.46415e-05	0	0	0	0	0	0.122018	0	0.122018	0	0.258925	0	0	0	0	0	2	0	2	0	2	0	0	0	0	0	0.05	0	0.05
Aam-532004	putative plasma glutamate carboxypeptidase-like isoform 1, partial	protease	4	0_0_1_0_0_1_0_1_1_0_	0	0	2	0	0	7	0	4	9	0	0	0	0.000185868	0	0	0.000576036	0	0.000219552	0.00142515	0	0	0	0.412538	0	0	0.94536	0	0.717908	0.94536	0	0	0	2	0	0	10	0	4	16	0	0	0	0.15	0	0
Aam-940581	putative peptidase family m13 includes neprilysin, partial	protease	1	0_0_1_0_0_0_0_0_0_0_	0	0	3	0	0	0	0	0	0	0	0	0	0.000445606	0	0	0	0	0	0	0	0	0	0.324342	0	0	0	0	0	0	0	0	0	4	0	0	0	0	0	0	0	0	0	0.122	0	0
Aam-1022918	putative tick metalloprotease 1	protease	7	0_0_0_1_1_1_1_1_1_1_	0	0	0	4	3	3	10	3	3	33	0	0	0	0.00011866	0.0001054	6.48908e-05	0.000228052	6.18316e-05	0.000133787	0.00288131	0	0	0	0.1324	0.1324	0.0568175	0.51705	0.0568175	0.0568175	0.840772	0	0	0	4	3	3	12	3	4	114	0	0	0	0.054	0.054
Aam-28666	putative neutral endopeptidase-like protein, partial	protease	7	0_0_0_1_1_1_1_1_1_1_	0	0	0	7	29	27	40	47	3	14	0	0	0	0.000159279	0.00157987	0.000740385	0.00159436	0.00195045	6.73443e-05	0.000424083	0	0	0	0.106624	0.438799	0.294196	0.482518	0.538155	0.0715193	0.164126	0	0	0	8	67	51	125	141	3	25	0	0	0	0.044	0.158
Aam-393254	putative secreted metalloprotease, partial	protease	7	0_0_0_1_1_1_1_1_1_1_	0	0	0	17	17	17	27	28	12	36	0	0	0	0.001363	0.0017184	0.000993834	0.00194353	0.00152739	0.00104103	0.00337146	0	0	0	0.468926	0.729816	0.570363	1.22843	0.840772	0.342765	0.778279	0	0	0	31	33	31	69	50	21	90	0	0	0	0.167	0.238
Aam-455631	putative tick metalloprotease 30, partial	protease	7	0_0_0_1_1_1_1_1_1_1_	0	0	0	4	5	6	6	3	6	12	0	0	0	0.000923323	0.00142159	0.000807891	0.00118302	0.000705653	0.000936928	0.00243869	0	0	0	0.294196	0.294196	0.294196	0.294196	0.137627	0.294196	0.65577	0	0	0	10	13	12	20	11	9	31	0	0	0	0.112	0.112
Aam-965323	putative tick metalloprotease, partial	protease	7	0_0_0_1_1_1_1_1_1_1_	0	0	0	2	14	4	13	15	3	17	0	0	0	5.89747e-05	0.000908001	0.000107504	0.000585606	0.000696562	0.000132986	0.0011808	0	0	0	0.0471286	0.241652	0.111732	0.294196	0.361445	0.0519619	0.361445	0	0	0	2	26	5	31	34	4	47	0	0	0	0.02	0.094
Aam-271598	putative neutral endopeptidase-like protein	protease	6	0_0_0_1_1_1_1_1_0_1_	0	0	0	3	3	3	15	17	0	2	0	0	0	0.000222991	0.000726269	0.000325189	0.00117855	0.00162675	0	0.000142492	0	0	0	0.081434	0.081434	0.081434	0.682674	0.790606	0	0.081434	0	0	0	4	11	8	33	42	0	3	0	0	0	0.034	0.034
Aam-28649	putative neutral endopeptidase-like protein	protease	6	0_0_0_1_1_1_1_1_0_1_	0	0	0	14	41	40	61	70	0	14	0	0	0	0.000453164	0.00390003	0.00176227	0.00371598	0.00369422	0	0.000437577	0	0	0	0.270574	0.749847	0.749847	0.905461	0.845015	0	0.499685	0	0	0	15	109	80	192	176	0	17	0	0	0	0.104	0.243
Aam-74070	putative neutral endopeptidase-like protein	protease	6	0_0_0_1_1_1_1_1_0_1_	0	0	0	11	36	27	49	56	0	10	0	0	0	0.000449944	0.00430751	0.00153103	0.00398743	0.00385553	0	0.0004153	0	0	0	0.264736	1.09894	0.733804	1.31739	1.22843	0	0.44544	0	0	0	12	97	56	166	148	0	13	0	0	0	0.102	0.322
Aam-1014644	putative serine carboxypeptidase lysosomal cathepsin a	protease	4	0_0_0_1_0_1_0_1_1_0_	0	0	0	3	0	9	0	8	12	0	0	0	0	8.88166e-05	0	0.000388565	0	0.000329108	0.000700975	0	0	0	0	0.0715193	0	0.348963	0	0.213389	0.348963	0	0	0	0	3	0	18	0	16	21	0	0	0	0	0.03	0
Aam-183708	putative aminopeptidase	protease	1	0_0_0_1_0_0_0_0_0_0_	0	0	0	5	0	0	0	0	0	0	0	0	0	0.000141235	0	0	0	0	0	0	0	0	0	0.172195	0	0	0	0	0	0	0	0	0	5	0	0	0	0	0	0	0	0	0	0.069	0
Aam-30213	putative tick metalloprotease 1	protease	5	0_0_0_0_1_1_1_1_0_1_	0	0	0	0	8	3	10	8	0	17	0	0	0	0	0.000381741	5.87557e-05	0.000378566	0.000261267	0	0.000732322	0	0	0	0	0.191242	0.0864257	0.238797	0.172195	0	0.409289	0	0	0	0	12	3	22	14	0	32	0	0	0	0	0.076
Aam-1023310	putative neutral endopeptidase-like protein, partial	protease	4	0_0_0_0_1_1_1_1_0_0_	0	0	0	0	5	6	4	9	0	0	0	0	0	0	0.00042262	0.000364266	0.000274323	0.000570225	0	0	0	0	0	0	0.124605	0.124605	0.124605	0.124605	0	0	0	0	0	0	10	14	12	23	0	0	0	0	0	0	0.051
Aam-328138	putative neutral endopeptidase-like protein, partial	protease	4	0_0_0_0_1_1_1_1_0_0_	0	0	0	0	3	3	2	3	0	0	0	0	0	0	0.000657144	0.000404578	0.000355461	0.000530068	0	0	0	0	0	0	0.0789467	0.0789467	0.0789467	0.0789467	0	0	0	0	0	0	8	8	8	11	0	0	0	0	0	0	0.033
Aam-74074	putative neutral endopeptidase-like protein	protease	4	0_0_0_0_1_1_1_1_0_0_	0	0	0	0	10	4	11	12	0	0	0	0	0	0	0.00398123	0.000451516	0.00192683	0.00215115	0	0	0	0	0	0	0.355189	0.164126	0.355189	0.355189	0	0	0	0	0	0	38	7	34	35	0	0	0	0	0	0	0.132
Aam-32202	putative tick metalloprotease 1	protease	4	0_0_0_0_1_1_0_0_1_1_	0	0	0	0	4	2	0	0	2	5	0	0	0	0	0.000637892	0.000112207	0	0	0.000173505	0.000393337	0	0	0	0	0.318257	0.153453	0	0	0.153453	0.25603	0	0	0	0	7	2	0	0	2	6	0	0	0	0	0.12
Aam-1019688	putative tick metalloprotease 1	protease	4	0_0_0_0_1_0_1_1_0_1_	0	0	0	0	11	0	12	9	0	4	0	0	0	0	0.000633675	0	0.000323723	0.000185868	0	0.000101302	0	0	0	0	0.309182	0	0.482518	0.25603	0	0.153453	0	0	0	0	18	0	17	9	0	4	0	0	0	0	0.117
Aam-271725	putative tick metalloprotease 1	protease	4	0_0_0_0_1_0_1_1_0_1_	0	0	0	0	3	0	9	5	0	13	0	0	0	0	0.000160029	0	0.000519374	0.000250343	0	0.00126635	0	0	0	0	0.174898	0	0.342765	0.224616	0	0.671091	0	0	0	0	3	0	18	8	0	33	0	0	0	0	0.07
Aam-225765	putative tick metalloprotease 1, partial	protease	1	0_0_0_0_1_0_0_0_0_0_	0	0	0	0	3	0	0	0	0	0	0	0	0	0	0.000885897	0	0	0	0	0	0	0	0	0	0.595879	0	0	0	0	0	0	0	0	0	4	0	0	0	0	0	0	0	0	0	0.203
Aam-347717	putative salivary gland metalloprotease, partial	protease	1	0_0_0_0_1_0_0_0_0_0_	0	0	0	0	3	0	0	0	0	0	0	0	0	0	0.000188641	0	0	0	0	0	0	0	0	0	0.104079	0	0	0	0	0	0	0	0	0	4	0	0	0	0	0	0	0	0	0	0.043
Aam-804742	putative serine carboxypeptidase lysosomal cathepsin a, partial	protease	1	0_0_0_0_1_0_0_0_0_0_	0	0	0	0	2	0	0	0	0	0	0	0	0	0	0.000630503	0	0	0	0	0	0	0	0	0	0.309182	0	0	0	0	0	0	0	0	0	4	0	0	0	0	0	0	0	0	0	0.117
Aam-1037682	putative serine carboxypeptidase, partial	protease	3	0_0_0_0_0_1_0_1_1_0_	0	0	0	0	0	12	0	4	7	0	0	0	0	0	0	0.000409059	0	0.00010394	0.000379515	0	0	0	0	0	0	1.02302	0	0.183042	0.324342	0	0	0	0	0	0	15	0	4	9	0	0	0	0	0	0
Aam-85325	putative midgut cysteine proteinase, partial	protease	3	0_0_0_0_0_1_0_1_1_0_	0	0	0	0	0	14	0	15	12	0	0	0	0	0	0	0.000409294	0	0.000301362	0.000575354	0	0	0	0	0	0	0.412538	0	0.309182	0.342765	0	0	0	0	0	0	22	0	17	20	0	0	0	0	0	0
Aam-956315	putative thymus-specific serine protease	protease	3	0_0_0_0_0_1_0_1_1_0_	0	0	0	0	0	16	0	2	8	0	0	0	0	0	0	0.000477076	0	4.7851e-05	0.000310611	0	0	0	0	0	0	0.479108	0	0.142878	0.247383	0	0	0	0	0	0	19	0	2	8	0	0	0	0	0	0
Aam-13887	putative aspartic protease	protease	2	0_0_0_0_0_1_0_1_0_0_	0	0	0	0	0	3	0	10	0	0	0	0	0	0	0	8.28606e-05	0	0.000342135	0	0	0	0	0	0	0	0.0990058	0	0.468926	0	0	0	0	0	0	0	3	0	13	0	0	0	0	0	0	0
Aam-26204	putative cathepsin b endopeptidase	protease	2	0_0_0_0_0_1_0_1_0_0_	0	0	0	0	0	4	0	5	0	0	0	0	0	0	0	0.000128237	0	0.000213834	0	0	0	0	0	0	0	0.153453	0	0.185769	0	0	0	0	0	0	0	4	0	7	0	0	0	0	0	0	0
Aam-384312	putative serine carboxypeptidase cpvl precursor danio rerio carboxypeptidase,	protease	2	0_0_0_0_0_1_0_0_1_0_	0	0	0	0	0	11	0	0	7	0	0	0	0	0	0	0.000346464	0	0	0.000340922	0	0	0	0	0	0	1.24388	0	0	0.458814	0	0	0	0	0	0	11	0	0	7	0	0	0	0	0	0
Aam-7141	putative thymus-specific serine protease	protease	2	0_0_0_0_0_1_0_0_1_0_	0	0	0	0	0	11	0	0	6	0	0	0	0	0	0	0.000706353	0	0	0.000546114	0	0	0	0	0	0	0.761976	0	0	0.438799	0	0	0	0	0	0	12	0	0	6	0	0	0	0	0	0
Aam-951723	putative cysteine proteinase ixodes scapularis cysteine proteinase	protease	2	0_0_0_0_0_1_0_0_1_0_	0	0	0	0	0	3	0	0	2	0	0	0	0	0	0	0.00015462	0	0	0.000159392	0	0	0	0	0	0	0.129796	0	0	0.14025	0	0	0	0	0	0	3	0	0	2	0	0	0	0	0	0
Aam-20370	putative dipeptidyl peptidase iii ixodes scapularis dipeptidyl peptidase iii,	protease	1	0_0_0_0_0_1_0_0_0_0_	0	0	0	0	0	2	0	0	0	0	0	0	0	0	0	3.5787e-05	0	0	0	0	0	0	0	0	0	0.0471286	0	0	0	0	0	0	0	0	0	2	0	0	0	0	0	0	0	0	0
Aam-220789	limulus factor C-related multidomain serine protease precursor	protease	1	0_0_0_0_0_1_0_0_0_0_	0	0	0	0	0	2	0	0	0	0	0	0	0	0	0	2.2846e-05	0	0	0	0	0	0	0	0	0	0.023293	0	0	0	0	0	0	0	0	0	2	0	0	0	0	0	0	0	0	0
Aam-89645	putative leucine aminopeptidase	protease	1	0_0_0_0_0_1_0_0_0_0_	0	0	0	0	0	4	0	0	0	0	0	0	0	0	0	8.20715e-05	0	0	0	0	0	0	0	0	0	0.145513	0	0	0	0	0	0	0	0	0	4	0	0	0	0	0	0	0	0	0
Aam-238211	proclotting enzyme precursor, putative, partial	protease	4	0_0_0_0_0_0_1_1_1_1_	0	0	0	0	0	0	22	7	3	35	0	0	0	0	0	0	0.00102478	0.000294192	0.000159138	0.00256546	0	0	0	0	0	0	0.97697	0.273503	0.16681	2.00608	0	0	0	0	0	0	34	9	3	64	0	0	0	0	0
Aam-30225	putative tick metalloprotease 1, partial	protease	4	0_0_0_0_0_0_1_1_1_1_	0	0	0	0	0	0	4	9	13	23	0	0	0	0	0	0	9.87907e-05	0.000278565	0.000938884	0.00110364	0	0	0	0	0	0	0.106624	0.264736	0.745822	0.729816	0	0	0	0	0	0	5	13	27	42	0	0	0	0	0
Aam-877872	putative tick metalloprotease 34, partial	protease	4	0_0_0_0_0_0_1_1_1_1_	0	0	0	0	0	0	9	11	6	3	0	0	0	0	0	0	0.000664151	0.000780308	0.000681845	0.000441642	0	0	0	0	0	0	0.625549	0.625549	0.380384	0.174898	0	0	0	0	0	0	12	13	7	6	0	0	0	0	0
Aam-23692	putative salivary gland metalloprotease	protease	3	0_0_0_0_0_0_1_1_0_1_	0	0	0	0	0	0	3	2	0	33	0	0	0	0	0	0	9.33348e-05	4.04893e-05	0	0.00166334	0	0	0	0	0	0	0.145513	0.0423174	0	0.710015	0	0	0	0	0	0	5	2	0	67	0	0	0	0	0
Aam-366763	putative tick metalloprotease, partial	protease	3	0_0_0_0_0_0_1_1_0_1_	0	0	0	0	0	0	6	2	0	2	0	0	0	0	0	0	0.000186093	5.76632e-05	0	7.07123e-05	0	0	0	0	0	0	0.336596	0.161449	0	0.0939563	0	0	0	0	0	0	7	2	0	2	0	0	0	0	0
Aam-597549	putative neprilysin, M13 family peptidase	protease	2	0_0_0_0_0_0_1_1_0_0_	0	0	0	0	0	0	6	3	0	0	0	0	0	0	0	0	0.000195137	7.93612e-05	0	0	0	0	0	0	0	0	0.1324	0.0665962	0	0	0	0	0	0	0	0	8	3	0	0	0	0	0	0	0
Aam-908315	putative serine carboxypeptidase lysosomal cathepsin a, partial	protease	3	0_0_0_0_0_0_1_0_1_1_	0	0	0	0	0	0	9	0	2	14	0	0	0	0	0	0	0.00123034	0	0.00033313	0.0039019	0	0	0	0	0	0	1.95121	0	0.348963	2.54813	0	0	0	0	0	0	13	0	2	31	0	0	0	0	0
Aam-240952	putative secreted metalloprotease, partial	protease	2	0_0_0_0_0_0_1_0_0_1_	0	0	0	0	0	0	2	0	0	6	0	0	0	0	0	0	7.95307e-05	0	0	0.000528857	0	0	0	0	0	0	0.250259	0	0	0.250259	0	0	0	0	0	0	2	0	0	10	0	0	0	0	0
Aam-334417	putative serine carboxypeptidase lysosomal cathepsin a, partial	protease	2	0_0_0_0_0_0_1_0_0_1_	0	0	0	0	0	0	9	0	0	27	0	0	0	0	0	0	0.000280835	0	0	0.00194217	0	0	0	0	0	0	0.725838	0	0	1.05116	0	0	0	0	0	0	10	0	0	52	0	0	0	0	0
Aam-994568	putative serine carboxypeptidase lysosomal cathepsin a, partial	protease	2	0_0_0_0_0_0_1_0_0_1_	0	0	0	0	0	0	9	0	0	25	0	0	0	0	0	0	0.00114486	0	0	0.00517682	0	0	0	0	0	0	3.02717	0	0	4.12861	0	0	0	0	0	0	15	0	0	51	0	0	0	0	0
Aam-467622	putative trypsin-like serine protease	protease	1	0_0_0_0_0_0_1_0_0_0_	0	0	0	0	0	0	4	0	0	0	0	0	0	0	0	0	6.94616e-05	0	0	0	0	0	0	0	0	0	0.158777	0	0	0	0	0	0	0	0	0	4	0	0	0	0	0	0	0	0
Aam-565469	putative peptidase family m13 includes neprilysin, partial	protease	1	0_0_0_0_0_0_1_0_0_0_	0	0	0	0	0	0	2	0	0	0	0	0	0	0	0	0	7.19707e-05	0	0	0	0	0	0	0	0	0	0.129796	0	0	0	0	0	0	0	0	0	2	0	0	0	0	0	0	0	0
Aam-455350	putative metalloprotease, partial	protease	1	0_0_0_0_0_0_0_1_0_0_	0	0	0	0	0	0	0	2	0	0	0	0	0	0	0	0	0	5.86517e-05	0	0	0	0	0	0	0	0	0	0.148154	0	0	0	0	0	0	0	0	0	2	0	0	0	0	0	0	0
Aam-157648	putative serine carboxypeptidase lysosomal cathepsin a	protease	1	0_0_0_0_0_0_0_0_1_0_	0	0	0	0	0	0	0	0	4	0	0	0	0	0	0	0	0	0	0.000149386	0	0	0	0	0	0	0	0	0	0.1508	0	0	0	0	0	0	0	0	0	4	0	0	0	0	0	0
Aam-16955	metalloprotease	protease	1	0_0_0_0_0_0_0_0_1_0_	0	0	0	0	0	0	0	0	3	0	0	0	0	0	0	0	0	0	0.000861543	0	0	0	0	0	0	0	0	0	0.485936	0	0	0	0	0	0	0	0	0	3	0	0	0	0	0	0
Aam-267709	putative catalytic domain of lysosomal alpha-mannosidase, partial	protease	1	0_0_0_0_0_0_0_0_1_0_	0	0	0	0	0	0	0	0	8	0	0	0	0	0	0	0	0	0	0.000388364	0	0	0	0	0	0	0	0	0	0.465548	0	0	0	0	0	0	0	0	0	9	0	0	0	0	0	0
Aam-342392	putative serine carboxypeptidase lysosomal cathepsin a, partial	protease	1	0_0_0_0_0_0_0_0_1_0_	0	0	0	0	0	0	0	0	3	0	0	0	0	0	0	0	0	0	0.000111291	0	0	0	0	0	0	0	0	0	0.0568175	0	0	0	0	0	0	0	0	0	3	0	0	0	0	0	0
Aam-316105	putative tick metalloprotease, partial	protease	1	0_0_0_0_0_0_0_0_0_1_	0	0	0	0	0	0	0	0	0	4	0	0	0	0	0	0	0	0	0	0.000297326	0	0	0	0	0	0	0	0	0	0.210598	0	0	0	0	0	0	0	0	0	6	0	0	0	0	0
Aam-32199	putative tick metalloprotease 1	protease	1	0_0_0_0_0_0_0_0_0_1_	0	0	0	0	0	0	0	0	0	4	0	0	0	0	0	0	0	0	0	0.000301738	0	0	0	0	0	0	0	0	0	0.235947	0	0	0	0	0	0	0	0	0	7	0	0	0	0	0
Aam-334414	putative serine carboxypeptidase lysosomal cathepsin a	protease	1	0_0_0_0_0_0_0_0_0_1_	0	0	0	0	0	0	0	0	0	4	0	0	0	0	0	0	0	0	0	0.000250733	0	0	0	0	0	0	0	0	0	0.339677	0	0	0	0	0	0	0	0	0	5	0	0	0	0	0
Aam-349984	putative tick metalloprotease 45, partial	protease	1	0_0_0_0_0_0_0_0_0_1_	0	0	0	0	0	0	0	0	0	29	0	0	0	0	0	0	0	0	0	0.00253182	0	0	0	0	0	0	0	0	0	1.00447	0	0	0	0	0	0	0	0	0	70	0	0	0	0	0
Aam-414774	serine carboxypeptidase, putative	protease	1	0_0_0_0_0_0_0_0_0_1_	0	0	0	0	0	0	0	0	0	16	0	0	0	0	0	0	0	0	0	0.000993693	0	0	0	0	0	0	0	0	0	0.499685	0	0	0	0	0	0	0	0	0	39	0	0	0	0	0
Aam-456932	metalloprotease	protease	1	0_0_0_0_0_0_0_0_0_1_	0	0	0	0	0	0	0	0	0	12	0	0	0	0	0	0	0	0	0	0.000327912	0	0	0	0	0	0	0	0	0	0.399587	0	0	0	0	0	0	0	0	0	13	0	0	0	0	0
Aam-11101	ubiquitin/40S ribosomal protein S27A fusion, putative	proteasome machinery	10	1_1_1_1_1_1_1_1_1_1_	14	6	9	9	7	6	9	10	2	9	0.00154685	0.000497233	0.00134773	0.00132657	0.00114263	0.000747437	0.000849842	0.000795988	0.000135971	0.00123299	0.555966	0.264736	0.555966	0.377209	0.377209	0.264736	0.377209	0.555966	0.264736	0.377209	39	12	19	22	16	17	22	19	2	24	0.192	0.102	0.192	0.139	0.139
Aam-11111	putative ubiquitin c variant, partial	proteasome machinery	10	1_1_1_1_1_1_1_1_1_1_	14	6	9	9	7	6	9	10	2	9	0.00113779	0.000385513	0.00104492	0.00102851	0.000885897	0.0005795	0.000658896	0.000617142	0.000105421	0.000955958	0.409289	0.199499	0.409289	0.282331	0.282331	0.199499	0.282331	0.409289	0.199499	0.282331	37	12	19	22	16	17	22	19	2	24	0.149	0.079	0.149	0.108	0.108
Aam-3273	ubiquitin/40S ribosomal protein S27A fusion, putative	proteasome machinery	10	1_1_1_1_1_1_1_1_1_1_	14	6	9	9	7	6	9	10	2	9	0.00147606	0.000514017	0.00139322	0.00137135	0.0011812	0.000772666	0.000878529	0.000822856	0.000140561	0.00132772	0.577611	0.273503	0.577611	0.389953	0.389953	0.273503	0.389953	0.577611	0.273503	0.389953	36	12	19	22	16	17	22	19	2	25	0.198	0.105	0.198	0.143	0.143
Aam-99659	ubiquitin/40S ribosomal protein S27a fusion protein	proteasome machinery	10	1_1_1_1_1_1_1_1_1_1_	14	6	9	9	7	6	9	10	2	9	0.00479026	0.0017158	0.00465062	0.0045776	0.00394287	0.00257918	0.00293255	0.00274672	0.000469197	0.00425469	3.59198	1.24905	3.59198	2.01301	2.01301	1.24905	2.01301	3.59198	1.24905	2.01301	35	12	19	22	16	17	22	19	2	24	0.662	0.352	0.662	0.479	0.479
Aam-1023909	ubiquitin/40S ribosomal protein S27a fusion protein	proteasome machinery	9	1_1_1_1_1_1_1_1_0_1_	5	3	5	6	4	3	6	5	0	6	0.00107971	0.000615263	0.00175542	0.00193991	0.00123712	0.000979262	0.00124277	0.000829418	0	0.00190709	0.520548	0.233105	0.520548	0.520548	0.520548	0.233105	0.520548	0.520548	0	0.520548	11	6	10	13	7	9	13	8	0	15	0.182	0.091	0.182	0.182	0.182
Aam-41900	putative ubiquitin/40s ribosomal protein s27a fusion	proteasome machinery	9	1_1_1_1_1_1_1_1_0_1_	3	3	3	3	3	3	3	3	0	3	0.000622909	0.000390455	0.000891212	0.000852298	0.00100941	0.000552404	0.000546009	0.000592157	0	0.000726161	0.267652	0.267652	0.267652	0.267652	0.267652	0.267652	0.267652	0.267652	0	0.267652	10	6	8	9	9	8	9	9	0	9	0.103	0.103	0.103	0.103	0.103
Aam-21482	putative 20s proteasome regulatory subunit alpha type psma5/pup2	proteasome machinery	2	1_0_0_0_0_1_0_0_0_0_	2	0	0	0	0	2	0	0	0	0	8.06422e-05	0	0	0	0	8.93932e-05	0	0	0	0	0.164126	0	0	0	0	0.164126	0	0	0	0	2	0	0	0	0	2	0	0	0	0	0.066	0	0	0	0
Aam-479	putative ubiquitin-like protein	proteasome machinery	1	1_0_0_0_0_0_0_0_0_0_	2	0	0	0	0	0	0	0	0	0	0.000192423	0	0	0	0	0	0	0	0	0	0.315225	0	0	0	0	0	0	0	0	0	2	0	0	0	0	0	0	0	0	0	0.119	0	0	0	0
Aam-27720	putative elongation factor 1 alpha, partial	protein synthesis	7	1_1_1_1_0_0_1_1_0_1_	4	7	4	7	0	0	6	6	0	4	8.41332e-05	0.000197763	0.000225697	0.000223836	0	0	0.000143396	0.000244382	0	0.000190709	0.244515	0.264736	0.122018	0.321296	0	0	0.244515	0.177606	0	0.109175	4	9	6	7	0	0	7	11	0	7	0.095	0.102	0.05	0.121	0
Aam-911702	putative elongation factor 1-alpha ef-1-alpha	protein synthesis	7	1_1_1_1_0_0_1_1_0_1_	3	3	3	3	0	0	5	3	0	3	0.0001262	0.000175789	0.000376161	0.000191859	0	0	0.000245822	0.000355465	0	0.000326929	0.2218	0.116863	0.116863	0.2218	0	0	0.2218	0.0939563	0	0.116863	3	4	5	3	0	0	6	8	0	6	0.087	0.048	0.048	0.087	0
Aam-8468	translation initiation factor 5A eIF-5A	protein synthesis	3	1_0_1_0_0_0_0_1_0_0_	3	0	4	0	0	0	0	4	0	0	0.000188078	0	0.000560601	0	0	0	0	0.000264879	0	0	0.193988	0	0.193988	0	0	0	0	0.448772	0	0	3	0	5	0	0	0	0	4	0	0	0.077	0	0.077	0	0
Aam-13525	putative translation elongation factor ef-1 gamma	protein synthesis	1	1_0_0_0_0_0_0_0_0_0_	2	0	0	0	0	0	0	0	0	0	6.89176e-05	0	0	0	0	0	0	0	0	0	0.0839269	0	0	0	0	0	0	0	0	0	2	0	0	0	0	0	0	0	0	0	0.035	0	0	0	0
Aam-46535	putative translation elongation factor ef-1 gamma	protein synthesis	1	1_0_0_0_0_0_0_0_0_0_	2	0	0	0	0	0	0	0	0	0	4.51971e-05	0	0	0	0	0	0	0	0	0	0.0543869	0	0	0	0	0	0	0	0	0	2	0	0	0	0	0	0	0	0	0	0.023	0	0	0	0
Aam-5696	putative translation initiation factor	protein synthesis	1	1_0_0_0_0_0_0_0_0_0_	3	0	0	0	0	0	0	0	0	0	0.000612119	0	0	0	0	0	0	0	0	0	1.06538	0	0	0	0	0	0	0	0	0	8	0	0	0	0	0	0	0	0	0	0.315	0	0	0	0
Aam-15385	putative elongation factor 2-like isoform 1	protein synthesis	2	0_0_1_0_0_0_0_1_0_0_	0	0	3	0	0	0	0	3	0	0	0	0	6.17724e-05	0	0	0	0	3.64836e-05	0	0	0	0	0.0351422	0	0	0	0	0.0351422	0	0	0	0	3	0	0	0	0	3	0	0	0	0	0.015	0	0
Aam-1009080	putative 60s ribosomal protein l22, partial	protein synthesis	1	0_0_0_0_0_1_0_0_0_0_	0	0	0	0	0	2	0	0	0	0	0	0	0	0	0	0.000116453	0	0	0	0	0	0	0	0	0	0.1324	0	0	0	0	0	0	0	0	0	2	0	0	0	0	0	0	0	0	0
Aam-986390	putative elongation factor 1 beta/delta chain	protein synthesis	1	0_0_0_0_0_1_0_0_0_0_	0	0	0	0	0	2	0	0	0	0	0	0	0	0	0	0.000102103	0	0	0	0	0	0	0	0	0	0.285287	0	0	0	0	0	0	0	0	0	2	0	0	0	0	0	0	0	0	0
Aam-52827	putative 60s acidic ribosomal protein p1	protein synthesis	1	0_0_0_0_0_0_0_1_0_0_	0	0	0	0	0	0	0	2	0	0	0	0	0	0	0	0	0	0.000176966	0	0	0	0	0	0	0	0	0	0.374042	0	0	0	0	0	0	0	0	0	2	0	0	0	0	0	0	0
Aam-1013090	putative secreted protein	TSP of unknown function	10	1_1_1_1_1_1_1_1_1_1_	28	28	13	11	16	10	16	16	3	4	0.00249991	0.0016007	0.00108166	0.00104209	0.00159719	0.000625752	0.0010603	0.00102215	0.000207342	0.000208909	1.70396	1.57632	0.644372	0.774189	1.29615	0.914256	1.85759	0.914256	0.318257	0.318257	62	38	15	17	22	14	27	24	3	4	0.432	0.411	0.216	0.249	0.361
Aam-102713	putative secreted protein precursor	TSP of unknown function	10	1_1_1_1_1_1_1_1_1_1_	16	7	11	17	5	32	6	28	39	2	0.00125386	0.000467827	0.00256275	0.00156582	0.000564402	0.00451724	0.000436136	0.00326368	0.0105926	0.000116007	1.62422	0.75388	0.513561	1.43781	0.513561	1.65461	0.774189	1.62422	1.65461	0.448772	28	10	32	23	7	91	10	69	138	2	0.419	0.244	0.18	0.387	0.18
Aam-1027384	putative secreted protein, partial	TSP of unknown function	10	1_1_1_1_1_1_1_1_1_1_	22	45	12	39	20	61	30	44	44	9	0.00125296	0.00317063	0.00189223	0.00372504	0.00245652	0.00561743	0.00197961	0.00294099	0.00587034	0.000396718	1.31206	1.16272	0.428894	1.35505	0.936422	1.74157	1.16272	1.16272	0.999862	0.409289	45	109	38	88	49	182	73	100	123	11	0.364	0.335	0.155	0.372	0.287
Aam-15540	putative tpa exp: secreted protein	TSP of unknown function	10	1_1_1_1_1_1_1_1_1_1_	32	25	21	10	5	31	8	13	12	4	0.00419614	0.00263025	0.00331774	0.00161162	0.000477177	0.00332949	0.000903396	0.00116637	0.00204421	0.000343276	2.43558	1.12324	1.56448	0.892344	0.671091	1.76058	0.442115	0.914256	0.603245	0.3122	95	57	42	24	6	68	21	25	27	6	0.536	0.327	0.409	0.277	0.223
Aam-156065	putative secreted salivary gland peptide ixodes scapularis secreted salivary	TSP of unknown function	10	1_1_1_1_1_1_1_1_1_1_	8	18	6	8	11	9	28	21	20	8	0.000447244	0.000934479	0.000436284	0.000618124	0.00146414	0.000450706	0.00194035	0.00180372	0.00195139	0.000473979	0.499685	0.94536	0.386756	0.297179	0.485936	0.499685	2.43558	1.16272	1.14289	0.297179	11	22	6	10	20	10	49	42	28	9	0.176	0.289	0.142	0.113	0.172
Aam-16628	putative secreted protein precursor	TSP of unknown function	10	1_1_1_1_1_1_1_1_1_1_	40	58	41	54	18	59	33	45	50	20	0.00440115	0.0041882	0.00670207	0.00622725	0.00258916	0.00618296	0.00258885	0.00474079	0.00873906	0.00180618	2.28095	2.28095	1.53513	2.01995	1.74789	2.2434	2.01995	1.74789	1.95801	1.69153	101	92	86	94	33	128	61	103	117	32	0.516	0.516	0.404	0.48	0.439
Aam-18104	putative secreted protein precursor, partial	TSP of unknown function	10	1_1_1_1_1_1_1_1_1_1_	39	29	21	18	12	20	31	33	8	25	0.00829098	0.00521562	0.00621804	0.00420154	0.00321036	0.00286591	0.00555693	0.00536744	0.00137531	0.00588923	3.77529	3.58142	1.75423	2.54813	1.75423	2.47536	3.58142	3.58142	1.58821	1.75423	93	56	39	31	20	29	64	57	9	51	0.679	0.661	0.44	0.55	0.44
Aam-197150	putative secreted protein, partial	TSP of unknown function	10	1_1_1_1_1_1_1_1_1_1_	5	3	4	7	4	25	6	16	27	7	0.000232057	9.0912e-05	0.000207506	0.00044099	0.000208913	0.00205791	0.000169507	0.00144003	0.00362962	0.000526015	0.188502	0.0864257	0.188502	0.180321	0.0864257	0.399587	0.315225	0.399587	0.663413	0.180321	8	3	4	10	4	64	6	47	73	14	0.075	0.036	0.075	0.072	0.036
Aam-20302	putative secreted protein	TSP of unknown function	10	1_1_1_1_1_1_1_1_1_1_	16	24	12	25	17	24	20	24	16	16	0.00395893	0.00676789	0.00804566	0.0124478	0.00955826	0.0105724	0.00665996	0.00959879	0.00817402	0.00361287	2.74973	3.44631	1.24905	3.44631	3.44631	2.4435	3.44631	3.44631	1.90402	1.90402	44	72	50	91	59	106	76	101	53	31	0.574	0.648	0.352	0.648	0.648
Aam-30101	AV422	TSP of unknown function	10	1_1_1_1_1_1_1_1_1_1_	72	88	33	70	74	59	93	88	50	51	0.014513	0.0152058	0.0133913	0.0175871	0.0386286	0.00853357	0.0277369	0.0227498	0.0105275	0.0158561	5.32412	4.83445	2.14775	3.12098	3.64515	3.12098	4.08159	4.08159	2.80189	2.3037	345	346	178	275	510	183	677	512	146	291	0.801	0.766	0.498	0.615	0.667
Aam-33318	putative secreted salivary protein	TSP of unknown function	10	1_1_1_1_1_1_1_1_1_1_	32	34	34	36	23	18	29	26	3	2	0.00548338	0.00565602	0.0172545	0.00823076	0.00749849	0.0029238	0.00594889	0.00447219	0.000594875	0.000179811	3.46684	2.85478	3.39542	3.46684	3.93174	2.11172	3.46684	3.46684	0.199499	0.199499	79	78	139	78	60	38	88	61	5	2	0.65	0.586	0.643	0.65	0.693
Aam-33892	putative secreted protein	TSP of unknown function	10	1_1_1_1_1_1_1_1_1_1_	3	3	2	9	2	8	18	13	9	14	0.000262632	0.000205781	0.000234846	0.000898368	0.000236439	0.000873396	0.00300551	0.00138703	0.00135053	0.00459248	0.386756	0.244515	0.244515	0.721869	0.244515	0.892344	0.892344	0.892344	0.475707	0.892344	4	3	2	9	2	12	47	20	12	54	0.142	0.095	0.095	0.236	0.095
Aam-35836	putative secreted protein, partial	TSP of unknown function	10	1_1_1_1_1_1_1_1_1_1_	5	3	4	7	4	25	6	16	27	7	0.000400717	0.000156987	0.000358322	0.000761503	0.000360752	0.00355361	0.000292706	0.00248665	0.00626765	0.000908325	0.34586	0.153453	0.34586	0.330454	0.153453	0.790606	0.606941	0.790606	1.40436	0.330454	8	3	4	10	4	64	6	47	73	14	0.129	0.062	0.129	0.124	0.062
Aam-39777	putative secreted protein precursor	TSP of unknown function	10	1_1_1_1_1_1_1_1_1_1_	14	24	4	22	17	30	14	25	12	12	0.00312743	0.00431745	0.000898895	0.00662245	0.00583216	0.00662409	0.0026108	0.00483708	0.00268036	0.00180845	0.741807	1.73527	0.21899	2.46737	2.28852	2.80189	1.73527	1.77332	0.428894	0.610646	56	74	9	78	58	107	48	82	28	25	0.241	0.437	0.086	0.54	0.517
Aam-4240	hypothetical protein, partial	TSP of unknown function	10	1_1_1_1_1_1_1_1_1_1_	22	5	8	14	4	75	13	68	84	18	0.000529669	0.000127696	0.000692231	0.000712333	0.000183401	0.00487783	0.000376979	0.00361501	0.00956788	0.000818009	1.17771	0.213389	0.16681	0.458814	0.291219	2.2961	0.415794	1.74157	2.2961	0.559552	26	6	19	23	5	216	19	168	274	31	0.338	0.084	0.067	0.164	0.111
Aam-88953	putative secreted protein	TSP of unknown function	10	1_1_1_1_1_1_1_1_1_1_	51	66	9	32	15	60	21	29	55	6	0.00817938	0.0109552	0.00212544	0.00690831	0.00490908	0.008757	0.00265541	0.00376595	0.0131814	0.000724419	4.79429	4.88844	1.17771	3.51856	1.70396	3.09261	3.01791	2.40408	3.01791	1.83792	117	150	17	65	39	113	39	51	110	8	0.763	0.77	0.338	0.655	0.432
Aam-1017678	putative secreted salivary gland peptide	TSP of unknown function	9	1_1_1_1_1_1_1_1_1_0_	33	25	17	15	4	23	8	14	12	0	0.00285352	0.00169197	0.00324125	0.00158284	0.000416583	0.00265022	0.000413118	0.000977529	0.00191682	0	2.82825	1.54097	1.63633	1.13305	0.127197	2.19154	1.13305	0.81134	0.548817	0	74	42	47	27	6	62	11	24	29	0	0.583	0.405	0.421	0.329	0.052
Aam-3317	putative 8.9kda 1 8.9 kda family, partial	TSP of unknown function	9	1_1_1_1_1_1_1_1_1_0_	4	9	4	6	7	11	6	16	19	0	0.000929489	0.00150071	0.00211566	0.00192693	0.00334715	0.00224804	0.00172824	0.00276683	0.00362098	0	1.95121	1.95121	0.297179	0.297179	0.823896	1.95121	0.297179	1.95121	1.95121	0	11	17	14	15	22	24	21	31	25	0	0.47	0.47	0.113	0.113	0.261
Aam-2302	putative secreted protein precursor	TSP of unknown function	9	1_1_1_1_1_1_1_1_0_1_	21	29	18	23	18	9	22	23	0	10	0.00176247	0.00243843	0.00374833	0.00246219	0.00308761	0.00063364	0.00250522	0.00201256	0	0.000802099	2.16228	3.23643	1.79254	1.95801	1.95801	0.923092	3.00867	1.95801	0	1.03704	37	49	44	34	36	12	54	40	0	13	0.5	0.627	0.446	0.471	0.471
Aam-31276	putative secreted protein precursor, partial	TSP of unknown function	9	1_1_1_1_1_1_1_1_0_1_	12	21	15	17	9	6	12	13	0	7	0.00283031	0.0051252	0.00658026	0.00616744	0.00441659	0.00125498	0.00312409	0.00279023	0	0.00146642	0.914256	0.95434	0.914256	0.95434	0.870682	0.870682	0.914256	0.95434	0	0.870682	30	52	39	43	26	12	34	28	0	12	0.282	0.291	0.282	0.291	0.272
Aam-312882	putative conserved secreted protein precursor, partial	TSP of unknown function	9	1_1_1_1_1_1_1_1_0_1_	16	16	5	11	3	3	13	5	0	5	0.00120102	0.00102659	0.000585797	0.000829953	0.00019659	0.000121032	0.000744371	0.000192211	0	0.000235708	0.552387	0.552387	0.306171	0.552387	0.207814	0.207814	0.552387	0.306171	0	0.294196	33	27	9	15	3	3	21	5	0	5	0.191	0.191	0.116	0.191	0.082
Aam-39809	putative secreted protein	TSP of unknown function	9	1_1_1_1_1_1_1_1_0_1_	24	37	6	26	20	5	13	3	0	10	0.00309189	0.00415303	0.00157988	0.00412497	0.00556706	0.000349736	0.00116765	0.000333248	0	0.00171638	2.11889	3.87529	0.713957	3.39542	2.50752	0.819701	2.35738	0.819701	0	0.713957	49	63	14	43	49	5	19	5	0	21	0.494	0.688	0.234	0.643	0.545
Aam-950743	putative secreted protein precursor, partial	TSP of unknown function	9	1_1_1_1_1_1_1_1_0_1_	9	12	11	8	3	3	5	5	0	3	0.00210849	0.00220276	0.00344294	0.00209054	0.00148555	0.000609729	0.00133927	0.00106514	0	0.000593716	1.23357	1.23357	1.23357	1.23357	0.270574	0.270574	1.23357	1.23357	0	0.270574	23	23	21	15	9	6	15	11	0	5	0.349	0.349	0.349	0.349	0.104
Aam-947671	putative secreted protein, partial	TSP of unknown function	8	1_1_1_1_1_1_1_1_0_0_	13	21	7	15	19	7	24	11	0	0	0.00127541	0.00247451	0.000977548	0.0025853	0.00306188	0.000673242	0.00218858	0.000769804	0	0	1.62422	3.15911	0.729816	1.58226	2.11889	0.803018	3.15911	1.62422	0	0	21	39	9	28	28	10	37	12	0	0	0.419	0.619	0.238	0.412	0.494
Aam-983923	putative secreted protein	TSP of unknown function	8	1_1_1_1_1_1_1_1_0_0_	13	18	2	6	9	2	17	15	0	0	0.00132156	0.00259887	0.000278058	0.000709112	0.00223955	0.000258525	0.00242282	0.00188858	0	0	4.05825	4.05825	0.247383	0.905461	2.63078	0.393157	4.05825	4.05825	0	0	17	32	2	6	16	3	32	23	0	0	0.704	0.704	0.096	0.28	0.56
Aam-999717	hypothetical protein	TSP of unknown function	8	1_1_1_1_1_1_1_1_0_0_	28	38	23	38	30	4	25	20	0	0	0.00155605	0.00298583	0.00266927	0.00366915	0.00383093	0.000140809	0.00163922	0.00107336	0	0	1.26986	2.53997	0.65577	1.7227	2.01995	0.207814	1.20293	1.1727	0	0	49	90	47	76	67	4	53	32	0	0	0.356	0.549	0.219	0.435	0.48
Aam-143199	putative cysteine rich secreted protein	TSP of unknown function	8	1_1_1_1_1_1_0_1_1_0_	12	18	3	2	3	3	0	12	14	0	0.00159643	0.00232042	0.000496532	0.00042209	0.000749849	0.00038471	0	0.00168624	0.00559182	0	2.66438	4.26017	0.258925	0.258925	0.258925	0.258925	0	1.95801	1.13305	0	23	32	4	4	6	5	0	23	47	0	0.564	0.721	0.1	0.1	0.1
Aam-986393	putative cysteine rich secreted protein	TSP of unknown function	8	1_1_1_1_1_1_0_1_1_0_	6	7	3	2	3	3	0	8	11	0	0.00082224	0.00132755	0.000534727	0.000454559	0.00080753	0.000414303	0	0.00118431	0.00397193	0	0.761976	0.761976	0.282331	0.282331	0.282331	0.282331	0	1.25944	0.761976	0	11	17	4	4	6	5	0	15	31	0	0.246	0.246	0.108	0.108	0.108
Aam-89523	putative secreted protein precursor	TSP of unknown function	7	1_1_1_1_1_0_1_1_0_0_	6	22	9	6	7	0	5	6	0	0	0.00114322	0.0093158	0.00429354	0.00156422	0.00411682	0	0.000890743	0.00120754	0	0	1.02302	2.98107	1.02302	0.383566	1.13305	0	0.383566	0.383566	0	0	10	78	21	9	20	0	8	10	0	0	0.306	0.6	0.306	0.141	0.329
Aam-286686	putative secreted protein	TSP of unknown function	6	1_1_1_1_1_0_1_0_0_0_	19	19	6	5	7	0	11	0	0	0	0.00112899	0.00151646	0.000432663	0.000429096	0.000653395	0	0.000549785	0	0	0	1.52348	1.4322	0.318257	0.465548	0.845015	0	0.757924	0	0	0	28	36	6	7	9	0	14	0	0	0	0.402	0.386	0.12	0.166	0.266
Aam-30243	putative secreted salivary gland peptide	TSP of unknown function	6	1_1_1_1_1_0_1_0_0_0_	3	2	2	3	3	0	3	0	0	0	0.000210106	0.00010975	0.000187877	0.000239565	0.000378302	0	0.000153473	0	0	0	0.30017	0.30017	0.30017	0.30017	0.30017	0	0.30017	0	0	0	4	2	2	3	4	0	3	0	0	0	0.114	0.114	0.114	0.114	0.114
Aam-441626	putative secreted protein precursor	TSP of unknown function	5	1_1_1_1_1_0_0_0_0_0_	16	13	3	9	2	0	0	0	0	0	0.00155646	0.00101079	0.000451393	0.000703484	0.000151485	0	0	0	0	0	2.47536	1.35505	0.127197	0.949845	0.233105	0	0	0	0	0	37	23	6	11	2	0	0	0	0	0	0.541	0.372	0.052	0.29	0.091
Aam-11351	putative secreted salivary gland peptide	TSP of unknown function	9	1_1_1_1_0_1_1_1_1_1_	14	4	9	11	0	18	4	18	18	5	0.00270285	0.000336154	0.00149617	0.00225022	0	0.00363818	0.000752118	0.00346667	0.00485355	0.00125034	1.57632	0.757924	0.757924	1.11349	0	1.57632	0.442115	1.11349	1.57632	0.757924	42	5	13	23	0	51	12	51	44	15	0.411	0.245	0.245	0.325	0
Aam-952377	putative secreted protein precursor	TSP of unknown function	9	1_1_1_1_0_1_1_1_1_1_	12	8	9	9	0	12	4	4	15	2	0.000787896	0.000365832	0.00117423	0.000865095	0	0.000824874	0.000213156	0.000323641	0.0012755	0.000113394	1.13305	0.563148	0.409289	0.563148	0	0.862087	0.230269	0.364583	0.940886	0.364583	18	8	15	13	0	17	5	7	17	2	0.329	0.194	0.149	0.194	0
Aam-2100	putative secreted protein precursor	TSP of unknown function	8	1_1_1_1_0_1_1_1_1_0_	12	7	5	3	0	9	3	4	4	0	0.00225331	0.000441384	0.000923502	0.000214104	0	0.000988723	0.000274323	0.000247924	0.000321865	0	1.01372	0.380384	0.380384	0.2218	0	0.380384	0.2218	0.380384	0.380384	0	48	9	11	3	0	19	6	5	4	0	0.304	0.14	0.14	0.087	0
Aam-36266	putative secreted salivary gland peptide, partial	TSP of unknown function	7	1_1_1_1_0_1_1_1_0_0_	12	22	8	6	0	4	2	7	0	0	0.00326504	0.00373588	0.00111223	0.00165459	0	0.0003447	0.000151426	0.00106746	0	0	4.24808	3.05509	1.1677	0.584893	0	0.584893	0.584893	1.75423	0	0	42	46	8	14	0	4	2	13	0	0	0.72	0.608	0.336	0.2	0
Aam-68249	putative secreted protein	TSP of unknown function	7	1_1_1_1_0_1_1_1_0_0_	15	8	11	3	0	7	5	3	0	0	0.00110425	0.000415302	0.000947925	0.000201452	0	0.000342742	0.000215094	0.000139964	0	0	0.95434	0.472312	0.603245	0.145513	0	0.327394	0.721869	0.145513	0	0	25	9	12	3	0	7	5	3	0	0	0.291	0.168	0.205	0.059	0
Aam-328185	putative secreted protein precursor	TSP of unknown function	7	1_1_1_1_0_1_1_0_1_0_	47	47	13	24	0	15	4	0	4	0	0.00816625	0.00476612	0.00203975	0.00298238	0	0.000859727	0.000266596	0	0.000390997	0	3.20727	2.39625	0.870682	1.97852	0	1.24905	0.81134	0	0.412538	0	179	100	25	43	0	17	6	0	5	0	0.624	0.531	0.272	0.474	0
Aam-1038189	putative secreted protein precursor	TSP of unknown function	7	1_1_1_1_0_1_0_1_1_0_	40	12	12	10	0	25	0	13	8	0	0.00290584	0.000750779	0.00156464	0.000570025	0	0.00166254	0	0.000528054	0.000589136	0	2.12608	0.65577	0.374042	0.503142	0	1.03704	0	0.61808	0.297179	0	93	23	28	12	0	48	0	16	11	0	0.495	0.219	0.138	0.177	0
Aam-1040506	putative secreted salivary gland peptide	TSP of unknown function	7	1_1_1_1_0_1_0_1_1_0_	11	2	2	11	0	12	0	6	3	0	0.0013751	0.000191544	0.000327899	0.00209054	0	0.00152432	0	0.000774645	0.00047141	0	2.75837	0.721869	0.297179	2.22849	0	0.798871	0	0.798871	0.297179	0	15	2	2	15	0	15	0	8	3	0	0.575	0.236	0.113	0.509	0
Aam-45848	putative secreted protein precursor	TSP of unknown function	7	1_1_1_1_0_1_0_1_1_0_	11	13	8	5	0	26	0	3	13	0	0.000690809	0.000721695	0.000905995	0.00042009	0	0.00260363	0	0.000145934	0.00142093	0	1.55859	1.24388	0.840772	0.686553	0	1.78612	0	0.270574	0.581248	0	15	15	11	6	0	51	0	3	18	0	0.408	0.351	0.265	0.227	0
Aam-956302	putative secreted protein, partial	TSP of unknown function	7	1_1_1_1_0_1_0_1_1_0_	7	5	10	14	0	20	0	12	10	0	0.00043772	0.000320103	0.00101767	0.00146401	0	0.00164975	0	0.000739751	0.00097538	0	0.713957	0.438799	0.563148	0.513561	0	1.17771	0	0.713957	0.862087	0	10	7	13	22	0	34	0	16	13	0	0.234	0.158	0.194	0.18	0
Aam-21649	hypothetical protein	TSP of unknown function	5	1_1_1_1_0_0_0_1_0_0_	7	34	6	3	0	0	0	8	0	0	0.000986922	0.00912079	0.00203656	0.00103874	0	0	0	0.00128301	0	0	0.485936	1.2856	0.241652	0.241652	0	0	0	0.541701	0	0	13	115	15	9	0	0	0	16	0	0	0.172	0.359	0.094	0.094	0
Aam-1013104	putative secreted protein precursor	TSP of unknown function	6	1_1_1_0_1_0_1_1_0_0_	9	7	5	0	2	0	7	3	0	0	0.0011716	0.00064799	0.000616264	0	0.000248177	0	0.000536973	0.000218384	0	0	0.581248	0.686553	0.432188	0	0.216186	0	0.686553	0.177606	0	0	17	9	5	0	2	0	8	3	0	0	0.199	0.227	0.156	0	0.085
Aam-370958	putative secreted protein	TSP of unknown function	6	1_1_1_0_0_1_0_1_1_0_	9	4	2	0	0	16	0	4	19	0	0.0003426	0.000130152	0.000111401	0	0	0.00065598	0	0.00013159	0.00165497	0	0.778279	0.294196	0.142878	0	0	0.778279	0	0.352073	0.778279	0	11	4	2	0	0	19	0	4	31	0	0.25	0.112	0.058	0	0
Aam-951586	putative secreted protein precursor	TSP of unknown function	5	1_1_1_0_0_1_0_0_1_0_	11	4	3	0	0	12	0	0	10	0	0.000799265	0.000219737	0.000225697	0	0	0.000839367	0	0	0.00100948	0	0.729816	0.282331	0.270574	0	0	0.503142	0	0	0.595879	0	19	5	3	0	0	18	0	0	14	0	0.238	0.108	0.104	0	0
Aam-959791	putative secreted protein precursor	TSP of unknown function	4	1_1_1_0_0_1_0_0_0_0_	21	10	7	0	0	11	0	0	0	0	0.00258778	0.000772422	0.00103894	0	0	0.000936685	0	0	0	0	1.11836	0.671091	0.333522	0	0	0.648162	0	0	0	0	49	14	11	0	0	16	0	0	0	0	0.326	0.223	0.125	0	0
Aam-7367	putative secreted protein precursor, partial	TSP of unknown function	4	1_1_1_0_0_0_0_1_0_0_	3	10	3	0	0	0	0	4	0	0	0.000479871	0.00131598	0.00096548	0	0	0	0	0.000633583	0	0	0.21899	0.468926	0.21899	0	0	0	0	0.309182	0	0	8	21	9	0	0	0	0	10	0	0	0.086	0.167	0.086	0	0
Aam-68822	putative secreted protein	TSP of unknown function	3	1_1_1_0_0_0_0_0_0_0_	25	9	2	0	0	0	0	0	0	0	0.00291522	0.000821815	0.000496532	0	0	0	0	0	0	0	2.9355	0.548817	0.127197	0	0	0	0	0	0	0	63	17	6	0	0	0	0	0	0	0	0.595	0.19	0.052	0	0
Aam-13411	hypothetical protein	TSP of unknown function	8	1_1_0_1_1_1_1_1_1_0_	3	4	0	6	3	20	2	9	3	0	0.000338978	0.000472179	0	0.00103069	0.000610342	0.00325661	0.000330145	0.00155154	0.00058104	0	1.1727	1.11836	0	2.0761	0.455459	3.98884	0.455459	2.33426	0.455459	0	3	4	0	6	3	26	3	13	3	0	0.337	0.326	0	0.488	0.163
Aam-216130	putative secreted saliva protein	TSP of unknown function	7	1_1_0_1_1_0_1_1_0_1_	19	6	0	9	2	0	5	3	0	9	0.00227428	0.000485992	0	0.00102155	0.000372265	0	0.000604095	0.000327576	0	0.00194158	3.2462	0.610646	0	1.5704	0.409289	0	0.757924	0.216186	0	1.30144	44	9	0	13	4	0	12	6	0	29	0.628	0.207	0	0.41	0.149
Aam-367475	putative immunoglobulin binding protein	TSP of unknown function	5	1_1_0_1_1_0_0_0_0_1_	2	4	0	4	3	0	0	0	0	12	0.000114999	0.00024028	0	0.000699321	0.000621177	0	0	0	0	0.0023833	0.279381	0.524053	0	0.524053	0.279381	0	0	0	0	0.749847	2	4	0	8	6	0	0	0	0	32	0.107	0.183	0	0.183	0.107
Aam-29382	putative secreted salivary protein	TSP of unknown function	7	1_1_0_1_0_1_1_1_1_0_	7	11	0	3	0	11	8	14	9	0	0.000989733	0.00206797	0	0.000820731	0	0.00309193	0.000963941	0.00323127	0.0040099	0	1.02302	2.16228	0	0.291219	0	1.61216	1.61216	1.61216	1.02302	0	11	22	0	6	0	31	11	34	26	0	0.306	0.5	0	0.111	0
Aam-29392	putative secreted salivary protein	TSP of unknown function	7	1_1_0_1_0_1_1_1_1_0_	7	11	0	3	0	11	8	14	9	0	0.000989733	0.00206797	0	0.000820731	0	0.00309193	0.000963941	0.00323127	0.0040099	0	1.02302	2.16228	0	0.291219	0	1.61216	1.61216	1.61216	1.02302	0	11	22	0	6	0	31	11	34	26	0	0.306	0.5	0	0.111	0
Aam-979676	putative secreted protein	TSP of unknown function	6	1_1_0_1_0_1_0_1_1_0_	17	14	0	8	0	12	0	4	5	0	0.00166455	0.00108098	0	0.000683943	0	0.00104727	0	0.000237594	0.000385567	0	0.757924	0.51705	0	0.333522	0	0.468926	0	0.333522	0.468926	0	37	23	0	10	0	21	0	5	5	0	0.245	0.181	0	0.125	0
Aam-1027133	putative secreted protein	TSP of unknown function	4	1_1_0_1_0_1_0_0_0_0_	14	8	0	3	0	5	0	0	0	0	0.00122054	0.00053947	0	0.000428208	0	0.000312228	0	0	0	0	1.38232	0.595879	0	0.169499	0	0.51008	0	0	0	0	26	11	0	6	0	6	0	0	0	0	0.377	0.203	0	0.068	0
Aam-247413	hypothetical protein, partial	TSP of unknown function	4	1_1_0_1_0_1_0_0_0_0_	10	2	0	3	0	5	0	0	0	0	0.000454856	8.63986e-05	0	0.000188594	0	0.000229189	0	0	0	0	0.782379	0.276439	0	0.276439	0	0.819701	0	0	0	0	11	2	0	3	0	5	0	0	0	0	0.251	0.106	0	0.106	0
Aam-15294	putative licpodalin-4 1	TSP of unknown function	5	1_1_0_1_0_0_1_1_0_0_	3	14	0	2	0	0	9	5	0	0	0.000153432	0.00229752	0	0.000155507	0	0	0.00114566	0.000270107	0	0	0.185769	0.682674	0	0.185769	0	0	0.370882	0.370882	0	0	3	43	0	2	0	0	23	5	0	0	0.074	0.226	0	0.074	0
Aam-1017162	putative secreted protein precursor	TSP of unknown function	6	1_1_0_0_0_1_1_1_1_0_	2	2	0	0	0	4	2	6	13	0	0.000331274	0.000230724	0	0	0	0.000489631	0.000215094	0.000933095	0.00492124	0	0.233105	0.233105	0	0	0	1.24905	0.233105	1.77332	1.77332	0	3	2	0	0	0	4	2	8	26	0	0.091	0.091	0	0	0
Aam-195637	putative secreted protein precursor	TSP of unknown function	5	1_1_0_0_0_1_1_1_0_0_	3	2	0	0	0	3	3	2	0	0	0.00079095	0.000236089	0	0	0	0.000501018	0.000660289	0.000238699	0	0	0.273503	0.273503	0	0	0	0.273503	0.273503	0.273503	0	0	7	2	0	0	0	4	6	2	0	0	0.105	0.105	0	0	0
Aam-241609	putative secreted protein	TSP of unknown function	4	1_1_0_0_0_1_1_0_0_0_	4	3	0	0	0	2	3	0	0	0	0.000179122	0.000140348	0	0	0	9.928e-05	0.000130841	0	0	0	0.196741	0.448772	0	0	0	0.196741	0.435489	0	0	0	4	3	0	0	0	2	3	0	0	0	0.078	0.161	0	0	0
Aam-156044	putative secreted protein	TSP of unknown function	6	1_1_0_0_0_1_0_1_1_1_	5	6	0	0	0	5	0	7	10	2	0.000485869	0.000444143	0	0	0	0.000336621	0	0.000513202	0.00260258	0.000157335	0.51705	0.51705	0	0	0	0.51705	0	0.51705	1.05116	0.294196	8	7	0	0	0	5	0	8	25	2	0.181	0.181	0	0	0
Aam-993549	putative secreted protein, partial	TSP of unknown function	6	1_1_0_0_0_1_0_1_1_1_	2	4	0	0	0	4	0	3	9	3	0.000219189	0.000305318	0	0	0	0.000485949	0	0.00046304	0.00250474	0.000283912	0.364583	0.364583	0	0	0	0.364583	0	0.364583	1.41546	0.364583	3	4	0	0	0	6	0	6	20	3	0.135	0.135	0	0	0
Aam-1030859	putative secreted protein precursor	TSP of unknown function	5	1_1_0_0_0_1_0_1_1_0_	16	19	0	0	0	10	0	2	5	0	0.00208878	0.00265656	0	0	0	0.00120806	0	0.000191851	0.000778341	0	4.24808	4.24808	0	0	0	1.41546	0	0.506607	0.905461	0	23	28	0	0	0	12	0	2	5	0	0.72	0.72	0	0	0
Aam-172335	putative secreted protein precursor	TSP of unknown function	5	1_1_0_0_0_1_0_1_1_0_	16	19	0	0	0	10	0	2	5	0	0.00208878	0.00265656	0	0	0	0.00120806	0	0.000191851	0.000778341	0	4.24808	4.24808	0	0	0	1.41546	0	0.506607	0.905461	0	23	28	0	0	0	12	0	2	5	0	0.72	0.72	0	0	0
Aam-190809	putative secreted protein precursor, partial	TSP of unknown function	4	1_1_0_0_0_1_0_0_1_0_	13	6	0	0	0	2	0	0	3	0	0.00376157	0.00130991	0	0	0	0.000231653	0	0	0.000537306	0	1.32274	1.32274	0	0	0	0.64059	0	0	1.32274	0	36	12	0	0	0	2	0	0	3	0	0.366	0.366	0	0	0
Aam-30748	hypothetical protein	TSP of unknown function	4	1_1_0_0_0_1_0_0_1_0_	5	4	0	0	0	2	0	0	9	0	0.000511441	0.000641169	0	0	0	0.000226776	0	0	0.00350663	0	1.33346	1.33346	0	0	0	0.545254	0	0	1.33346	0	5	6	0	0	0	2	0	0	20	0	0.368	0.368	0	0	0
Aam-14887	putative secreted protein precursor	TSP of unknown function	3	1_1_0_0_0_1_0_0_0_0_	8	2	0	0	0	6	0	0	0	0	0.000546866	0.000131842	0	0	0	0.000279789	0	0	0	0	0.713957	0.127197	0	0	0	0.361445	0	0	0	0	13	3	0	0	0	6	0	0	0	0	0.234	0.052	0	0	0
Aam-1041625	putative secreted saliva protein	TSP of unknown function	4	1_1_0_0_0_0_1_0_1_0_	3	2	0	0	0	0	2	0	3	0	0.000255721	0.000178102	0	0	0	0	0.000166038	0	0.000438329	0	0.496236	0.438799	0	0	0	0	0.224616	0	0.438799	0	3	2	0	0	0	0	2	0	3	0	0.175	0.158	0	0	0
Aam-1011307	putative secreted protein precursor, partial	TSP of unknown function	3	1_1_0_0_0_0_0_1_0_0_	6	12	0	0	0	0	0	11	0	0	0.000920594	0.00299212	0	0	0	0	0	0.00291715	0	0	1.11836	1.11836	0	0	0	0	0	1.11836	0	0	9	28	0	0	0	0	0	27	0	0	0.326	0.326	0	0	0
Aam-2220	putative secreted salivary protein	TSP of unknown function	2	1_1_0_0_0_0_0_0_0_0_	6	5	0	0	0	0	0	0	0	0	0.00234154	0.000733868	0	0	0	0	0	0	0	0	1.71644	0.892344	0	0	0	0	0	0	0	0	20	6	0	0	0	0	0	0	0	0	0.434	0.277	0	0	0
Aam-342092	putative secreted protein precursor, partial	TSP of unknown function	2	1_1_0_0_0_0_0_0_0_0_	6	2	0	0	0	0	0	0	0	0	0.000525264	0.000137187	0	0	0	0	0	0	0	0	0.981527	0.205036	0	0	0	0	0	0	0	0	8	2	0	0	0	0	0	0	0	0	0.297	0.081	0	0	0
Aam-661272	putative secreted salivary protein	TSP of unknown function	2	1_1_0_0_0_0_0_0_0_0_	25	10	0	0	0	0	0	0	0	0	0.00345038	0.000809205	0	0	0	0	0	0	0	0	2.86367	1.76694	0	0	0	0	0	0	0	0	49	11	0	0	0	0	0	0	0	0	0.587	0.442	0	0	0
Aam-766267	putative secreted salivary gland peptide	TSP of unknown function	2	1_1_0_0_0_0_0_0_0_0_	2	3	0	0	0	0	0	0	0	0	0.000658806	0.00103239	0	0	0	0	0	0	0	0	0.534617	0.534617	0	0	0	0	0	0	0	0	4	6	0	0	0	0	0	0	0	0	0.186	0.186	0	0	0
Aam-980449	putative secreted salivary protein	TSP of unknown function	2	1_1_0_0_0_0_0_0_0_0_	12	7	0	0	0	0	0	0	0	0	0.00235573	0.00153816	0	0	0	0	0	0	0	0	1.74789	1.56448	0	0	0	0	0	0	0	0	16	10	0	0	0	0	0	0	0	0	0.439	0.409	0	0	0
Aam-1032087	putative secreted protein precursor	TSP of unknown function	6	1_0_1_1_0_1_0_1_1_0_	13	0	2	5	0	25	0	3	2	0	0.00125966	0	0.000321827	0.000410366	0	0.00199479	0	0.000142556	0.000154227	0	1.47742	0	0.250259	0.348963	0	1.26986	0	0.124605	0.124605	0	28	0	4	6	0	40	0	3	2	0	0.394	0	0.097	0.13	0
Aam-3995	putative secreted protein	TSP of unknown function	5	1_0_1_1_0_1_0_1_0_0_	7	0	4	4	0	15	0	4	0	0	0.000516383	0	0.000419774	0.000285472	0	0.00104076	0	0.000347093	0	0	0.686553	0	0.380384	0.380384	0	0.86638	0	0.306171	0	0	11	0	5	4	0	20	0	7	0	0	0.227	0	0.14	0.14	0
Aam-323356	ixoderin precursor	TSP of unknown function	4	1_0_1_0_0_1_0_0_1_0_	6	0	2	0	0	5	0	0	4	0	0.000314733	0	0.000140718	0	0	0.000218054	0	0	0.000337176	0	0.321296	0	0.0864257	0	0	0.227439	0	0	0.261828	0	8	0	2	0	0	5	0	0	5	0	0.121	0	0.036	0	0
Aam-878712	ixoderin precursor	TSP of unknown function	3	1_0_1_0_0_1_0_0_0_0_	7	0	4	0	0	6	0	0	0	0	0.00134548	0	0.00106945	0	0	0.00149149	0	0	0	0	1.42661	0	1.33884	0	0	0.475707	0	0	0	0	9	0	4	0	0	9	0	0	0	0	0.385	0	0.369	0	0
Aam-240083	putative secreted protein, partial	TSP of unknown function	3	1_0_0_1_0_1_0_0_0_0_	4	0	0	3	0	4	0	0	0	0	0.000227042	0	0	0.0002071	0	0.000201344	0	0	0	0	0.8281	0	0	0.367729	0	0.472312	0	0	0	0	5	0	0	3	0	4	0	0	0	0	0.262	0	0	0.136	0
Aam-469813	putative secreted salivary protein	TSP of unknown function	4	1_0_0_1_0_0_0_1_1_0_	3	0	0	6	0	0	0	3	3	0	0.000952685	0	0	0.00318637	0	0	0	0.000805024	0.000979794	0	0.435489	0	0	1.82488	0	0	0	0.435489	0.435489	0	5	0	0	11	0	0	0	4	3	0	0.157	0	0	0.451	0
Aam-441799	ixoderin precursor, putative	TSP of unknown function	2	1_0_0_1_0_0_0_0_0_0_	3	0	0	2	0	0	0	0	0	0	0.000163776	0	0	0.000165991	0	0	0	0	0	0	0.279381	0	0	0.124605	0	0	0	0	0	0	3	0	0	2	0	0	0	0	0	0	0.107	0	0	0.051	0
Aam-10204	putative secreted salivary gland peptide ixodes scapularis secreted salivary	TSP of unknown function	4	1_0_0_0_0_1_0_1_1_0_	2	0	0	0	0	2	0	7	9	0	0.000166584	0	0	0	0	0.000123107	0	0.000997079	0.0023795	0	0.905461	0	0	0	0	0.336596	0	0.648162	1.34963	0	3	0	0	0	0	2	0	17	25	0	0.28	0	0	0	0
Aam-22571	putative secreted protein precursor	TSP of unknown function	4	1_0_0_0_0_1_0_1_1_0_	12	0	0	0	0	3	0	2	2	0	0.0020823	0	0	0	0	0.000615536	0	0.000293259	0.0004759	0	1.68534	0	0	0	0	0.258925	0	0.258925	0.258925	0	15	0	0	0	0	4	0	2	2	0	0.429	0	0	0	0
Aam-994670	putative secreted salivary gland peptide, partial	TSP of unknown function	4	1_0_0_0_0_1_0_1_1_0_	10	0	0	0	0	3	0	5	4	0	0.00114322	0	0	0	0	0.00027156	0	0.000431263	0.000699853	0	1.29615	0	0	0	0	0.235947	0	0.931968	0.592209	0	14	0	0	0	0	3	0	5	5	0	0.361	0	0	0	0
Aam-949183	Basic tail secreted protein	TSP of unknown function	4	1_0_0_0_0_1_0_1_0_1_	7	0	0	0	0	8	0	4	0	2	0.000376157	0	0	0	0	0.000451724	0	0.000165549	0	0.000121808	0.327394	0	0	0	0	0.327394	0	0.193988	0	0.0690548	12	0	0	0	0	13	0	5	0	3	0.123	0	0	0	0
Aam-153791	putative secreted protein	TSP of unknown function	3	1_0_0_0_0_1_0_0_1_0_	4	0	0	0	0	6	0	0	5	0	0.000269927	0	0	0	0	0.000897657	0	0	0.00057835	0	0.667247	0	0	0	0	0.270574	0	0	0.270574	0	4	0	0	0	0	12	0	0	5	0	0.222	0	0	0	0
Aam-411719	ixoderin precursor	TSP of unknown function	3	1_0_0_0_0_1_0_0_1_0_	5	0	0	0	0	6	0	0	2	0	0.000515316	0	0	0	0	0.000734446	0	0	0.000252371	0	0.442115	0	0	0	0	0.210598	0	0	0.492794	0	7	0	0	0	0	9	0	0	2	0	0.159	0	0	0	0
Aam-1013529	putative secreted protein, partial	TSP of unknown function	2	1_0_0_0_0_1_0_0_0_0_	2	0	0	0	0	3	0	0	0	0	0.000111374	0	0	0	0	9.25949e-05	0	0	0	0	0.0616956	0	0	0	0	0.0616956	0	0	0	0	4	0	0	0	0	3	0	0	0	0	0.026	0	0	0	0
Aam-145813	hypothetical protein	TSP of unknown function	2	1_0_0_0_0_1_0_0_0_0_	8	0	0	0	0	2	0	0	0	0	0.000736165	0	0	0	0	0.00016321	0	0	0	0	1.31206	0	0	0	0	0.30017	0	0	0	0	10	0	0	0	0	2	0	0	0	0	0.364	0	0	0	0
Aam-895286	conserved hypothetical protein, leucine rich repeat	TSP of unknown function	2	1_0_0_0_0_1_0_0_0_0_	3	0	0	0	0	3	0	0	0	0	0.000246634	0	0	0	0	0.000164039	0	0	0	0	0.386756	0	0	0	0	0.111732	0	0	0	0	5	0	0	0	0	3	0	0	0	0	0.142	0	0	0	0
Aam-264731	putative secreted protein precursor, partial	TSP of unknown function	2	1_0_0_0_0_0_0_0_1_0_	11	0	0	0	0	0	0	0	7	0	0.00167955	0	0	0	0	0	0	0	0.00143945	0	2.3037	0	0	0	0	0	0	0	2.3037	0	14	0	0	0	0	0	0	0	7	0	0.519	0	0	0	0
Aam-33626	putative secreted protein precursor, partial	TSP of unknown function	2	1_0_0_0_0_0_0_0_1_0_	11	0	0	0	0	0	0	0	7	0	0.00163908	0	0	0	0	0	0	0	0.00140476	0	2.20627	0	0	0	0	0	0	0	2.20627	0	14	0	0	0	0	0	0	0	7	0	0.506	0	0	0	0
Aam-1001709	putative immunoglobulin binding protein	TSP of unknown function	2	1_0_0_0_0_0_0_0_0_1_	2	0	0	0	0	0	0	0	0	3	0.000175615	0	0	0	0	0	0	0	0	0.000303296	0.213389	0	0	0	0	0	0	0	0	0.180321	3	0	0	0	0	0	0	0	0	4	0.084	0	0	0	0
Aam-344669	putative secreted protein, partial	TSP of unknown function	2	1_0_0_0_0_0_0_0_0_1_	3	0	0	0	0	0	0	0	0	4	0.000292692	0	0	0	0	0	0	0	0	0.000454944	0.213389	0	0	0	0	0	0	0	0	0.435489	5	0	0	0	0	0	0	0	0	6	0.084	0	0	0	0
Aam-70778	hypothetical protein, partial	TSP of unknown function	2	1_0_0_0_0_0_0_0_0_1_	5	0	0	0	0	0	0	0	0	3	0.000184741	0	0	0	0	0	0	0	0	0.000143575	1.17771	0	0	0	0	0	0	0	0	0.180321	5	0	0	0	0	0	0	0	0	3	0.338	0	0	0	0
Aam-1029194	putative secreted protein precursor	TSP of unknown function	1	1_0_0_0_0_0_0_0_0_0_	2	0	0	0	0	0	0	0	0	0	0.000647826	0	0	0	0	0	0	0	0	0	0.358313	0	0	0	0	0	0	0	0	0	4	0	0	0	0	0	0	0	0	0	0.133	0	0	0	0
Aam-11488	hypothetical protein, partial	TSP of unknown function	1	1_0_0_0_0_0_0_0_0_0_	4	0	0	0	0	0	0	0	0	0	0.000289454	0	0	0	0	0	0	0	0	0	0.0914403	0	0	0	0	0	0	0	0	0	7	0	0	0	0	0	0	0	0	0	0.038	0	0	0	0
Aam-146131	putative secreted protein precursor	TSP of unknown function	1	1_0_0_0_0_0_0_0_0_0_	3	0	0	0	0	0	0	0	0	0	0.000870213	0	0	0	0	0	0	0	0	0	0.51008	0	0	0	0	0	0	0	0	0	6	0	0	0	0	0	0	0	0	0	0.179	0	0	0	0
Aam-1520	putative secreted protein precursor	TSP of unknown function	1	1_0_0_0_0_0_0_0_0_0_	3	0	0	0	0	0	0	0	0	0	0.000201049	0	0	0	0	0	0	0	0	0	0.465548	0	0	0	0	0	0	0	0	0	3	0	0	0	0	0	0	0	0	0	0.166	0	0	0	0
Aam-163928	hypothetical protein	TSP of unknown function	1	1_0_0_0_0_0_0_0_0_0_	2	0	0	0	0	0	0	0	0	0	6.52173e-05	0	0	0	0	0	0	0	0	0	0.193988	0	0	0	0	0	0	0	0	0	2	0	0	0	0	0	0	0	0	0	0.077	0	0	0	0
Aam-18698	putative secreted salivary protein	TSP of unknown function	1	1_0_0_0_0_0_0_0_0_0_	2	0	0	0	0	0	0	0	0	0	0.000105053	0	0	0	0	0	0	0	0	0	0.21899	0	0	0	0	0	0	0	0	0	2	0	0	0	0	0	0	0	0	0	0.086	0	0	0	0
Aam-23345	putative Janus-A, Ocnus family protein	TSP of unknown function	1	1_0_0_0_0_0_0_0_0_0_	3	0	0	0	0	0	0	0	0	0	0.000242935	0	0	0	0	0	0	0	0	0	0.648162	0	0	0	0	0	0	0	0	0	3	0	0	0	0	0	0	0	0	0	0.217	0	0	0	0
Aam-29733	clumping factor B, putative	TSP of unknown function	1	1_0_0_0_0_0_0_0_0_0_	3	0	0	0	0	0	0	0	0	0	0.000303668	0	0	0	0	0	0	0	0	0	0.333522	0	0	0	0	0	0	0	0	0	5	0	0	0	0	0	0	0	0	0	0.125	0	0	0	0
Aam-68827	putative secreted protein precursor	TSP of unknown function	1	1_0_0_0_0_0_0_0_0_0_	2	0	0	0	0	0	0	0	0	0	0.000107971	0	0	0	0	0	0	0	0	0	0.106624	0	0	0	0	0	0	0	0	0	2	0	0	0	0	0	0	0	0	0	0.044	0	0	0	0
Aam-719153	putative secreted protein precursor	TSP of unknown function	1	1_0_0_0_0_0_0_0_0_0_	4	0	0	0	0	0	0	0	0	0	0.000284411	0	0	0	0	0	0	0	0	0	0.355189	0	0	0	0	0	0	0	0	0	6	0	0	0	0	0	0	0	0	0	0.132	0	0	0	0
Aam-873301	putative secreted protein precursor	TSP of unknown function	1	1_0_0_0_0_0_0_0_0_0_	5	0	0	0	0	0	0	0	0	0	0.000684323	0	0	0	0	0	0	0	0	0	1.32274	0	0	0	0	0	0	0	0	0	5	0	0	0	0	0	0	0	0	0	0.366	0	0	0	0
Aam-949606	putative secreted protein	TSP of unknown function	1	1_0_0_0_0_0_0_0_0_0_	10	0	0	0	0	0	0	0	0	0	0.000667288	0	0	0	0	0	0	0	0	0	0.958845	0	0	0	0	0	0	0	0	0	16	0	0	0	0	0	0	0	0	0	0.292	0	0	0	0
Aam-965614	putative secreted protein, partial	TSP of unknown function	1	1_0_0_0_0_0_0_0_0_0_	2	0	0	0	0	0	0	0	0	0	0.000335082	0	0	0	0	0	0	0	0	0	0.485936	0	0	0	0	0	0	0	0	0	2	0	0	0	0	0	0	0	0	0	0.172	0	0	0	0
Aam-163557	putative secreted salivary protein precursor	TSP of unknown function	9	0_1_1_1_1_1_1_1_1_1_	0	4	3	12	11	10	12	13	11	12	0	0.000623359	0.00106711	0.0036285	0.00537172	0.00377961	0.00589434	0.00567224	0.00511383	0.00574134	0	0.794734	0.355189	0.794734	0.794734	0.794734	0.794734	1.19786	0.794734	0.794734	0	7	7	28	35	40	71	63	35	52	0	0.254	0.132	0.254	0.254
Aam-107170	putative secreted saliva protein	TSP of unknown function	8	0_1_1_1_1_1_1_1_0_1_	0	23	9	8	23	7	35	33	0	41	0	0.00187008	0.00130666	0.00061092	0.00348614	0.00028347	0.00366469	0.00258531	0	0.00563093	0	0.96336	0.355189	0.503142	0.849269	0.581248	1.33346	1.17771	0	1.41546	0	49	20	11	53	7	103	67	0	119	0	0.293	0.132	0.177	0.267
Aam-136448	putative secreted saliva protein	TSP of unknown function	8	0_1_1_1_1_1_1_1_0_1_	0	12	5	15	18	7	24	18	0	28	0	0.00187419	0.000534727	0.00340919	0.0049349	0.000497164	0.00393126	0.00294762	0	0.00593838	0	0.51008	0.193988	0.702159	0.870682	0.425608	1.2856	0.870682	0	1.05589	0	36	6	45	55	9	81	56	0	92	0	0.179	0.077	0.231	0.272
Aam-898509	putative secreted saliva protein	TSP of unknown function	8	0_1_1_1_1_1_1_1_0_1_	0	27	3	13	24	9	16	28	0	35	0	0.0025751	0.000254321	0.00172954	0.0209104	0.000788186	0.00212366	0.00340466	0	0.00706088	0	0.774189	0.224616	0.383566	0.531088	0.383566	0.383566	0.399587	0	0.531088	0	52	3	24	245	15	46	68	0	115	0	0.249	0.088	0.141	0.185
Aam-1029093	hypothetical protein, partial	TSP of unknown function	7	0_1_1_1_1_1_1_1_0_0_	0	21	13	18	15	10	5	17	0	0	0	0.00270716	0.00208544	0.00288897	0.0028772	0.000622375	0.00029444	0.00232652	0	0	0	0.402814	0.291219	0.402814	0.402814	0.402814	0.213389	0.402814	0	0	0	60	27	44	37	13	7	51	0	0	0	0.147	0.111	0.147	0.147
Aam-23382	hypothetical conserved secreted protein	TSP of unknown function	7	0_1_1_1_1_1_1_1_0_0_	0	42	7	14	36	8	16	34	0	0	0	0.00444143	0.00133682	0.00198869	0.0112718	0.00072503	0.00127402	0.0027634	0	0	0	2.41979	0.393157	0.524053	1.99226	0.318257	1.26986	2.34195	0	0	0	91	16	28	134	14	28	56	0	0	0	0.534	0.144	0.183	0.476
Aam-280129	putative conserved secreted protein precursor	TSP of unknown function	7	0_1_1_1_1_1_1_1_0_0_	0	5	3	6	6	3	7	10	0	0	0	0.00030035	0.00025708	0.000262245	0.000621177	0.000191217	0.000336005	0.000546606	0	0	0	0.210598	0.0914403	0.210598	0.210598	0.0715193	0.279381	0.367729	0	0	0	10	5	6	12	6	12	18	0	0	0	0.083	0.038	0.083	0.083
Aam-406497	putative secreted protein precursor	TSP of unknown function	7	0_1_1_1_1_1_1_1_0_0_	0	9	14	13	22	23	27	39	0	0	0	0.000998542	0.00512812	0.00339056	0.0110429	0.00582741	0.006206	0.00858142	0	0	0	1.93089	1.04644	1.42661	2.96278	2.53997	3.52898	3.52898	0	0	0	12	36	28	77	66	80	102	0	0	0	0.467	0.311	0.385	0.598
Aam-5967	putative secreted protein precursor, partial	TSP of unknown function	7	0_1_1_1_1_1_1_1_0_0_	0	10	8	9	9	8	12	8	0	0	0	0.0054802	0.00799725	0.00732121	0.0100643	0.0032411	0.00804034	0.00299747	0	0	0	1.50035	0.770109	0.770109	0.770109	0.770109	1.50035	0.770109	0	0	0	61	52	56	65	34	96	33	0	0	0	0.398	0.248	0.248	0.248
Aam-64747	putative secreted salivary protein	TSP of unknown function	7	0_1_1_1_1_0_1_1_0_1_	0	33	19	27	10	0	8	5	0	5	0	0.015679	0.0391985	0.0200258	0.0036937	0	0.00210314	0.00091236	0	0.00111883	0	4.14044	2.49945	1.85759	1.32809	0	1.32809	1.32809	0	1.32809	0	139	203	122	19	0	20	8	0	8	0	0.711	0.544	0.456	0.367
Aam-12431	putative secreted protein precursor	TSP of unknown function	6	0_1_1_1_1_0_1_1_0_0_	0	12	37	18	22	0	24	6	0	0	0	0.000537846	0.00569697	0.00151645	0.00283883	0	0.00134754	0.000339869	0	0	0	0.786488	3.22669	1.43781	2.25837	0	2.28852	0.276439	0	0	0	16	99	31	49	0	43	10	0	0	0	0.252	0.626	0.387	0.513
Aam-32518	putative conserved secreted protein precursor, partial	TSP of unknown function	6	0_1_1_1_1_0_1_1_0_0_	0	3	3	3	3	0	3	3	0	0	0	0.000195228	0.000238717	0.000121757	0.000288403	0	0.000156002	0.000169188	0	0	0	0.0864257	0.0864257	0.0864257	0.0864257	0	0.0864257	0.0864257	0	0	0	7	5	3	6	0	6	6	0	0	0	0.036	0.036	0.036	0.036
Aam-454745	putative secreted multiple inositol polyphosphate phosphatase, partial	TSP of unknown function	6	0_1_1_1_1_0_1_1_0_0_	0	4	2	3	4	0	5	2	0	0	0	0.000597167	0.000613363	0.000695208	0.00185257	0	0.0007794	0.000241507	0	0	0	0.383566	0.383566	0.383566	0.383566	0	0.383566	0.383566	0	0	0	5	3	4	9	0	7	2	0	0	0	0.141	0.141	0.141	0.141
Aam-983789	putative conserved secreted protein precursor, partial	TSP of unknown function	5	0_1_1_1_1_0_0_1_0_0_	0	3	3	3	6	0	0	2	0	0	0	0.000192756	0.000659948	0.000374004	0.00121811	0	0	0.000129925	0	0	0	0.339677	0.14025	0.14025	0.339677	0	0	0.14025	0	0	0	3	6	4	11	0	0	2	0	0	0	0.127	0.057	0.057	0.127
Aam-256059	hypothetical protein	TSP of unknown function	4	0_1_1_1_1_0_0_0_0_0_	0	2	2	3	3	0	0	0	0	0	0	0.000126898	0.000434466	0.000369329	0.000984176	0	0	0	0	0	0	0.188502	0.224616	0.188502	0.188502	0	0	0	0	0	0	2	4	4	9	0	0	0	0	0	0	0.075	0.088	0.075	0.075
Aam-288955	putative secreted protein	TSP of unknown function	4	0_1_1_1_1_0_0_0_0_0_	0	2	9	6	16	0	0	0	0	0	0	0.000107427	0.00183901	0.000547154	0.00333266	0	0	0	0	0	0	0.156112	0.496236	0.606941	1.77971	0	0	0	0	0	0	2	20	7	36	0	0	0	0	0	0	0.063	0.175	0.206	0.444
Aam-315135	putative secreted protein precursor, partial	TSP of unknown function	4	0_1_1_1_1_0_0_0_0_0_	0	3	3	3	3	0	0	0	0	0	0	0.000507592	0.00231715	0.000738658	0.00116643	0	0	0	0	0	0	0.584893	0.584893	0.584893	0.584893	0	0	0	0	0	0	3	8	3	4	0	0	0	0	0	0	0.2	0.2	0.2	0.2
Aam-576697	putative conserved secreted protein precursor	TSP of unknown function	5	0_1_1_1_0_1_1_0_0_0_	0	75	24	41	0	3	3	0	0	0	0	0.00295883	0.00113529	0.00212813	0	0.00010826	7.92642e-05	0	0	0	0	1.26464	0.65577	0.896706	0	0.0399202	0.127197	0	0	0	0	174	39	86	0	6	5	0	0	0	0	0.355	0.219	0.278	0
Aam-268731	putative conserved secreted protein precursor	TSP of unknown function	4	0_1_1_1_0_0_1_0_0_0_	0	18	11	22	0	0	2	0	0	0	0	0.00281996	0.00257461	0.00287256	0	0	0.000131446	0	0	0	0	1.5293	0.651962	1.47742	0	0	0.238797	0	0	0	0	60	32	42	0	0	3	0	0	0	0	0.403	0.218	0.394	0
Aam-1020692	hypothetical protein, partial	TSP of unknown function	3	0_1_1_1_0_0_0_0_0_0_	0	7	6	5	0	0	0	0	0	0	0	0.000719989	0.00184879	0.000942968	0	0	0	0	0	0	0	1.84446	0.770109	0.527566	0	0	0	0	0	0	0	10	15	9	0	0	0	0	0	0	0	0.454	0.248	0.184	0
Aam-115024	putative secreted protein precursor	TSP of unknown function	3	0_1_1_1_0_0_0_0_0_0_	0	18	18	15	0	0	0	0	0	0	0	0.00493089	0.0157235	0.00675345	0	0	0	0	0	0	0	1.15278	1.86418	1.86418	0	0	0	0	0	0	0	51	95	48	0	0	0	0	0	0	0	0.333	0.457	0.457	0
Aam-2396	putative secreted protein precursor	TSP of unknown function	3	0_1_1_1_0_0_0_0_0_0_	0	3	6	9	0	0	0	0	0	0	0	0.000676789	0.00579288	0.0025853	0	0	0	0	0	0	0	0.358313	0.358313	0.918669	0	0	0	0	0	0	0	8	40	21	0	0	0	0	0	0	0	0.133	0.133	0.283	0
Aam-279097	hypothetical protein	TSP of unknown function	3	0_1_1_1_0_0_0_0_0_0_	0	14	10	7	0	0	0	0	0	0	0	0.00160876	0.00227916	0.000807277	0	0	0	0	0	0	0	0.949845	0.534617	0.370882	0	0	0	0	0	0	0	29	24	10	0	0	0	0	0	0	0	0.29	0.186	0.137	0
Aam-39246	hypothetical protein	TSP of unknown function	3	0_1_1_1_0_0_0_0_0_0_	0	29	6	9	0	0	0	0	0	0	0	0.00603623	0.00234846	0.00239565	0	0	0	0	0	0	0	1.19786	0.577611	0.713957	0	0	0	0	0	0	0	66	15	18	0	0	0	0	0	0	0	0.342	0.198	0.234	0
Aam-48639	putative secreted protein precursor	TSP of unknown function	3	0_1_1_1_0_0_0_0_0_0_	0	22	18	28	0	0	0	0	0	0	0	0.00507592	0.0147871	0.00946001	0	0	0	0	0	0	0	3.54988	1.63633	4.91562	0	0	0	0	0	0	0	57	97	73	0	0	0	0	0	0	0	0.658	0.421	0.772	0
Aam-50363	hypothetical protein	TSP of unknown function	3	0_1_1_1_0_0_0_0_0_0_	0	56	6	23	0	0	0	0	0	0	0	0.00291789	0.00065907	0.00132693	0	0	0	0	0	0	0	1.69774	0.21899	0.674943	0	0	0	0	0	0	0	144	19	45	0	0	0	0	0	0	0	0.431	0.086	0.224	0
Aam-748169	putative secreted protein precursor	TSP of unknown function	3	0_1_1_1_0_0_0_0_0_0_	0	17	41	14	0	0	0	0	0	0	0	0.00330875	0.0361733	0.00503382	0	0	0	0	0	0	0	1.22843	0.815516	1.1928	0	0	0	0	0	0	0	44	281	46	0	0	0	0	0	0	0	0.348	0.259	0.341	0
Aam-80588	hypothetical protein	TSP of unknown function	3	0_1_1_1_0_0_0_0_0_0_	0	18	6	10	0	0	0	0	0	0	0	0.00145026	0.000773288	0.000899537	0	0	0	0	0	0	0	0.330454	0.261828	0.324342	0	0	0	0	0	0	0	61	19	26	0	0	0	0	0	0	0	0.124	0.101	0.122	0
Aam-868440	putative secreted protein precursor	TSP of unknown function	3	0_1_1_1_0_0_0_0_0_0_	0	3	6	6	0	0	0	0	0	0	0	0.000390455	0.00289644	0.00435619	0	0	0	0	0	0	0	0.468926	0.914256	0.914256	0	0	0	0	0	0	0	3	13	23	0	0	0	0	0	0	0	0.167	0.282	0.282	0
Aam-944588	putative secreted protein precursor	TSP of unknown function	3	0_1_1_1_0_0_0_0_0_0_	0	36	5	3	0	0	0	0	0	0	0	0.00816128	0.0023853	0.00057934	0	0	0	0	0	0	0	3.74242	0.339677	0.3122	0	0	0	0	0	0	0	82	14	4	0	0	0	0	0	0	0	0.676	0.127	0.118	0
Aam-97440	putative secreted protein precursor	TSP of unknown function	3	0_1_1_1_0_0_0_0_0_0_	0	11	14	9	0	0	0	0	0	0	0	0.00205088	0.00491517	0.00268603	0	0	0	0	0	0	0	1.47742	3.03645	1.25944	0	0	0	0	0	0	0	20	28	18	0	0	0	0	0	0	0	0.394	0.606	0.354	0
Aam-1015877	putative secreted protein precursor	TSP of unknown function	4	0_1_1_0_1_0_1_0_0_0_	0	4	13	0	2	0	3	0	0	0	0	0.000410175	0.00509071	0	0.000353464	0	0.000286792	0	0	0	0	0.832314	1.98538	0	0.832314	0	0.291219	0	0	0	0	4	29	0	2	0	3	0	0	0	0	0.263	0.475	0	0.263
Aam-181594	putative secreted salivary protein	TSP of unknown function	3	0_1_1_0_1_0_0_0_0_0_	0	3	3	0	4	0	0	0	0	0	0	0.000406074	0.00115858	0	0.001633	0	0	0	0	0	0	0.584893	0.489361	0	1.36048	0	0	0	0	0	0	3	5	0	7	0	0	0	0	0	0	0.2	0.173	0	0.373
Aam-303611	putative secreted protein	TSP of unknown function	3	0_1_1_0_1_0_0_0_0_0_	0	2	4	0	3	0	0	0	0	0	0	0.000108576	0.000836405	0	0.000748512	0	0	0	0	0	0	0.202264	0.327394	0	0.202264	0	0	0	0	0	0	2	9	0	8	0	0	0	0	0	0	0.08	0.123	0	0.08
Aam-33741	putative secreted protein	TSP of unknown function	5	0_1_1_0_0_1_1_1_0_0_	0	4	11	0	0	2	9	3	0	0	0	0.000369158	0.00236981	0	0	0.000195852	0.00120453	0.000373238	0	0	0	0.651962	2.43558	0	0	0.3122	2.36512	0.3122	0	0	0	4	15	0	0	2	14	4	0	0	0	0.218	0.536	0	0
Aam-949506	putative secreted protein	TSP of unknown function	3	0_1_1_0_0_0_1_0_0_0_	0	4	2	0	0	0	6	0	0	0	0	9.80854e-05	8.39547e-05	0	0	0	0.000160022	0	0	0	0	0.227439	0.0641431	0	0	0	0.227439	0	0	0	0	4	2	0	0	0	7	0	0	0	0	0.089	0.027	0	0
Aam-327842	putative secreted salivary protein	TSP of unknown function	4	0_1_1_0_0_0_0_1_1_0_	0	3	3	0	0	0	0	9	3	0	0	0.000499271	0.000854687	0	0	0	0	0.00353353	0.00136529	0	0	0.8281	1.208	0	0	0	0	3.04576	1.208	0	0	3	3	0	0	0	0	21	5	0	0	0.262	0.344	0	0
Aam-1008978	putative secreted protein precursor	TSP of unknown function	2	0_1_1_0_0_0_0_0_0_0_	0	3	2	0	0	0	0	0	0	0	0	0.000801461	0.000304888	0	0	0	0	0	0	0	0	0.30017	0.30017	0	0	0	0	0	0	0	0	9	2	0	0	0	0	0	0	0	0	0.114	0.114	0	0
Aam-18754	hypothetical protein	TSP of unknown function	2	0_1_1_0_0_0_0_0_0_0_	0	5	3	0	0	0	0	0	0	0	0	0.00120616	0.00189272	0	0	0	0	0	0	0	0	0.849269	0.227439	0	0	0	0	0	0	0	0	12	11	0	0	0	0	0	0	0	0	0.267	0.089	0	0
Aam-232574	putative secreted saliva protein	TSP of unknown function	2	0_1_1_0_0_0_0_0_0_0_	0	2	5	0	0	0	0	0	0	0	0	0.000212976	0.000850702	0	0	0	0	0	0	0	0	0.213389	0.402814	0	0	0	0	0	0	0	0	3	7	0	0	0	0	0	0	0	0	0.084	0.147	0	0
Aam-641706	hypothetical protein, partial	TSP of unknown function	2	0_1_1_0_0_0_0_0_0_0_	0	5	17	0	0	0	0	0	0	0	0	0.000220692	0.00331621	0	0	0	0	0	0	0	0	0.0990058	0.435489	0	0	0	0	0	0	0	0	9	79	0	0	0	0	0	0	0	0	0.041	0.157	0	0
Aam-927789	hypothetical protein, partial	TSP of unknown function	2	0_1_1_0_0_0_0_0_0_0_	0	16	14	0	0	0	0	0	0	0	0	0.00267568	0.00619703	0	0	0	0	0	0	0	0	1.48313	0.592209	0	0	0	0	0	0	0	0	34	46	0	0	0	0	0	0	0	0	0.395	0.202	0	0
Aam-12529	putative basic tail protein	TSP of unknown function	8	0_1_0_1_1_1_1_1_1_1_	0	6	0	11	23	17	33	30	3	42	0	0.00131274	0	0.00433007	0.0187031	0.00482877	0.0109327	0.0099986	0.00186668	0.0206163	0	1.00447	0	1.08449	1.44343	1.08449	1.39332	1.49459	0.244515	2.28852	0	15	0	34	124	52	134	113	13	190	0	0.302	0	0.319	0.388
Aam-139047	putative secreted salivary protein precursor	TSP of unknown function	7	0_1_0_1_1_1_1_1_0_1_	0	2	0	11	5	5	28	23	0	15	0	0.000179679	0	0.00248398	0.00123869	0.000667285	0.00812409	0.00499578	0	0.00311885	0	0.472312	0	0.918669	0.534617	0.566751	1.66073	1.76694	0	1.04174	0	2	0	19	8	7	97	55	0	28	0	0.168	0	0.283	0.186
Aam-17975	putative secreted protein precursor, partial	TSP of unknown function	7	0_1_0_1_1_1_1_1_0_1_	0	9	0	7	14	13	18	19	0	7	0	0.00129718	0	0.000820731	0.00651258	0.00137641	0.00231346	0.00256601	0	0.000909045	0	0.358313	0	0.358313	0.803018	0.690441	0.995262	0.803018	0	0.358313	0	23	0	10	67	23	44	45	0	13	0	0.133	0	0.133	0.256
Aam-67775	putative secreted salivary protein	TSP of unknown function	7	0_1_0_1_1_1_1_1_0_1_	0	11	0	15	13	15	16	14	0	12	0	0.00107863	0	0.00452428	0.00863888	0.00262565	0.00609255	0.00352827	0	0.00377604	0	0.51705	0	0.51705	1.02302	0.51705	1.02302	0.702159	0	0.51705	0	17	0	49	79	39	103	55	0	48	0	0.181	0	0.181	0.306
Aam-301673	putative conserved secreted protein precursor	TSP of unknown function	6	0_1_0_1_1_1_1_1_0_0_	0	2	0	3	3	3	2	4	0	0	0	0.00010877	0	0.000158284	0.000374924	0.000230826	0.000101402	0.000256601	0	0	0	0.1324	0	0.1324	0.1324	0.0864257	0.1324	0.227439	0	0	0	3	0	3	6	6	3	7	0	0	0	0.054	0	0.054	0.054
Aam-719370	putative secreted protein precursor	TSP of unknown function	6	0_1_0_1_1_1_1_1_0_0_	0	4	0	3	10	6	10	11	0	0	0	0.000364737	0	0.000796158	0.00220016	0.000967534	0.0015868	0.00184384	0	0	0	0.355189	0	0.180321	0.374042	0.355189	0.374042	0.737801	0	0	0	6	0	9	21	15	28	30	0	0	0	0.132	0	0.072	0.138
Aam-324808	putative secreted protein precursor, partial	TSP of unknown function	5	0_1_0_1_1_1_1_0_0_0_	0	3	0	6	2	5	6	0	0	0	0	0.000624729	0	0.00363647	0.000538353	0.000828606	0.00160163	0	0	0	0	1.42661	0	1.42661	1.42661	1.42661	1.42661	0	0	0	0	4	0	16	2	5	11	0	0	0	0	0.385	0	0.385	0.385
Aam-140367	putative secreted saliva protein	TSP of unknown function	6	0_1_0_1_1_0_1_1_0_1_	0	11	0	14	3	0	12	3	0	14	0	0.000789587	0	0.00147732	0.000486013	0	0.00152478	0.000285112	0	0.00356625	0	0.563148	0	0.75388	0.16681	0	0.75388	0.16681	0	0.563148	0	14	0	18	5	0	29	5	0	51	0	0.194	0	0.244	0.067
Aam-34854	putative secreted saliva protein	TSP of unknown function	6	0_1_0_1_1_0_1_1_0_1_	0	3	0	3	3	0	12	3	0	14	0	0.000563991	0	0.000820731	0.000810022	0	0.00350524	0.000475187	0	0.00489486	0	0.291219	0	0.291219	0.291219	0	0.815516	0.291219	0	1.06538	0	6	0	6	5	0	40	5	0	42	0	0.111	0	0.111	0.111
Aam-1013546	putative conserved secreted protein precursor	TSP of unknown function	5	0_1_0_1_1_0_1_1_0_0_	0	2	0	3	3	0	4	7	0	0	0	0.000109552	0	0.000159423	0.000377622	0	0.000204262	0.000479973	0	0	0	0.1324	0	0.1324	0.1324	0	0.210598	0.475707	0	0	0	3	0	3	6	0	6	13	0	0	0	0.054	0	0.054	0.054
Aam-160201	putative secreted saliva protein, P27 like	TSP of unknown function	5	0_1_0_1_1_0_1_1_0_0_	0	3	0	3	3	0	3	3	0	0	0	0.000784683	0	0.00128462	0.00169048	0	0.00114301	0.000991696	0	0	0	0.169499	0	0.169499	0.169499	0	0.169499	0.169499	0	0	0	16	0	18	20	0	25	20	0	0	0	0.068	0	0.068	0.068
Aam-462562	putative conserved secreted protein precursor	TSP of unknown function	5	0_1_0_1_1_0_1_1_0_0_	0	2	0	3	3	0	2	3	0	0	0	0.000118504	0	0.000172449	0.000408478	0	0.000110476	0.000239628	0	0	0	0.142878	0	0.142878	0.142878	0	0.142878	0.142878	0	0	0	3	0	3	6	0	3	6	0	0	0	0.058	0	0.058	0.058
Aam-31484	putative secreted protein precursor, partial	TSP of unknown function	4	0_1_0_1_1_0_1_0_0_0_	0	6	0	3	3	0	4	0	0	0	0	0.000456262	0	0.000497972	0.000393179	0	0.000212677	0	0	0	0	0.330454	0	0.16681	0.16681	0	0.330454	0	0	0	0	8	0	6	4	0	4	0	0	0	0	0.124	0	0.067	0.067
Aam-395561	leucine-rich repeat containing protein	TSP of unknown function	3	0_1_0_1_0_1_0_0_0_0_	0	8	0	4	0	6	0	0	0	0	0	0.000315057	0	0.000203768	0	0.000222866	0	0	0	0	0	0.595879	0	0.250259	0	0.559552	0	0	0	0	0	9	0	4	0	6	0	0	0	0	0	0.203	0	0.097	0
Aam-18714	putative secreted protein precursor	TSP of unknown function	4	0_1_0_1_0_0_1_1_0_0_	0	3	0	5	0	0	2	3	0	0	0	0.000212976	0	0.00134301	0	0	0.000198549	0.00021533	0	0	0	0.101539	0	0.253141	0	0	0.253141	0.101539	0	0	0	3	0	13	0	0	3	3	0	0	0	0.042	0	0.098	0
Aam-137446	putative secreted saliva protein	TSP of unknown function	4	0_1_0_1_0_0_1_0_0_1_	0	5	0	5	0	0	9	0	0	3	0	0.000453207	0	0.000659516	0	0	0.00152102	0	0	0.000674292	0	0.448772	0	0.972423	0	0	1.42103	0	0	0.448772	0	5	0	5	0	0	18	0	0	6	0	0.161	0	0.295	0
Aam-902288	putative secreted saliva protein	TSP of unknown function	4	0_1_0_1_0_0_1_0_0_1_	0	16	0	2	0	0	2	0	0	8	0	0.00496792	0	0.000314323	0	0	0.000503412	0	0	0.00267804	0	2.01301	0	0.247383	0	0	0.247383	0	0	1.79898	0	46	0	2	0	0	5	0	0	20	0	0.479	0	0.096	0
Aam-360255	putative secreted salivary protein	TSP of unknown function	3	0_1_0_1_0_0_1_0_0_0_	0	2	0	2	0	0	2	0	0	0	0	0.000574632	0	0.000836217	0	0	0.000714275	0	0	0	0	0.918669	0	0.918669	0	0	0.918669	0	0	0	0	3	0	3	0	0	4	0	0	0	0	0.283	0	0.283	0
Aam-485080	putative secreted saliva protein	TSP of unknown function	3	0_1_0_1_0_0_0_1_0_0_	0	14	0	8	0	0	0	7	0	0	0	0.00192535	0	0.00178297	0	0	0	0.00115028	0	0	0	1.12814	0	1.12814	0	0	0	0.849269	0	0	0	22	0	14	0	0	0	13	0	0	0	0.328	0	0.328	0
Aam-1008794	putative secreted protein precursor	TSP of unknown function	2	0_1_0_1_0_0_0_0_0_0_	0	26	0	5	0	0	0	0	0	0	0	0.0120146	0	0.000677668	0	0	0	0	0	0	0	5.4121	0	1.05116	0	0	0	0	0	0	0	129	0	5	0	0	0	0	0	0	0	0.807	0	0.312	0
Aam-15850	putative secreted protein precursor, partial	TSP of unknown function	2	0_1_0_1_0_0_0_0_0_0_	0	13	0	6	0	0	0	0	0	0	0	0.00287995	0	0.00188594	0	0	0	0	0	0	0	0.342765	0	0.342765	0	0	0	0	0	0	0	40	0	18	0	0	0	0	0	0	0	0.128	0	0.128	0
Aam-17785	putative secreted protein	TSP of unknown function	2	0_1_0_1_0_0_0_0_0_0_	0	9	0	4	0	0	0	0	0	0	0	0.000773473	0	0.000281394	0	0	0	0	0	0	0	0.406048	0	0.177606	0	0	0	0	0	0	0	16	0	4	0	0	0	0	0	0	0	0.148	0	0.071	0
Aam-30407	putative secreted protein precursor	TSP of unknown function	6	0_1_0_0_1_1_1_1_0_1_	0	6	0	0	5	8	3	5	0	3	0	0.00089953	0	0	0.000996635	0.000545412	0.000299498	0.000519699	0	0.00023899	0	0.399587	0	0	0.399587	0.870682	0.207814	0.399587	0	0.399587	0	14	0	0	9	8	5	8	0	3	0	0.146	0	0	0.146
Aam-768303	putative secreted protein precursor	TSP of unknown function	6	0_1_0_0_1_1_1_1_0_1_	0	7	0	0	4	11	23	20	0	33	0	0.000573088	0	0	0.000564402	0.00121618	0.0032056	0.00339376	0	0.0125868	0	0.914256	0	0	1.10378	1.14289	1.34963	1.34963	0	2.28095	0	7	0	0	4	14	42	41	0	124	0	0.282	0	0	0.323
Aam-246662	putative secreted protein precursor	TSP of unknown function	5	0_1_0_0_1_0_1_1_0_1_	0	3	0	0	3	0	12	12	0	24	0	0.000338395	0	0	0.00136084	0	0.00473207	0.00490393	0	0.00909045	0	1.04644	0	0	0.291219	0	3.52898	3.52898	0	2.16228	0	3	0	0	7	0	45	43	0	65	0	0.311	0	0	0.111
Aam-4092	putative secreted protein precursor	TSP of unknown function	5	0_1_0_0_1_0_1_1_0_1_	0	3	0	0	3	0	3	3	0	19	0	0.000290053	0	0	0.00116643	0	0.00108162	0.000977529	0	0.00671295	0	0.849269	0	0	0.244515	0	0.849269	0.849269	0	0.849269	0	3	0	0	7	0	12	10	0	56	0	0.267	0	0	0.095
Aam-985845	putative secreted protein precursor	TSP of unknown function	2	0_1_0_0_1_0_0_0_0_0_	0	4	0	0	2	0	0	0	0	0	0	0.000335598	0	0	0.000289198	0	0	0	0	0	0	0.577611	0	0	0.577611	0	0	0	0	0	0	4	0	0	2	0	0	0	0	0	0	0.198	0	0	0.198
Aam-1034881	hypothetical protein	TSP of unknown function	4	0_1_0_0_0_0_1_1_0_1_	0	3	0	0	0	0	3	3	0	5	0	0.000149292	0	0	0	0	0.000231964	0.000352198	0	0.000555299	0	0.119438	0	0	0	0	0.119438	0.119438	0	0.238797	0	3	0	0	0	0	5	7	0	9	0	0.049	0	0	0
Aam-12102	hypothetical protein	TSP of unknown function	4	0_1_0_0_0_0_1_1_0_1_	0	3	0	0	0	0	9	10	0	7	0	0.000190347	0	0	0	0	0.000828113	0.000898104	0	0.00118001	0	0.803018	0	0	0	0	1.08449	1.44343	0	0.702159	0	3	0	0	0	0	14	14	0	15	0	0.256	0	0	0
Aam-365234	putative secreted protein precursor	TSP of unknown function	3	0_1_0_0_0_0_1_1_0_0_	0	3	0	0	0	0	5	3	0	0	0	0.00063449	0	0	0	0	0.00266179	0.000320752	0	0	0	0.399587	0	0	0	0	0.778279	0.399587	0	0	0	6	0	0	0	0	27	3	0	0	0	0.146	0	0	0
Aam-38397	putative secreted protein precursor	TSP of unknown function	3	0_1_0_0_0_0_1_1_0_0_	0	12	0	0	0	0	11	2	0	0	0	0.00131917	0	0	0	0	0.00160409	0.000115978	0	0	0	1.12814	0	0	0	0	1.12814	0.279381	0	0	0	23	0	0	0	0	30	2	0	0	0	0.328	0	0	0
Aam-1020032	putative secreted saliva protein	TSP of unknown function	4	0_1_0_0_0_0_1_0_1_1_	0	3	0	0	0	0	2	0	3	3	0	0.000196487	0	0	0	0	0.000305295	0	0.000644767	0.000406025	0	0.34586	0	0	0	0	0.161449	0	0.161449	0.161449	0	3	0	0	0	0	5	0	6	5	0	0.129	0	0	0
Aam-118211	hypothetical protein	TSP of unknown function	2	0_1_0_0_0_0_0_1_0_0_	0	2	0	0	0	0	0	2	0	0	0	0.000267154	0	0	0	0	0	0.000270107	0	0	0	0.527566	0	0	0	0	0	0.527566	0	0	0	2	0	0	0	0	0	2	0	0	0	0.184	0	0	0
Aam-687766	putative secreted protein precursor	TSP of unknown function	2	0_1_0_0_0_0_0_1_0_0_	0	6	0	0	0	0	0	6	0	0	0	0.00196976	0	0	0	0	0	0.000919169	0	0	0	0.923092	0	0	0	0	0	0.923092	0	0	0	13	0	0	0	0	0	6	0	0	0	0.284	0	0	0
Aam-21358	hypothetical protein	TSP of unknown function	2	0_1_0_0_0_0_0_0_0_1_	0	3	0	0	0	0	0	0	0	3	0	0.000483421	0	0	0	0	0	0	0	0.000599371	0	0.116863	0	0	0	0	0	0	0	0.116863	0	6	0	0	0	0	0	0	0	6	0	0.048	0	0	0
Aam-1000296	putative secreted protein precursor	TSP of unknown function	1	0_1_0_0_0_0_0_0_0_0_	0	4	0	0	0	0	0	0	0	0	0	0.000986984	0	0	0	0	0	0	0	0	0	0.172195	0	0	0	0	0	0	0	0	0	14	0	0	0	0	0	0	0	0	0	0.069	0	0	0
Aam-1015247	putative secreted protein, partial	TSP of unknown function	1	0_1_0_0_0_0_0_0_0_0_	0	2	0	0	0	0	0	0	0	0	0	0.000101013	0	0	0	0	0	0	0	0	0	0.122018	0	0	0	0	0	0	0	0	0	2	0	0	0	0	0	0	0	0	0	0.05	0	0	0
Aam-1024139	putative secreted protein	TSP of unknown function	1	0_1_0_0_0_0_0_0_0_0_	0	3	0	0	0	0	0	0	0	0	0	0.000212382	0	0	0	0	0	0	0	0	0	0.297179	0	0	0	0	0	0	0	0	0	5	0	0	0	0	0	0	0	0	0	0.113	0	0	0
Aam-1024192	putative secreted salivary protein	TSP of unknown function	1	0_1_0_0_0_0_0_0_0_0_	0	2	0	0	0	0	0	0	0	0	0	9.44357e-05	0	0	0	0	0	0	0	0	0	0.213389	0	0	0	0	0	0	0	0	0	2	0	0	0	0	0	0	0	0	0	0.084	0	0	0
Aam-1030033	putative secreted protein precursor	TSP of unknown function	1	0_1_0_0_0_0_0_0_0_0_	0	3	0	0	0	0	0	0	0	0	0	0.000228989	0	0	0	0	0	0	0	0	0	0.169499	0	0	0	0	0	0	0	0	0	3	0	0	0	0	0	0	0	0	0	0.068	0	0	0
Aam-12926	putative secreted protein precursor	TSP of unknown function	1	0_1_0_0_0_0_0_0_0_0_	0	3	0	0	0	0	0	0	0	0	0	0.0003788	0	0	0	0	0	0	0	0	0	0.361445	0	0	0	0	0	0	0	0	0	5	0	0	0	0	0	0	0	0	0	0.134	0	0	0
Aam-20398	hypothetical protein, partial	TSP of unknown function	1	0_1_0_0_0_0_0_0_0_0_	0	3	0	0	0	0	0	0	0	0	0	0.000160292	0	0	0	0	0	0	0	0	0	0.101539	0	0	0	0	0	0	0	0	0	3	0	0	0	0	0	0	0	0	0	0.042	0	0	0
Aam-21590	putative secreted protein precursor	TSP of unknown function	1	0_1_0_0_0_0_0_0_0_0_	0	2	0	0	0	0	0	0	0	0	0	0.000170619	0	0	0	0	0	0	0	0	0	0.235947	0	0	0	0	0	0	0	0	0	2	0	0	0	0	0	0	0	0	0	0.092	0	0	0
Aam-22406	hypothetical protein, partial	TSP of unknown function	1	0_1_0_0_0_0_0_0_0_0_	0	2	0	0	0	0	0	0	0	0	0	0.000157393	0	0	0	0	0	0	0	0	0	0.0939563	0	0	0	0	0	0	0	0	0	4	0	0	0	0	0	0	0	0	0	0.039	0	0	0
Aam-2255	putative secreted protein precursor	TSP of unknown function	1	0_1_0_0_0_0_0_0_0_0_	0	19	0	0	0	0	0	0	0	0	0	0.00371976	0	0	0	0	0	0	0	0	0	0.25603	0	0	0	0	0	0	0	0	0	48	0	0	0	0	0	0	0	0	0	0.099	0	0	0
Aam-23559	putative secreted protein precursor	TSP of unknown function	1	0_1_0_0_0_0_0_0_0_0_	0	5	0	0	0	0	0	0	0	0	0	0.00125472	0	0	0	0	0	0	0	0	0	0.364583	0	0	0	0	0	0	0	0	0	11	0	0	0	0	0	0	0	0	0	0.135	0	0	0
Aam-26307	putative secreted protein precursor	TSP of unknown function	1	0_1_0_0_0_0_0_0_0_0_	0	10	0	0	0	0	0	0	0	0	0	0.000892469	0	0	0	0	0	0	0	0	0	0.479108	0	0	0	0	0	0	0	0	0	16	0	0	0	0	0	0	0	0	0	0.17	0	0	0
Aam-284140	putative secreted protein precursor	TSP of unknown function	1	0_1_0_0_0_0_0_0_0_0_	0	9	0	0	0	0	0	0	0	0	0	0.000845987	0	0	0	0	0	0	0	0	0	0.729816	0	0	0	0	0	0	0	0	0	14	0	0	0	0	0	0	0	0	0	0.238	0	0	0
Aam-284145	putative secreted protein precursor	TSP of unknown function	1	0_1_0_0_0_0_0_0_0_0_	0	6	0	0	0	0	0	0	0	0	0	0.000664704	0	0	0	0	0	0	0	0	0	0.148154	0	0	0	0	0	0	0	0	0	11	0	0	0	0	0	0	0	0	0	0.06	0	0	0
Aam-30341	hypothetical protein	TSP of unknown function	1	0_1_0_0_0_0_0_0_0_0_	0	6	0	0	0	0	0	0	0	0	0	0.000334676	0	0	0	0	0	0	0	0	0	0.499685	0	0	0	0	0	0	0	0	0	6	0	0	0	0	0	0	0	0	0	0.176	0	0	0
Aam-30360	hypothetical protein	TSP of unknown function	1	0_1_0_0_0_0_0_0_0_0_	0	2	0	0	0	0	0	0	0	0	0	0.000133577	0	0	0	0	0	0	0	0	0	0.21899	0	0	0	0	0	0	0	0	0	2	0	0	0	0	0	0	0	0	0	0.086	0	0	0
Aam-307932	putative secreted saliva protein	TSP of unknown function	1	0_1_0_0_0_0_0_0_0_0_	0	16	0	0	0	0	0	0	0	0	0	0.00113428	0	0	0	0	0	0	0	0	0	1.55859	0	0	0	0	0	0	0	0	0	20	0	0	0	0	0	0	0	0	0	0.408	0	0	0
Aam-307936	putative secreted saliva protein	TSP of unknown function	1	0_1_0_0_0_0_0_0_0_0_	0	5	0	0	0	0	0	0	0	0	0	0.000453713	0	0	0	0	0	0	0	0	0	0.396368	0	0	0	0	0	0	0	0	0	8	0	0	0	0	0	0	0	0	0	0.145	0	0	0
Aam-309828	putative secreted protein precursor	TSP of unknown function	1	0_1_0_0_0_0_0_0_0_0_	0	10	0	0	0	0	0	0	0	0	0	0.000892469	0	0	0	0	0	0	0	0	0	0.479108	0	0	0	0	0	0	0	0	0	16	0	0	0	0	0	0	0	0	0	0.17	0	0	0
Aam-33717	putative secreted salivary protein	TSP of unknown function	1	0_1_0_0_0_0_0_0_0_0_	0	3	0	0	0	0	0	0	0	0	0	0.000272899	0	0	0	0	0	0	0	0	0	0.116863	0	0	0	0	0	0	0	0	0	5	0	0	0	0	0	0	0	0	0	0.048	0	0	0
Aam-34340	putative secreted cysteine rich protein, partial	TSP of unknown function	1	0_1_0_0_0_0_0_0_0_0_	0	4	0	0	0	0	0	0	0	0	0	0.000431993	0	0	0	0	0	0	0	0	0	3.57088	0	0	0	0	0	0	0	0	0	4	0	0	0	0	0	0	0	0	0	0.66	0	0	0
Aam-373867	putative secreted salivary protein	TSP of unknown function	1	0_1_0_0_0_0_0_0_0_0_	0	3	0	0	0	0	0	0	0	0	0	0.000305318	0	0	0	0	0	0	0	0	0	0.412538	0	0	0	0	0	0	0	0	0	4	0	0	0	0	0	0	0	0	0	0.15	0	0	0
Aam-4571	putative secreted protein precursor	TSP of unknown function	1	0_1_0_0_0_0_0_0_0_0_	0	3	0	0	0	0	0	0	0	0	0	0.000495212	0	0	0	0	0	0	0	0	0	0.183042	0	0	0	0	0	0	0	0	0	6	0	0	0	0	0	0	0	0	0	0.073	0	0	0
Aam-49041	putative secreted salivary protein	TSP of unknown function	1	0_1_0_0_0_0_0_0_0_0_	0	3	0	0	0	0	0	0	0	0	0	0.000836034	0	0	0	0	0	0	0	0	0	1.0797	0	0	0	0	0	0	0	0	0	7	0	0	0	0	0	0	0	0	0	0.318	0	0	0
Aam-510954	hypothetical protein	TSP of unknown function	1	0_1_0_0_0_0_0_0_0_0_	0	2	0	0	0	0	0	0	0	0	0	9.57721e-05	0	0	0	0	0	0	0	0	0	0.230269	0	0	0	0	0	0	0	0	0	2	0	0	0	0	0	0	0	0	0	0.09	0	0	0
Aam-513211	putative secreted saliva protein	TSP of unknown function	1	0_1_0_0_0_0_0_0_0_0_	0	2	0	0	0	0	0	0	0	0	0	0.000214475	0	0	0	0	0	0	0	0	0	0.276439	0	0	0	0	0	0	0	0	0	3	0	0	0	0	0	0	0	0	0	0.106	0	0	0
Aam-53430	putative secreted protein precursor	TSP of unknown function	1	0_1_0_0_0_0_0_0_0_0_	0	74	0	0	0	0	0	0	0	0	0	0.0130412	0	0	0	0	0	0	0	0	0	3.59198	0	0	0	0	0	0	0	0	0	167	0	0	0	0	0	0	0	0	0	0.662	0	0	0
Aam-626966	putative secreted protein precursor	TSP of unknown function	1	0_1_0_0_0_0_0_0_0_0_	0	14	0	0	0	0	0	0	0	0	0	0.00196741	0	0	0	0	0	0	0	0	0	2.42768	0	0	0	0	0	0	0	0	0	25	0	0	0	0	0	0	0	0	0	0.535	0	0	0
Aam-641715	hypothetical protein, partial	TSP of unknown function	1	0_1_0_0_0_0_0_0_0_0_	0	26	0	0	0	0	0	0	0	0	0	0.00156739	0	0	0	0	0	0	0	0	0	0.836538	0	0	0	0	0	0	0	0	0	65	0	0	0	0	0	0	0	0	0	0.264	0	0	0
Aam-719564	putative secreted protein precursor	TSP of unknown function	1	0_1_0_0_0_0_0_0_0_0_	0	6	0	0	0	0	0	0	0	0	0	0.000725131	0	0	0	0	0	0	0	0	0	1.23357	0	0	0	0	0	0	0	0	0	9	0	0	0	0	0	0	0	0	0	0.349	0	0	0
Aam-720269	putative secreted protein precursor	TSP of unknown function	1	0_1_0_0_0_0_0_0_0_0_	0	3	0	0	0	0	0	0	0	0	0	0.000223117	0	0	0	0	0	0	0	0	0	0.370882	0	0	0	0	0	0	0	0	0	4	0	0	0	0	0	0	0	0	0	0.137	0	0	0
Aam-8862	putative secreted protein precursor	TSP of unknown function	1	0_1_0_0_0_0_0_0_0_0_	0	3	0	0	0	0	0	0	0	0	0	0.000550875	0	0	0	0	0	0	0	0	0	0.238797	0	0	0	0	0	0	0	0	0	7	0	0	0	0	0	0	0	0	0	0.093	0	0	0
Aam-892991	putative secreted protein precursor	TSP of unknown function	1	0_1_0_0_0_0_0_0_0_0_	0	22	0	0	0	0	0	0	0	0	0	0.00389386	0	0	0	0	0	0	0	0	0	1.03236	0	0	0	0	0	0	0	0	0	56	0	0	0	0	0	0	0	0	0	0.308	0	0	0
Aam-982394	putative secreted protein precursor	TSP of unknown function	1	0_1_0_0_0_0_0_0_0_0_	0	3	0	0	0	0	0	0	0	0	0	0.000430163	0	0	0	0	0	0	0	0	0	0.315225	0	0	0	0	0	0	0	0	0	5	0	0	0	0	0	0	0	0	0	0.119	0	0	0
Aam-992799	putative secreted protein precursor	TSP of unknown function	1	0_1_0_0_0_0_0_0_0_0_	0	20	0	0	0	0	0	0	0	0	0	0.00244623	0	0	0	0	0	0	0	0	0	1.71644	0	0	0	0	0	0	0	0	0	40	0	0	0	0	0	0	0	0	0	0.434	0	0	0
Aam-995585	metastriate one of each protein family	TSP of unknown function	1	0_1_0_0_0_0_0_0_0_0_	0	2	0	0	0	0	0	0	0	0	0	0.000119433	0	0	0	0	0	0	0	0	0	0.145513	0	0	0	0	0	0	0	0	0	2	0	0	0	0	0	0	0	0	0	0.059	0	0	0
Aam-301330	hypothetical protein	TSP of unknown function	6	0_0_1_1_0_1_1_1_1_0_	0	0	4	13	0	20	5	2	23	0	0	0	0.0002803	0.00071483	0	0.0008687	0.000183177	6.62197e-05	0.00166565	0	0	0	0.406048	0.909853	0	0.86638	0.306171	0.355189	0.879317	0	0	0	5	15	0	25	6	2	31	0	0	0	0.148	0.281	0
Aam-149819	putative secreted protein	TSP of unknown function	5	0_0_1_1_0_0_1_1_0_1_	0	0	3	3	0	0	3	2	0	3	0	0	0.000592453	0.000671507	0	0	0.000215094	0.000116637	0	0.000429095	0	0	0.0964782	0.0964782	0	0	0.0964782	0.0964782	0	0.0964782	0	0	6	8	0	0	4	2	0	6	0	0	0.04	0.04	0
Aam-1009033	putative secreted protein precursor	TSP of unknown function	2	0_0_1_1_0_0_0_0_0_0_	0	0	3	3	0	0	0	0	0	0	0	0	0.000655797	0.0018118	0	0	0	0	0	0	0	0	0.327394	0.327394	0	0	0	0	0	0	0	0	4	13	0	0	0	0	0	0	0	0	0.123	0.123	0
Aam-28999	putative secreted protein precursor	TSP of unknown function	2	0_0_1_1_0_0_0_0_0_0_	0	0	3	3	0	0	0	0	0	0	0	0	0.00147277	0.00125196	0	0	0	0	0	0	0	0	0.339677	0.339677	0	0	0	0	0	0	0	0	10	10	0	0	0	0	0	0	0	0	0.127	0.127	0
Aam-705345	putative secreted saliva protein	TSP of unknown function	2	0_0_1_1_0_0_0_0_0_0_	0	0	7	9	0	0	0	0	0	0	0	0	0.000545212	0.000811076	0	0	0	0	0	0	0	0	0.358313	0.358313	0	0	0	0	0	0	0	0	8	14	0	0	0	0	0	0	0	0	0.133	0.133	0
Aam-767481	putative secreted protein precursor	TSP of unknown function	2	0_0_1_1_0_0_0_0_0_0_	0	0	5	3	0	0	0	0	0	0	0	0	0.00317902	0.000720642	0	0	0	0	0	0	0	0	0.442115	0.442115	0	0	0	0	0	0	0	0	15	4	0	0	0	0	0	0	0	0	0.159	0.159	0
Aam-17711	hypothetical protein	TSP of unknown function	2	0_0_1_0_1_0_0_0_0_0_	0	0	3	0	4	0	0	0	0	0	0	0	0.000526625	0	0.000795294	0	0	0	0	0	0	0	0.573983	0	0.940886	0	0	0	0	0	0	0	4	0	6	0	0	0	0	0	0	0	0.197	0	0.288
Aam-176094	hypothetical protein IscW_ISCW016890	TSP of unknown function	5	0_0_1_0_0_1_1_1_1_0_	0	0	19	0	0	96	5	13	55	0	0	0	0.000932512	0	0	0.00322281	7.69443e-05	0.00035048	0.00238337	0	0	0	0.364583	0	0	2.20627	0.202264	0.374042	0.918669	0	0	0	33	0	0	184	5	21	88	0	0	0	0.135	0	0
Aam-13799	putative secreted salivary gland peptide, partial	TSP of unknown function	3	0_0_1_0_0_0_1_1_0_0_	0	0	5	0	0	0	3	3	0	0	0	0	0.000344814	0	0	0	0.000150225	0.000203652	0	0	0	0	0.667247	0	0	0	0.199499	0.428894	0	0	0	0	5	0	0	0	4	5	0	0	0	0	0.222	0	0
Aam-77163	putative secreted salivary gland peptide, partial	TSP of unknown function	3	0_0_1_0_0_0_1_1_0_0_	0	0	4	0	0	0	3	2	0	0	0	0	0.000579288	0	0	0	0.000315472	0.000342135	0	0	0	0	0.995262	0	0	0	0.468926	0.468926	0	0	0	0	4	0	0	0	4	4	0	0	0	0	0.3	0	0
Aam-1012825	putative secreted protein precursor	TSP of unknown function	1	0_0_1_0_0_0_0_0_0_0_	0	0	2	0	0	0	0	0	0	0	0	0	0.000235909	0	0	0	0	0	0	0	0	0	0.122018	0	0	0	0	0	0	0	0	0	3	0	0	0	0	0	0	0	0	0	0.05	0	0
Aam-1040222	hypothetical protein, partial	TSP of unknown function	1	0_0_1_0_0_0_0_0_0_0_	0	0	2	0	0	0	0	0	0	0	0	0	0.000592453	0	0	0	0	0	0	0	0	0	0.367729	0	0	0	0	0	0	0	0	0	3	0	0	0	0	0	0	0	0	0	0.136	0	0
Aam-238015	putative secreted saliva protein	TSP of unknown function	1	0_0_1_0_0_0_0_0_0_0_	0	0	3	0	0	0	0	0	0	0	0	0	0.0013283	0	0	0	0	0	0	0	0	0	0.174898	0	0	0	0	0	0	0	0	0	12	0	0	0	0	0	0	0	0	0	0.07	0	0
Aam-271848	hypothetical protein, partial	TSP of unknown function	1	0_0_1_0_0_0_0_0_0_0_	0	0	7	0	0	0	0	0	0	0	0	0	0.000266453	0	0	0	0	0	0	0	0	0	0.106624	0	0	0	0	0	0	0	0	0	9	0	0	0	0	0	0	0	0	0	0.044	0	0
Aam-303618	putative secreted protein	TSP of unknown function	1	0_0_1_0_0_0_0_0_0_0_	0	0	3	0	0	0	0	0	0	0	0	0	0.000487251	0	0	0	0	0	0	0	0	0	0.188502	0	0	0	0	0	0	0	0	0	3	0	0	0	0	0	0	0	0	0	0.075	0	0
Aam-347838	putative secreted salivary protein	TSP of unknown function	1	0_0_1_0_0_0_0_0_0_0_	0	0	3	0	0	0	0	0	0	0	0	0	0.00245345	0	0	0	0	0	0	0	0	0	0.34586	0	0	0	0	0	0	0	0	0	12	0	0	0	0	0	0	0	0	0	0.129	0	0
Aam-405548	hypothetical protein, partial	TSP of unknown function	1	0_0_1_0_0_0_0_0_0_0_	0	0	4	0	0	0	0	0	0	0	0	0	0.000260354	0	0	0	0	0	0	0	0	0	0.137627	0	0	0	0	0	0	0	0	0	4	0	0	0	0	0	0	0	0	0	0.056	0	0
Aam-707842	putative secreted protein precursor	TSP of unknown function	1	0_0_1_0_0_0_0_0_0_0_	0	0	3	0	0	0	0	0	0	0	0	0	0.000397984	0	0	0	0	0	0	0	0	0	0.524053	0	0	0	0	0	0	0	0	0	3	0	0	0	0	0	0	0	0	0	0.183	0	0
Aam-717476	putative secreted protein precursor	TSP of unknown function	1	0_0_1_0_0_0_0_0_0_0_	0	0	4	0	0	0	0	0	0	0	0	0	0.000460361	0	0	0	0	0	0	0	0	0	0.629296	0	0	0	0	0	0	0	0	0	4	0	0	0	0	0	0	0	0	0	0.212	0	0
Aam-947474	putative secreted saliva protein	TSP of unknown function	1	0_0_1_0_0_0_0_0_0_0_	0	0	5	0	0	0	0	0	0	0	0	0	0.000766704	0	0	0	0	0	0	0	0	0	0.267652	0	0	0	0	0	0	0	0	0	9	0	0	0	0	0	0	0	0	0	0.103	0	0
Aam-95206	putative secreted salivary protein	TSP of unknown function	1	0_0_1_0_0_0_0_0_0_0_	0	0	7	0	0	0	0	0	0	0	0	0	0.00441362	0	0	0	0	0	0	0	0	0	0.667247	0	0	0	0	0	0	0	0	0	16	0	0	0	0	0	0	0	0	0	0.222	0	0
Aam-958827	hypothetical protein	TSP of unknown function	1	0_0_1_0_0_0_0_0_0_0_	0	0	4	0	0	0	0	0	0	0	0	0	0.000317418	0	0	0	0	0	0	0	0	0	0.538155	0	0	0	0	0	0	0	0	0	4	0	0	0	0	0	0	0	0	0	0.187	0	0
Aam-4077	putative secreted protein precursor	TSP of unknown function	6	0_0_0_1_1_1_1_1_0_1_	0	0	0	3	3	3	3	3	0	3	0	0	0	0.00111496	0.00198073	0.000304865	0.00080356	0.000871476	0	0.00118743	0	0	0	0.355189	0.355189	0.355189	0.355189	0.355189	0	0.355189	0	0	0	8	12	3	9	9	0	10	0	0	0	0.132	0.132
Aam-85623	putative secreted salivary protein	TSP of unknown function	6	0_0_0_1_1_1_1_1_0_1_	0	0	0	8	11	9	10	9	0	9	0	0	0	0.0040598	0.00841433	0.00180902	0.00339553	0.00289901	0	0.00403546	0	0	0	0.235947	0.883649	0.235947	1.40991	0.235947	0	0.235947	0	0	0	36	63	22	47	37	0	42	0	0	0	0.092	0.275
Aam-345004	hypothetical protein, partial	TSP of unknown function	5	0_0_0_1_1_1_1_1_0_0_	0	0	0	5	3	9	8	10	0	0	0	0	0	0.00223836	0.000795294	0.00375384	0.00544905	0.00450996	0	0	0	0	0	1.15278	0.419058	1.15278	1.15278	1.15278	0	0	0	0	0	10	3	23	38	29	0	0	0	0	0	0.333	0.152
Aam-722761	putative secreted salivary protein	TSP of unknown function	5	0_0_0_1_1_1_1_1_0_0_	0	0	0	3	3	6	15	10	0	0	0	0	0	0.00143429	0.00101921	0.00345118	0.0152529	0.00926754	0	0	0	0	0	0.2218	0.2218	0.309182	0.599558	0.599558	0	0	0	0	0	10	6	33	166	93	0	0	0	0	0	0.087	0.087
Aam-335543	putative secreted protein precursor	TSP of unknown function	4	0_0_0_1_1_1_1_0_0_0_	0	0	0	6	6	3	4	0	0	0	0	0	0	0.000611906	0.00155294	0.000191217	0.000728011	0	0	0	0	0	0	0.227439	0.227439	0.227439	0.227439	0	0	0	0	0	0	7	15	3	13	0	0	0	0	0	0	0.089	0.089
Aam-1026979	hypothetical protein BIW11_13202	TSP of unknown function	3	0_0_0_1_1_1_0_0_0_0_	0	0	0	3	2	5	0	0	0	0	0	0	0	0.000642311	0.000253572	0.000390285	0	0	0	0	0	0	0	0.327394	0.327394	0.570363	0	0	0	0	0	0	0	6	2	5	0	0	0	0	0	0	0	0.123	0.123
Aam-416552	putative secreted protein precursor, partial	TSP of unknown function	5	0_0_0_1_1_0_1_1_0_1_	0	0	0	3	3	0	2	3	0	2	0	0	0	0.000746119	0.00229752	0	0.000669182	0.00114045	0	0.000508557	0	0	0	0.291219	0.291219	0	0.291219	0.291219	0	0.291219	0	0	0	5	13	0	7	11	0	4	0	0	0	0.111	0.111
Aam-429839	putative secreted saliva protein	TSP of unknown function	5	0_0_0_1_1_0_1_1_0_1_	0	0	0	3	2	0	10	10	0	7	0	0	0	0.000238277	0.000188134	0	0.000966768	0.00110366	0	0.00074438	0	0	0	0.174898	0.3122	0	1.18273	0.599558	0	0.790606	0	0	0	3	2	0	19	20	0	11	0	0	0	0.07	0.118
Aam-924404	putative secreted salivary protein	TSP of unknown function	5	0_0_0_1_1_0_1_1_0_1_	0	0	0	6	6	0	14	24	0	2	0	0	0	0.00156255	0.00403765	0	0.00436807	0.00671111	0	0.00036308	0	0	0	0.364583	0.364583	0	1.26986	1.26986	0	0.364583	0	0	0	11	24	0	48	68	0	3	0	0	0	0.135	0.135
Aam-973253	putative secreted protein precursor, partial	TSP of unknown function	5	0_0_0_1_1_0_1_1_0_1_	0	0	0	6	5	0	4	3	0	3	0	0	0	0.00133201	0.00200779	0	0.00046545	0.000588921	0	0.000722192	0	0	0	0.432188	0.432188	0	0.432188	0.432188	0	0.432188	0	0	0	11	14	0	6	7	0	7	0	0	0	0.156	0.156
Aam-105145	putative secreted salivary protein	TSP of unknown function	3	0_0_0_1_1_0_1_0_0_0_	0	0	0	3	3	0	3	0	0	0	0	0	0	0.000596895	0.00176732	0	0.00124277	0	0	0	0	0	0	0.291219	0.291219	0	0.291219	0	0	0	0	0	0	4	10	0	13	0	0	0	0	0	0	0.111	0.111
Aam-342918	putative secreted protein	TSP of unknown function	3	0_0_0_1_1_0_1_0_0_0_	0	0	0	3	7	0	13	0	0	0	0	0	0	0.000998187	0.00638385	0	0.00255788	0	0	0	0	0	0	1.17771	1.17771	0	1.17771	0	0	0	0	0	0	5	27	0	20	0	0	0	0	0	0	0.338	0.338
Aam-368299	putative secreted salivary protein	TSP of unknown function	6	0_0_0_1_0_1_1_1_1_1_	0	0	0	3	0	3	5	3	3	4	0	0	0	0.000895343	0	0.000652841	0.00129057	0.000933095	0.0017666	0.00247921	0	0	0	0.686553	0	0.686553	1.56448	0.686553	0.686553	0.686553	0	0	0	4	0	4	9	6	7	13	0	0	0	0.227	0
Aam-333652	putative 8.9kda superfamily 35 8.9 kda family, partial	TSP of unknown function	3	0_0_0_1_0_1_1_0_0_0_	0	0	0	3	0	6	7	0	0	0	0	0	0	0.00103671	0	0.00226776	0.00348679	0	0	0	0	0	0	0.438799	0	2.35738	2.35738	0	0	0	0	0	0	4	0	12	21	0	0	0	0	0	0	0.158	0
Aam-1000666	putative secreted protein precursor	TSP of unknown function	3	0_0_0_1_0_1_0_1_0_0_	0	0	0	3	0	3	0	2	0	0	0	0	0	0.000335754	0	0.000183612	0	0.000116637	0	0	0	0	0	0.169499	0	0.169499	0	0.169499	0	0	0	0	0	4	0	3	0	2	0	0	0	0	0	0.068	0
Aam-17957	putative secreted salivary protein	TSP of unknown function	4	0_0_0_1_0_0_1_1_0_1_	0	0	0	4	0	0	5	6	0	3	0	0	0	0.00211045	0	0	0.00147493	0.00133299	0	0.00212504	0	0	0	0.819701	0	0	0.819701	0.819701	0	0.348963	0	0	0	11	0	0	12	10	0	13	0	0	0	0.26	0
Aam-807325	hypothetical protein, partial	TSP of unknown function	3	0_0_0_1_0_0_1_1_0_0_	0	0	0	3	0	0	8	10	0	0	0	0	0	0.000552268	0	0	0.0019459	0.00230222	0	0	0	0	0	0.352073	0	0	1.0797	1.0797	0	0	0	0	0	4	0	0	22	24	0	0	0	0	0	0.131	0
Aam-432873	putative secreted multiple inositol polyphosphate phosphatase, partial	TSP of unknown function	2	0_0_0_1_0_0_0_1_0_0_	0	0	0	3	0	0	0	2	0	0	0	0	0	0.000325879	0	0	0	0.000150942	0	0	0	0	0	0.288249	0	0	0	0.288249	0	0	0	0	0	3	0	0	0	2	0	0	0	0	0	0.11	0
Aam-1020214	putative conserved secreted protein	TSP of unknown function	2	0_0_0_1_0_0_0_0_0_1_	0	0	0	3	0	0	0	0	0	3	0	0	0	0.00042209	0	0	0	0	0	0.000449528	0	0	0	0.177606	0	0	0	0	0	0.177606	0	0	0	4	0	0	0	0	0	5	0	0	0	0.071	0
Aam-1865	putative secreted protein precursor	TSP of unknown function	1	0_0_0_1_0_0_0_0_0_0_	0	0	0	2	0	0	0	0	0	0	0	0	0	0.000388767	0	0	0	0	0	0	0	0	0	0.1508	0	0	0	0	0	0	0	0	0	3	0	0	0	0	0	0	0	0	0	0.061	0
Aam-71179	putative secreted protein precursor	TSP of unknown function	1	0_0_0_1_0_0_0_0_0_0_	0	0	0	3	0	0	0	0	0	0	0	0	0	0.000984878	0	0	0	0	0	0	0	0	0	0.191242	0	0	0	0	0	0	0	0	0	7	0	0	0	0	0	0	0	0	0	0.076	0
Aam-974	putative secreted protein precursor	TSP of unknown function	1	0_0_0_1_0_0_0_0_0_0_	0	0	0	4	0	0	0	0	0	0	0	0	0	0.000321156	0	0	0	0	0	0	0	0	0	0.207814	0	0	0	0	0	0	0	0	0	4	0	0	0	0	0	0	0	0	0	0.082	0
Aam-993850	putative secreted protein precursor	TSP of unknown function	1	0_0_0_1_0_0_0_0_0_0_	0	0	0	3	0	0	0	0	0	0	0	0	0	0.00126627	0	0	0	0	0	0	0	0	0	0.16681	0	0	0	0	0	0	0	0	0	9	0	0	0	0	0	0	0	0	0	0.067	0
Aam-293414	putative secreted saliva protein	TSP of unknown function	6	0_0_0_0_1_1_1_1_1_1_	0	0	0	0	6	5	16	14	13	14	0	0	0	0	0.00192622	0.000691772	0.00425453	0.00225997	0.00366748	0.00346425	0	0	0	0	0.733804	0.524053	0.733804	0.733804	0.733804	0.733804	0	0	0	0	12	7	49	24	24	30	0	0	0	0	0.239
Aam-1019482	putative secreted protein precursor	TSP of unknown function	5	0_0_0_0_1_1_1_1_0_1_	0	0	0	0	7	9	13	21	0	11	0	0	0	0	0.00194405	0.000915258	0.00451557	0.00483014	0	0.00139853	0	0	0	0	0.61808	0.570363	1.2856	1.46604	0	0.883649	0	0	0	0	17	13	73	72	0	17	0	0	0	0	0.209
Aam-389524	putative secreted protein precursor, partial	TSP of unknown function	5	0_0_0_0_1_1_1_1_0_1_	0	0	0	0	6	8	11	9	0	4	0	0	0	0	0.000972026	0.000598438	0.00101113	0.00100886	0	0.000322738	0	0	0	0	0.267652	0.104079	0.383566	0.104079	0	0.342765	0	0	0	0	13	13	25	23	0	6	0	0	0	0	0.103
Aam-83960	putative secreted protein precursor	TSP of unknown function	5	0_0_0_0_1_1_1_1_0_1_	0	0	0	0	7	3	5	4	0	6	0	0	0	0	0.00403765	0.000414303	0.00230537	0.000657952	0	0.00242054	0	0	0	0	0.972423	0.342765	0.914256	0.914256	0	0.914256	0	0	0	0	18	3	19	5	0	15	0	0	0	0	0.295
Aam-722341	putative secreted protein precursor	TSP of unknown function	4	0_0_0_0_1_1_1_1_0_0_	0	0	0	0	3	5	9	5	0	0	0	0	0	0	0.00116643	0.000718125	0.0024449	0.0010264	0	0	0	0	0	0	0.235947	0.235947	0.258925	0.235947	0	0	0	0	0	0	8	8	31	12	0	0	0	0	0	0	0.092
Aam-19270	putative secreted protein precursor, partial	TSP of unknown function	3	0_0_0_0_1_1_0_1_0_0_	0	0	0	0	4	10	0	6	0	0	0	0	0	0	0.00172245	0.00117207	0	0.00111681	0	0	0	0	0	0	0.16681	0.629296	0	0.16681	0	0	0	0	0	0	19	21	0	21	0	0	0	0	0	0	0.067
Aam-365076	putative secreted saliva protein	TSP of unknown function	3	0_0_0_0_1_1_0_1_0_0_	0	0	0	0	2	2	0	9	0	0	0	0	0	0	0.000448628	0.000184135	0	0.00105272	0	0	0	0	0	0	1.11349	0.169499	0	1.47172	0	0	0	0	0	0	3	2	0	12	0	0	0	0	0	0	0.325
Aam-59261	putative secreted protein precursor	TSP of unknown function	4	0_0_0_0_1_0_1_1_1_0_	0	0	0	0	3	0	16	10	17	0	0	0	0	0	0.000555444	0	0.0030796	0.00122191	0.00581655	0	0	0	0	0	0.2218	0	1.93765	1.23357	1.93765	0	0	0	0	0	4	0	41	15	44	0	0	0	0	0	0.087
Aam-349019	putative secreted protein precursor, partial	TSP of unknown function	4	0_0_0_0_1_0_1_1_0_1_	0	0	0	0	2	0	7	2	0	3	0	0	0	0	0.000275535	0	0.00111781	0.000242458	0	0.000495543	0	0	0	0	0.199499	0	0.75388	0.75388	0	0.75388	0	0	0	0	2	0	15	3	0	5	0	0	0	0	0.079
Aam-44624	hypothetical protein, partial	TSP of unknown function	4	0_0_0_0_1_0_1_1_0_1_	0	0	0	0	2	0	6	2	0	3	0	0	0	0	0.000118219	0	0.000191841	6.93517e-05	0	0.000127569	0	0	0	0	0.273503	0	0.364583	0.177606	0	0.158777	0	0	0	0	2	0	6	2	0	3	0	0	0	0	0.105
Aam-199620	putative secreted protein precursor	TSP of unknown function	3	0_0_0_0_1_0_1_1_0_0_	0	0	0	0	14	0	22	13	0	0	0	0	0	0	0.00290048	0	0.00217625	0.00120754	0	0	0	0	0	0	0.918669	0	1.58226	1.58226	0	0	0	0	0	0	31	0	43	22	0	0	0	0	0	0	0.283
Aam-1024015	putative secreted protein	TSP of unknown function	2	0_0_0_0_1_0_1_0_0_0_	0	0	0	0	2	0	3	0	0	0	0	0	0	0	0.000416583	0	0.000338005	0	0	0	0	0	0	0	0.636817	0	0.636817	0	0	0	0	0	0	0	2	0	3	0	0	0	0	0	0	0	0.214
Aam-920239	putative secreted protein precursor, partial	TSP of unknown function	2	0_0_0_0_1_0_1_0_0_0_	0	0	0	0	3	0	2	0	0	0	0	0	0	0	0.000411682	0	0.000222686	0	0	0	0	0	0	0	0.584893	0	0.330454	0	0	0	0	0	0	0	4	0	4	0	0	0	0	0	0	0	0.2
Aam-246666	putative secreted protein precursor	TSP of unknown function	1	0_0_0_0_1_0_0_0_0_0_	0	0	0	0	3	0	0	0	0	0	0	0	0	0	0.00140776	0	0	0	0	0	0	0	0	0	0.303167	0	0	0	0	0	0	0	0	0	7	0	0	0	0	0	0	0	0	0	0.115
Aam-461690	putative secreted protein precursor	TSP of unknown function	1	0_0_0_0_1_0_0_0_0_0_	0	0	0	0	2	0	0	0	0	0	0	0	0	0	0.000999798	0	0	0	0	0	0	0	0	0	0.534617	0	0	0	0	0	0	0	0	0	4	0	0	0	0	0	0	0	0	0	0.186
Aam-578685	putative secreted protein precursor, partial	TSP of unknown function	1	0_0_0_0_1_0_0_0_0_0_	0	0	0	0	2	0	0	0	0	0	0	0	0	0	0.000437412	0	0	0	0	0	0	0	0	0	0.412538	0	0	0	0	0	0	0	0	0	2	0	0	0	0	0	0	0	0	0	0.15
Aam-938244	hypothetical protein, partial	TSP of unknown function	1	0_0_0_0_1_0_0_0_0_0_	0	0	0	0	7	0	0	0	0	0	0	0	0	0	0.000851598	0	0	0	0	0	0	0	0	0	0.663413	0	0	0	0	0	0	0	0	0	11	0	0	0	0	0	0	0	0	0	0.221
Aam-986972	putative basic tail protein	TSP of unknown function	1	0_0_0_0_1_0_0_0_0_0_	0	0	0	0	4	0	0	0	0	0	0	0	0	0	0.000283344	0	0	0	0	0	0	0	0	0	0.321296	0	0	0	0	0	0	0	0	0	4	0	0	0	0	0	0	0	0	0	0.121
Aam-347548	putative secreted protein precursor	TSP of unknown function	5	0_0_0_0_0_1_1_1_1_1_	0	0	0	0	0	2	5	5	3	3	0	0	0	0	0	0.00029512	0.00181504	0.00168724	0.00136903	0.00137937	0	0	0	0	0	0.370882	0.458814	0.458814	0.370882	0.370882	0	0	0	0	0	2	14	12	6	8	0	0	0	0	0
Aam-880171	hypothetical protein	TSP of unknown function	5	0_0_0_0_0_1_1_1_1_1_	0	0	0	0	0	4	7	5	4	7	0	0	0	0	0	0.00031682	0.000723729	0.000483014	0.000587876	0.000814439	0	0	0	0	0	0.462177	0.717908	0.717908	0.364583	0.674943	0	0	0	0	0	5	13	8	6	11	0	0	0	0	0
Aam-429841	putative secreted saliva protein	TSP of unknown function	4	0_0_0_0_0_1_1_1_0_1_	0	0	0	0	0	5	4	4	0	7	0	0	0	0	0	0.000359063	0.00044166	0.000273708	0	0.00109085	0	0	0	0	0	0.790606	0.686553	0.686553	0	1.05589	0	0	0	0	0	5	7	4	0	13	0	0	0	0	0
Aam-29531	putative secreted protein precursor	TSP of unknown function	3	0_0_0_0_0_1_1_1_0_0_	0	0	0	0	0	16	7	25	0	0	0	0	0	0	0	0.00102847	0.000760936	0.00299153	0	0	0	0	0	0	0	0.86638	0.845015	1.14783	0	0	0	0	0	0	0	19	16	58	0	0	0	0	0	0	0
Aam-349246	putative secreted saliva protein	TSP of unknown function	3	0_0_0_0_0_1_1_1_0_0_	0	0	0	0	0	3	3	3	0	0	0	0	0	0	0	0.000164876	0.000193146	0.000471308	0	0	0	0	0	0	0	0.0990058	0.0990058	0.0990058	0	0	0	0	0	0	0	3	4	9	0	0	0	0	0	0	0
Aam-9726	putative secreted protein precursor	TSP of unknown function	3	0_0_0_0_0_1_1_1_0_0_	0	0	0	0	0	14	16	12	0	0	0	0	0	0	0	0.00249783	0.00370336	0.00297509	0	0	0	0	0	0	0	0.794734	1.11836	0.541701	0	0	0	0	0	0	0	32	54	40	0	0	0	0	0	0	0
Aam-673941	putative secreted saliva protein	TSP of unknown function	3	0_0_0_0_0_1_1_0_0_1_	0	0	0	0	0	3	3	0	0	6	0	0	0	0	0	0.000368269	0.000485341	0	0	0.0025819	0	0	0	0	0	0.216186	0.482518	0	0	0.482518	0	0	0	0	0	4	6	0	0	24	0	0	0	0	0
Aam-27836	putative secreted protein	TSP of unknown function	3	0_0_0_0_0_1_0_1_1_0_	0	0	0	0	0	4	0	4	4	0	0	0	0	0	0	0.000130174	0	0.000124037	0.000201287	0	0	0	0	0	0	0.321296	0	0.321296	0.321296	0	0	0	0	0	0	4	0	4	4	0	0	0	0	0	0
Aam-385244	putative secreted protein	TSP of unknown function	2	0_0_0_0_0_1_0_0_1_0_	0	0	0	0	0	17	0	0	2	0	0	0	0	0	0	0.000346508	0	0	4.65916e-05	0	0	0	0	0	0	0.442115	0	0	0.0764652	0	0	0	0	0	0	23	0	0	2	0	0	0	0	0	0
Aam-145542	putative secreted protein	TSP of unknown function	1	0_0_0_0_0_1_0_0_0_0_	0	0	0	0	0	3	0	0	0	0	0	0	0	0	0	0.000304865	0	0	0	0	0	0	0	0	0	0.479108	0	0	0	0	0	0	0	0	0	3	0	0	0	0	0	0	0	0	0
Aam-206202	putative secreted protein, partial	TSP of unknown function	1	0_0_0_0_0_1_0_0_0_0_	0	0	0	0	0	3	0	0	0	0	0	0	0	0	0	0.000129782	0	0	0	0	0	0	0	0	0	0.318257	0	0	0	0	0	0	0	0	0	3	0	0	0	0	0	0	0	0	0
Aam-226789	putative secreted salivary gland peptide ixodes scapularis secreted salivary	TSP of unknown function	1	0_0_0_0_0_1_0_0_0_0_	0	0	0	0	0	3	0	0	0	0	0	0	0	0	0	4.98698e-05	0	0	0	0	0	0	0	0	0	0.0519619	0	0	0	0	0	0	0	0	0	3	0	0	0	0	0	0	0	0	0
Aam-528395	putative secreted saliva protein	TSP of unknown function	1	0_0_0_0_0_1_0_0_0_0_	0	0	0	0	0	3	0	0	0	0	0	0	0	0	0	0.000175628	0	0	0	0	0	0	0	0	0	0.235947	0	0	0	0	0	0	0	0	0	3	0	0	0	0	0	0	0	0	0
Aam-774657	putative secreted salivary protein	TSP of unknown function	1	0_0_0_0_0_1_0_0_0_0_	0	0	0	0	0	2	0	0	0	0	0	0	0	0	0	0.000169636	0	0	0	0	0	0	0	0	0	0.177606	0	0	0	0	0	0	0	0	0	2	0	0	0	0	0	0	0	0	0
Aam-956991	putative secreted salivary protein	TSP of unknown function	1	0_0_0_0_0_1_0_0_0_0_	0	0	0	0	0	6	0	0	0	0	0	0	0	0	0	0.00126728	0	0	0	0	0	0	0	0	0	1.40991	0	0	0	0	0	0	0	0	0	8	0	0	0	0	0	0	0	0	0
Aam-995957	hypothetical protein, partial	TSP of unknown function	1	0_0_0_0_0_1_0_0_0_0_	0	0	0	0	0	2	0	0	0	0	0	0	0	0	0	0.000159583	0	0	0	0	0	0	0	0	0	0.531088	0	0	0	0	0	0	0	0	0	2	0	0	0	0	0	0	0	0	0
Aam-137455	putative secreted saliva protein	TSP of unknown function	4	0_0_0_0_0_0_1_1_1_1_	0	0	0	0	0	0	28	12	16	39	0	0	0	0	0	0	0.003897	0.000872109	0.00250392	0.00970745	0	0	0	0	0	0	1.74157	1.12324	1.12324	1.74157	0	0	0	0	0	0	63	13	23	118	0	0	0	0	0
Aam-498154	putative secreted protein	TSP of unknown function	4	0_0_0_0_0_0_1_1_1_1_	0	0	0	0	0	0	6	6	2	14	0	0	0	0	0	0	0.0134682	0.00503333	0.000320317	0.0153704	0	0	0	0	0	0	0.425608	0.425608	0.455459	0.819701	0	0	0	0	0	0	148	51	2	127	0	0	0	0	0
Aam-679747	putative secreted saliva protein	TSP of unknown function	4	0_0_0_0_0_0_1_1_1_1_	0	0	0	0	0	0	8	6	2	12	0	0	0	0	0	0	0.00159061	0.00103503	0.000279941	0.00486548	0	0	0	0	0	0	1.78612	1.1677	0.823896	1.78612	0	0	0	0	0	0	20	12	2	46	0	0	0	0	0
Aam-285254	putative secreted saliva protein	TSP of unknown function	3	0_0_0_0_0_0_1_1_0_1_	0	0	0	0	0	0	17	7	0	5	0	0	0	0	0	0	0.00189283	0.00111971	0	0.000686552	0	0	0	0	0	0	0.489361	0.489361	0	0.836538	0	0	0	0	0	0	22	12	0	6	0	0	0	0	0
Aam-29314	putative secreted protein	TSP of unknown function	3	0_0_0_0_0_0_1_1_0_1_	0	0	0	0	0	0	6	3	0	3	0	0	0	0	0	0	0.000663093	0.000196128	0	0.000641365	0	0	0	0	0	0	0.552387	0.124605	0	0.124605	0	0	0	0	0	0	11	3	0	8	0	0	0	0	0
Aam-34567	putative secreted saliva protein	TSP of unknown function	3	0_0_0_0_0_0_1_1_0_1_	0	0	0	0	0	0	3	2	0	2	0	0	0	0	0	0	0.000230833	0.000187757	0	0.000153497	0	0	0	0	0	0	0.119438	0.119438	0	0.135011	0	0	0	0	0	0	4	3	0	2	0	0	0	0	0
Aam-425131	putative secreted salivary protein	TSP of unknown function	3	0_0_0_0_0_0_1_1_0_1_	0	0	0	0	0	0	4	2	0	3	0	0	0	0	0	0	0.000283924	0.00010264	0	0.000188802	0	0	0	0	0	0	0.428894	0.161449	0	0.161449	0	0	0	0	0	0	6	2	0	3	0	0	0	0	0
Aam-868753	putative secreted saliva protein	TSP of unknown function	3	0_0_0_0_0_0_1_1_0_1_	0	0	0	0	0	0	4	3	0	6	0	0	0	0	0	0	0.000307278	0.000266599	0	0.00114425	0	0	0	0	0	0	0.541701	0.327394	0	0.790606	0	0	0	0	0	0	5	4	0	14	0	0	0	0	0
Aam-1007234	putative secreted protein	TSP of unknown function	2	0_0_0_0_0_0_1_1_0_0_	0	0	0	0	0	0	6	13	0	0	0	0	0	0	0	0	0.000335344	0.000727374	0	0	0	0	0	0	0	0	0.386756	0.531088	0	0	0	0	0	0	0	0	9	18	0	0	0	0	0	0	0
Aam-204543	putative secreted protein precursor	TSP of unknown function	2	0_0_0_0_0_0_1_1_0_0_	0	0	0	0	0	0	4	5	0	0	0	0	0	0	0	0	0.00105157	0.000633583	0	0	0	0	0	0	0	0	1.48313	1.48313	0	0	0	0	0	0	0	0	9	5	0	0	0	0	0	0	0
Aam-25408	putative secreted protein	TSP of unknown function	2	0_0_0_0_0_0_1_1_0_0_	0	0	0	0	0	0	2	2	0	0	0	0	0	0	0	0	9.46415e-05	0.00010264	0	0	0	0	0	0	0	0	0.0964782	0.244515	0	0	0	0	0	0	0	0	2	2	0	0	0	0	0	0	0
Aam-779969	putative secreted salivary gland peptide, partial	TSP of unknown function	2	0_0_0_0_0_0_1_1_0_0_	0	0	0	0	0	0	18	14	0	0	0	0	0	0	0	0	0.00413482	0.00229197	0	0	0	0	0	0	0	0	1.61216	1.61216	0	0	0	0	0	0	0	0	45	23	0	0	0	0	0	0	0
Aam-960774	putative secreted protein precursor	TSP of unknown function	2	0_0_0_0_0_0_1_1_0_0_	0	0	0	0	0	0	3	2	0	0	0	0	0	0	0	0	0.00036754	0.000398604	0	0	0	0	0	0	0	0	0.671091	0.250259	0	0	0	0	0	0	0	0	4	4	0	0	0	0	0	0	0
Aam-993651	putative secreted salivary protein	TSP of unknown function	2	0_0_0_0_0_0_1_1_0_0_	0	0	0	0	0	0	6	12	0	0	0	0	0	0	0	0	0.00135202	0.00357409	0	0	0	0	0	0	0	0	1.09411	1.68534	0	0	0	0	0	0	0	0	16	39	0	0	0	0	0	0	0
Aam-17489	putative secreted protein precursor	TSP of unknown function	3	0_0_0_0_0_0_1_0_1_1_	0	0	0	0	0	0	3	0	2	12	0	0	0	0	0	0	0.000199947	0	0.000234598	0.00301374	0	0	0	0	0	0	0.678804	0	0.452112	1.51768	0	0	0	0	0	0	3	0	2	34	0	0	0	0	0
Aam-367490	putative secreted saliva protein	TSP of unknown function	3	0_0_0_0_0_0_1_0_1_1_	0	0	0	0	0	0	2	0	2	7	0	0	0	0	0	0	0.000228971	0	0.000537306	0.00172561	0	0	0	0	0	0	0.34586	0	0.183042	0.370882	0	0	0	0	0	0	3	0	4	17	0	0	0	0	0
Aam-1010455	putative secreted protein	TSP of unknown function	2	0_0_0_0_0_0_1_0_0_1_	0	0	0	0	0	0	9	0	0	3	0	0	0	0	0	0	0.00187082	0	0	0.00102451	0	0	0	0	0	0	1.11836	0	0	0.306171	0	0	0	0	0	0	17	0	0	7	0	0	0	0	0
Aam-1028961	putative immunoglobulin binding protein	TSP of unknown function	2	0_0_0_0_0_0_1_0_0_1_	0	0	0	0	0	0	4	0	0	2	0	0	0	0	0	0	0.00027353	0	0	0.000145512	0	0	0	0	0	0	0.172195	0	0	0.172195	0	0	0	0	0	0	5	0	0	2	0	0	0	0	0
Aam-66641	hypothetical protein	TSP of unknown function	2	0_0_0_0_0_0_1_0_0_1_	0	0	0	0	0	0	4	0	0	2	0	0	0	0	0	0	0.000213879	0	0	0.000142224	0	0	0	0	0	0	0.216186	0	0	0.216186	0	0	0	0	0	0	4	0	0	2	0	0	0	0	0
Aam-911673	putative secreted protein precursor	TSP of unknown function	2	0_0_0_0_0_0_1_0_0_1_	0	0	0	0	0	0	2	0	0	5	0	0	0	0	0	0	0.000164594	0	0	0.0010945	0	0	0	0	0	0	0.524053	0	0	1.31739	0	0	0	0	0	0	2	0	0	10	0	0	0	0	0
Aam-1042136	hypothetical protein	TSP of unknown function	1	0_0_0_0_0_0_1_0_0_0_	0	0	0	0	0	0	2	0	0	0	0	0	0	0	0	0	9.37044e-05	0	0	0	0	0	0	0	0	0	0.145513	0	0	0	0	0	0	0	0	0	2	0	0	0	0	0	0	0	0
Aam-146653	hypothetical protein	TSP of unknown function	1	0_0_0_0_0_0_1_0_0_0_	0	0	0	0	0	0	3	0	0	0	0	0	0	0	0	0	0.000171039	0	0	0	0	0	0	0	0	0	0.230269	0	0	0	0	0	0	0	0	0	3	0	0	0	0	0	0	0	0
Aam-18716	hypothetical protein, partial	TSP of unknown function	1	0_0_0_0_0_0_1_0_0_0_	0	0	0	0	0	0	3	0	0	0	0	0	0	0	0	0	0.000150225	0	0	0	0	0	0	0	0	0	0.129796	0	0	0	0	0	0	0	0	0	3	0	0	0	0	0	0	0	0
Aam-200053	putative hepatocellular carcinoma-associated antigen, zinc finger C4H2 domain	TSP of unknown function	1	0_0_0_0_0_0_1_0_0_0_	0	0	0	0	0	0	3	0	0	0	0	0	0	0	0	0	0.000251261	0	0	0	0	0	0	0	0	0	0.238797	0	0	0	0	0	0	0	0	0	6	0	0	0	0	0	0	0	0
Aam-300116	putative secreted saliva protein	TSP of unknown function	1	0_0_0_0_0_0_1_0_0_0_	0	0	0	0	0	0	3	0	0	0	0	0	0	0	0	0	0.000229712	0	0	0	0	0	0	0	0	0	0.2218	0	0	0	0	0	0	0	0	0	5	0	0	0	0	0	0	0	0
Aam-329844	putative secreted protein precursor	TSP of unknown function	1	0_0_0_0_0_0_1_0_0_0_	0	0	0	0	0	0	2	0	0	0	0	0	0	0	0	0	9.10014e-05	0	0	0	0	0	0	0	0	0	0.207814	0	0	0	0	0	0	0	0	0	2	0	0	0	0	0	0	0	0
Aam-335865	putative secreted protein precursor	TSP of unknown function	1	0_0_0_0_0_0_1_0_0_0_	0	0	0	0	0	0	5	0	0	0	0	0	0	0	0	0	0.000955097	0	0	0	0	0	0	0	0	0	0.883649	0	0	0	0	0	0	0	0	0	11	0	0	0	0	0	0	0	0
Aam-341558	putative secreted protein precursor	TSP of unknown function	1	0_0_0_0_0_0_1_0_0_0_	0	0	0	0	0	0	2	0	0	0	0	0	0	0	0	0	7.45209e-05	0	0	0	0	0	0	0	0	0	0.104079	0	0	0	0	0	0	0	0	0	2	0	0	0	0	0	0	0	0
Aam-34292	putative secreted saliva protein	TSP of unknown function	1	0_0_0_0_0_0_1_0_0_0_	0	0	0	0	0	0	4	0	0	0	0	0	0	0	0	0	0.000270404	0	0	0	0	0	0	0	0	0	0.425608	0	0	0	0	0	0	0	0	0	5	0	0	0	0	0	0	0	0
Aam-342980	hypothetical protein, partial	TSP of unknown function	1	0_0_0_0_0_0_1_0_0_0_	0	0	0	0	0	0	2	0	0	0	0	0	0	0	0	0	0.00015515	0	0	0	0	0	0	0	0	0	0.352073	0	0	0	0	0	0	0	0	0	2	0	0	0	0	0	0	0	0
Aam-343659	putative secreted protein precursor	TSP of unknown function	1	0_0_0_0_0_0_1_0_0_0_	0	0	0	0	0	0	3	0	0	0	0	0	0	0	0	0	0.000473207	0	0	0	0	0	0	0	0	0	0.496236	0	0	0	0	0	0	0	0	0	4	0	0	0	0	0	0	0	0
Aam-346364	putative secreted protein	TSP of unknown function	1	0_0_0_0_0_0_1_0_0_0_	0	0	0	0	0	0	3	0	0	0	0	0	0	0	0	0	0.000290311	0	0	0	0	0	0	0	0	0	0.288249	0	0	0	0	0	0	0	0	0	5	0	0	0	0	0	0	0	0
Aam-349028	putative secreted protein precursor, partial	TSP of unknown function	1	0_0_0_0_0_0_1_0_0_0_	0	0	0	0	0	0	2	0	0	0	0	0	0	0	0	0	8.72272e-05	0	0	0	0	0	0	0	0	0	0.185769	0	0	0	0	0	0	0	0	0	2	0	0	0	0	0	0	0	0
Aam-367455	putative secreted protein precursor	TSP of unknown function	1	0_0_0_0_0_0_1_0_0_0_	0	0	0	0	0	0	2	0	0	0	0	0	0	0	0	0	0.000135202	0	0	0	0	0	0	0	0	0	0.14025	0	0	0	0	0	0	0	0	0	2	0	0	0	0	0	0	0	0
Aam-368407	putative secreted protein precursor	TSP of unknown function	1	0_0_0_0_0_0_1_0_0_0_	0	0	0	0	0	0	5	0	0	0	0	0	0	0	0	0	0.00107819	0	0	0	0	0	0	0	0	0	1.54097	0	0	0	0	0	0	0	0	0	9	0	0	0	0	0	0	0	0
Aam-373680	putative secreted protein precursor	TSP of unknown function	1	0_0_0_0_0_0_1_0_0_0_	0	0	0	0	0	0	2	0	0	0	0	0	0	0	0	0	0.000101765	0	0	0	0	0	0	0	0	0	0.161449	0	0	0	0	0	0	0	0	0	2	0	0	0	0	0	0	0	0
Aam-389322	putative secreted protein precursor	TSP of unknown function	1	0_0_0_0_0_0_1_0_0_0_	0	0	0	0	0	0	3	0	0	0	0	0	0	0	0	0	0.000291205	0	0	0	0	0	0	0	0	0	0.452112	0	0	0	0	0	0	0	0	0	4	0	0	0	0	0	0	0	0
Aam-42570	putative secreted protein precursor	TSP of unknown function	1	0_0_0_0_0_0_1_0_0_0_	0	0	0	0	0	0	3	0	0	0	0	0	0	0	0	0	0.000182882	0	0	0	0	0	0	0	0	0	0.081434	0	0	0	0	0	0	0	0	0	4	0	0	0	0	0	0	0	0
Aam-460241	putative secreted protein precursor	TSP of unknown function	1	0_0_0_0_0_0_1_0_0_0_	0	0	0	0	0	0	2	0	0	0	0	0	0	0	0	0	0.000281113	0	0	0	0	0	0	0	0	0	0.172195	0	0	0	0	0	0	0	0	0	3	0	0	0	0	0	0	0	0
Aam-530928	putative basic proline-rich protein	TSP of unknown function	1	0_0_0_0_0_0_1_0_0_0_	0	0	0	0	0	0	2	0	0	0	0	0	0	0	0	0	4.49603e-05	0	0	0	0	0	0	0	0	0	0.177606	0	0	0	0	0	0	0	0	0	2	0	0	0	0	0	0	0	0
Aam-579667	putative secreted protein precursor, partial	TSP of unknown function	1	0_0_0_0_0_0_1_0_0_0_	0	0	0	0	0	0	4	0	0	0	0	0	0	0	0	0	0.0005307	0	0	0	0	0	0	0	0	0	0.294196	0	0	0	0	0	0	0	0	0	6	0	0	0	0	0	0	0	0
Aam-69257	hypothetical protein	TSP of unknown function	1	0_0_0_0_0_0_1_0_0_0_	0	0	0	0	0	0	3	0	0	0	0	0	0	0	0	0	0.000562733	0	0	0	0	0	0	0	0	0	0.161449	0	0	0	0	0	0	0	0	0	11	0	0	0	0	0	0	0	0
Aam-804590	putative secreted protein precursor	TSP of unknown function	1	0_0_0_0_0_0_1_0_0_0_	0	0	0	0	0	0	9	0	0	0	0	0	0	0	0	0	0.00172075	0	0	0	0	0	0	0	0	0	1.77971	0	0	0	0	0	0	0	0	0	18	0	0	0	0	0	0	0	0
Aam-815080	putative secreted protein precursor	TSP of unknown function	1	0_0_0_0_0_0_1_0_0_0_	0	0	0	0	0	0	2	0	0	0	0	0	0	0	0	0	0.000222686	0	0	0	0	0	0	0	0	0	0.86638	0	0	0	0	0	0	0	0	0	2	0	0	0	0	0	0	0	0
Aam-893709	putative secreted protein precursor	TSP of unknown function	1	0_0_0_0_0_0_1_0_0_0_	0	0	0	0	0	0	5	0	0	0	0	0	0	0	0	0	0.00162243	0	0	0	0	0	0	0	0	0	1.34963	0	0	0	0	0	0	0	0	0	12	0	0	0	0	0	0	0	0
Aam-915173	hypothetical protein	TSP of unknown function	1	0_0_0_0_0_0_1_0_0_0_	0	0	0	0	0	0	3	0	0	0	0	0	0	0	0	0	0.000215094	0	0	0	0	0	0	0	0	0	0.233105	0	0	0	0	0	0	0	0	0	5	0	0	0	0	0	0	0	0
Aam-949834	putative secreted saliva protein	TSP of unknown function	1	0_0_0_0_0_0_1_0_0_0_	0	0	0	0	0	0	3	0	0	0	0	0	0	0	0	0	0.000500508	0	0	0	0	0	0	0	0	0	0.142878	0	0	0	0	0	0	0	0	0	11	0	0	0	0	0	0	0	0
Aam-982535	putative secreted protein precursor, partial	TSP of unknown function	1	0_0_0_0_0_0_1_0_0_0_	0	0	0	0	0	0	3	0	0	0	0	0	0	0	0	0	0.000535707	0	0	0	0	0	0	0	0	0	1.09411	0	0	0	0	0	0	0	0	0	3	0	0	0	0	0	0	0	0
Aam-1013592	putative secreted saliva protein	TSP of unknown function	2	0_0_0_0_0_0_0_1_1_0_	0	0	0	0	0	0	0	4	6	0	0	0	0	0	0	0	0	0.00020947	0.000509893	0	0	0	0	0	0	0	0	0.342765	0.2218	0	0	0	0	0	0	0	0	4	6	0	0	0	0	0	0
Aam-838146	putative secreted salivary peptide	TSP of unknown function	2	0_0_0_0_0_0_0_1_0_1_	0	0	0	0	0	0	0	2	0	3	0	0	0	0	0	0	0	0.000117303	0	0.000359622	0	0	0	0	0	0	0	0.172195	0	0.172195	0	0	0	0	0	0	0	2	0	5	0	0	0	0	0
Aam-1009021	putative secreted protein precursor	TSP of unknown function	1	0_0_0_0_0_0_0_1_0_0_	0	0	0	0	0	0	0	2	0	0	0	0	0	0	0	0	0	0.000172505	0	0	0	0	0	0	0	0	0	0.111732	0	0	0	0	0	0	0	0	0	4	0	0	0	0	0	0	0
Aam-34247	putative secreted saliva protein	TSP of unknown function	1	0_0_0_0_0_0_0_1_0_0_	0	0	0	0	0	0	0	2	0	0	0	0	0	0	0	0	0	0.000161215	0	0	0	0	0	0	0	0	0	0.127197	0	0	0	0	0	0	0	0	0	3	0	0	0	0	0	0	0
Aam-538997	putative secreted protein precursor	TSP of unknown function	1	0_0_0_0_0_0_0_1_0_0_	0	0	0	0	0	0	0	3	0	0	0	0	0	0	0	0	0	0.000398604	0	0	0	0	0	0	0	0	0	0.599558	0	0	0	0	0	0	0	0	0	4	0	0	0	0	0	0	0
Aam-884619	putative secreted saliva protein	TSP of unknown function	1	0_0_0_0_0_0_0_1_0_0_	0	0	0	0	0	0	0	3	0	0	0	0	0	0	0	0	0	0.000394771	0	0	0	0	0	0	0	0	0	0.193988	0	0	0	0	0	0	0	0	0	5	0	0	0	0	0	0	0
Aam-166161	putative secreted protein precursor, partial	TSP of unknown function	2	0_0_0_0_0_0_0_0_1_1_	0	0	0	0	0	0	0	0	3	8	0	0	0	0	0	0	0	0	0.000648954	0.00261544	0	0	0	0	0	0	0	0	0.520548	0.713957	0	0	0	0	0	0	0	0	3	16	0	0	0	0	0
Aam-676260	putative secreted protein precursor, partial	TSP of unknown function	2	0_0_0_0_0_0_0_0_1_1_	0	0	0	0	0	0	0	0	3	3	0	0	0	0	0	0	0	0	0.00046268	0.0010489	0	0	0	0	0	0	0	0	0.348963	0.348963	0	0	0	0	0	0	0	0	3	9	0	0	0	0	0
Aam-1002597	putative secreted saliva protein	TSP of unknown function	1	0_0_0_0_0_0_0_0_1_0_	0	0	0	0	0	0	0	0	40	0	0	0	0	0	0	0	0	0	0.0107403	0	0	0	0	0	0	0	0	0	2.02691	0	0	0	0	0	0	0	0	0	118	0	0	0	0	0	0
Aam-11490	putative secreted protein precursor	TSP of unknown function	1	0_0_0_0_0_0_0_0_1_0_	0	0	0	0	0	0	0	0	3	0	0	0	0	0	0	0	0	0	0.000412971	0	0	0	0	0	0	0	0	0	0.25603	0	0	0	0	0	0	0	0	0	3	0	0	0	0	0	0
Aam-320586	putative secreted salivary protein	TSP of unknown function	1	0_0_0_0_0_0_0_0_1_0_	0	0	0	0	0	0	0	0	2	0	0	0	0	0	0	0	0	0	0.000123381	0	0	0	0	0	0	0	0	0	0.137627	0	0	0	0	0	0	0	0	0	2	0	0	0	0	0	0
Aam-512569	putative secreted protein precursor, partial	TSP of unknown function	1	0_0_0_0_0_0_0_0_1_0_	0	0	0	0	0	0	0	0	2	0	0	0	0	0	0	0	0	0	8.28681e-05	0	0	0	0	0	0	0	0	0	0.114295	0	0	0	0	0	0	0	0	0	2	0	0	0	0	0	0
Aam-1036147	putative secreted protein	TSP of unknown function	1	0_0_0_0_0_0_0_0_0_1_	0	0	0	0	0	0	0	0	0	2	0	0	0	0	0	0	0	0	0	0.000270683	0	0	0	0	0	0	0	0	0	0.282331	0	0	0	0	0	0	0	0	0	2	0	0	0	0	0
Aam-1043357	hypothetical protein	TSP of unknown function	1	0_0_0_0_0_0_0_0_0_1_	0	0	0	0	0	0	0	0	0	2	0	0	0	0	0	0	0	0	0	0.000177279	0	0	0	0	0	0	0	0	0	0.276439	0	0	0	0	0	0	0	0	0	2	0	0	0	0	0
Aam-3182	putative secreted protein precursor	TSP of unknown function	1	0_0_0_0_0_0_0_0_0_1_	0	0	0	0	0	0	0	0	0	3	0	0	0	0	0	0	0	0	0	0.000381418	0	0	0	0	0	0	0	0	0	0.367729	0	0	0	0	0	0	0	0	0	4	0	0	0	0	0
Aam-347154	putative secreted saliva protein	TSP of unknown function	1	0_0_0_0_0_0_0_0_0_1_	0	0	0	0	0	0	0	0	0	5	0	0	0	0	0	0	0	0	0	0.000361689	0	0	0	0	0	0	0	0	0	0.172195	0	0	0	0	0	0	0	0	0	5	0	0	0	0	0
Aam-347680	putative basic tail protein	TSP of unknown function	1	0_0_0_0_0_0_0_0_0_1_	0	0	0	0	0	0	0	0	0	18	0	0	0	0	0	0	0	0	0	0.00260946	0	0	0	0	0	0	0	0	0	0.566751	0	0	0	0	0	0	0	0	0	34	0	0	0	0	0
Aam-534595	hypothetical protein, partial	TSP of unknown function	1	0_0_0_0_0_0_0_0_0_1_	0	0	0	0	0	0	0	0	0	5	0	0	0	0	0	0	0	0	0	0.000883283	0	0	0	0	0	0	0	0	0	0.327394	0	0	0	0	0	0	0	0	0	8	0	0	0	0	0
Aam-57366	hypothetical protein	TSP of unknown function	1	0_0_0_0_0_0_0_0_0_1_	0	0	0	0	0	0	0	0	0	14	0	0	0	0	0	0	0	0	0	0.00215575	0	0	0	0	0	0	0	0	0	0.599558	0	0	0	0	0	0	0	0	0	31	0	0	0	0	0
Aam-581429	hypothetical protein	TSP of unknown function	1	0_0_0_0_0_0_0_0_0_1_	0	0	0	0	0	0	0	0	0	3	0	0	0	0	0	0	0	0	0	0.000295003	0	0	0	0	0	0	0	0	0	0.135011	0	0	0	0	0	0	0	0	0	3	0	0	0	0	0
Aam-668088	putative secreted saliva protein	TSP of unknown function	1	0_0_0_0_0_0_0_0_0_1_	0	0	0	0	0	0	0	0	0	2	0	0	0	0	0	0	0	0	0	0.00013756	0	0	0	0	0	0	0	0	0	0.2218	0	0	0	0	0	0	0	0	0	2	0	0	0	0	0
Aam-862300	putative immunoglobulin binding protein	TSP of unknown function	1	0_0_0_0_0_0_0_0_0_1_	0	0	0	0	0	0	0	0	0	12	0	0	0	0	0	0	0	0	0	0.0020201	0	0	0	0	0	0	0	0	0	0.949845	0	0	0	0	0	0	0	0	0	26	0	0	0	0	0
Aam-871398	putative immunoglobulin binding protein	TSP of unknown function	1	0_0_0_0_0_0_0_0_0_1_	0	0	0	0	0	0	0	0	0	11	0	0	0	0	0	0	0	0	0	0.00134858	0	0	0	0	0	0	0	0	0	1.6485	0	0	0	0	0	0	0	0	0	18	0	0	0	0	0
Aam-883255	putative secreted saliva protein	TSP of unknown function	1	0_0_0_0_0_0_0_0_0_1_	0	0	0	0	0	0	0	0	0	3	0	0	0	0	0	0	0	0	0	0.000215773	0	0	0	0	0	0	0	0	0	0.318257	0	0	0	0	0	0	0	0	0	3	0	0	0	0	0
Aam-90504	putative secreted protein precursor	TSP of unknown function	1	0_0_0_0_0_0_0_0_0_1_	0	0	0	0	0	0	0	0	0	6	0	0	0	0	0	0	0	0	0	0.0032482	0	0	0	0	0	0	0	0	0	1.05116	0	0	0	0	0	0	0	0	0	24	0	0	0	0	0
Aam-945589	putative secreted saliva protein	TSP of unknown function	1	0_0_0_0_0_0_0_0_0_1_	0	0	0	0	0	0	0	0	0	8	0	0	0	0	0	0	0	0	0	0.000939312	0	0	0	0	0	0	0	0	0	0.315225	0	0	0	0	0	0	0	0	0	15	0	0	0	0	0
Aam-537802	putative evasin	Evasin	8	0_1_1_1_1_1_1_1_0_1_	0	22	3	12	10	39	44	56	0	31	0	0.00316737	0.000695145	0.00260008	0.00223955	0.00672165	0.00787417	0.0105104	0	0.00755207	0	1.80543	0.527566	0.870682	1.33346	3.28549	3.28549	3.28549	0	1.80543	0	39	5	22	16	78	104	128	0	75	0	0.448	0.184	0.272	0.368
Aam-15892	putative evasin	Evasin	3	0_1_1_0_1_0_0_0_0_0_	0	5	7	0	4	0	0	0	0	0	0	0.000572668	0.00133682	0	0.00080753	0	0	0	0	0	0	0.207814	0.207814	0	0.193988	0	0	0	0	0	0	11	15	0	9	0	0	0	0	0	0	0.082	0.082	0	0.077
Aam-691496	putative evasin	Evasin	7	0_1_0_1_1_1_1_1_0_1_	0	3	0	2	4	4	7	6	0	6	0	0.000854892	0	0.000311014	0.00184173	0.00113388	0.00259019	0.00324128	0	0.00331231	0	0.336596	0	0.336596	0.336596	0.336596	0.706082	0.336596	0	0.336596	0	8	0	2	10	10	26	30	0	25	0	0.126	0	0.126	0.126
Aam-15888	putative evasin	Evasin	2	0_1_0_1_0_0_0_0_0_0_	0	2	0	3	0	0	0	0	0	0	0	8.49526e-05	0	0.000185437	0	0	0	0	0	0	0	0.156112	0	0.145513	0	0	0	0	0	0	0	2	0	3	0	0	0	0	0	0	0	0.063	0	0.059	0
Aam-20053	putative evasin	Evasin	7	0_1_0_0_1_1_1_1_1_1_	0	6	0	0	10	17	23	25	22	21	0	0.000444606	0	0	0.00280965	0.00275194	0.00559559	0.00644313	0.00668691	0.00578808	0	0.892344	0	0	0.832314	1.43781	1.43781	1.60615	1.43781	1.43781	0	6	0	0	22	35	81	86	55	63	0	0.277	0	0	0.263
Aam-8441	putative evasin	Evasin	1	0_1_0_0_0_0_0_0_0_0_	0	7	0	0	0	0	0	0	0	0	0	0.000907888	0	0	0	0	0	0	0	0	0	0.690441	0	0	0	0	0	0	0	0	0	11	0	0	0	0	0	0	0	0	0	0.228	0	0	0
Aam-20059	putative evasin	Evasin	5	0_0_0_1_1_1_1_1_0_0_	0	0	0	3	3	2	19	11	0	0	0	0	0	0.000642311	0.00114107	0.000156114	0.00281181	0.00171068	0	0	0	0	0	0.241652	0.241652	0.241652	1.05116	1.05116	0	0	0	0	0	6	9	2	41	23	0	0	0	0	0	0.094	0.094
Aam-461693	putative evasin	Evasin	4	0_0_0_1_1_0_1_1_0_0_	0	0	0	3	3	0	3	3	0	0	0	0	0	0.000466521	0.000920867	0	0.000896604	0.00140455	0	0	0	0	0	0.244515	0.244515	0	0.244515	0.244515	0	0	0	0	0	3	5	0	9	13	0	0	0	0	0	0.095	0.095
Aam-416547	putative evasin	Evasin	3	0_0_0_1_1_0_1_0_0_0_	0	0	0	4	6	0	2	0	0	0	0	0	0	0.000844181	0.00349929	0	0.000676011	0	0	0	0	0	0	0.807174	0.807174	0	0.807174	0	0	0	0	0	0	4	14	0	5	0	0	0	0	0	0	0.257	0.257
Aam-1002413	putative evasin	Evasin	3	0_0_0_0_0_1_1_1_0_0_	0	0	0	0	0	3	13	11	0	0	0	0	0	0	0	0.000428022	0.00181762	0.00169935	0	0	0	0	0	0	0	0.164126	0.603245	0.603245	0	0	0	0	0	0	0	6	29	25	0	0	0	0	0	0	0
Aam-11972	putative evasin	Evasin	1	0_0_0_0_0_0_0_0_0_1_	0	0	0	0	0	0	0	0	0	2	0	0	0	0	0	0	0	0	0	0.000196668	0	0	0	0	0	0	0	0	0	0.383566	0	0	0	0	0	0	0	0	0	2	0	0	0	0	0
Aam-304630	putative evasin	Evasin	1	0_0_0_0_0_0_0_0_0_1_	0	0	0	0	0	0	0	0	0	2	0	0	0	0	0	0	0	0	0	0.000853341	0	0	0	0	0	0	0	0	0	0.169499	0	0	0	0	0	0	0	0	0	8	0	0	0	0	0
Aam-141599	putative tick ixodegrin	Ixodegrin	9	1_1_1_1_1_1_1_1_1_0_	16	22	6	12	8	32	13	31	26	0	0.00323913	0.00469138	0.0072411	0.00279795	0.00357882	0.00424347	0.00129057	0.00458772	0.00529979	0	4.4325	4.4325	0.30017	2.27341	1.99916	4.4325	2.89942	4.4325	4.4325	0	44	61	55	25	27	52	18	59	42	0	0.735	0.735	0.114	0.515	0.477
Aam-66380	putative tick ixodegrin	Ixodegrin	3	0_1_0_1_1_0_0_0_0_0_	0	4	0	3	3	0	0	0	0	0	0	0.000798459	0	0.000663962	0.00137613	0	0	0	0	0	0	0.552387	0	0.330454	0.330454	0	0	0	0	0	0	7	0	4	7	0	0	0	0	0	0	0.191	0	0.124	0.124
Aam-26008	putative tick ixodegrin	Ixodegrin	1	0_1_0_0_0_0_0_0_0_0_	0	3	0	0	0	0	0	0	0	0	0	0.000487288	0	0	0	0	0	0	0	0	0	0.294196	0	0	0	0	0	0	0	0	0	6	0	0	0	0	0	0	0	0	0	0.112	0	0	0
Aam-82196	putative tick ixodegrin	Ixodegrin	1	0_1_0_0_0_0_0_0_0_0_	0	3	0	0	0	0	0	0	0	0	0	0.000487288	0	0	0	0	0	0	0	0	0	0.294196	0	0	0	0	0	0	0	0	0	6	0	0	0	0	0	0	0	0	0	0.112	0	0	0
Aam-983293	putative tick ixodegrin	Ixodegrin	1	0_1_0_0_0_0_0_0_0_0_	0	2	0	0	0	0	0	0	0	0	0	0.000250663	0	0	0	0	0	0	0	0	0	0.531088	0	0	0	0	0	0	0	0	0	2	0	0	0	0	0	0	0	0	0	0.185	0	0	0
Aam-9317	putative tick ixodegrin	Ixodegrin	1	0_0_0_0_0_0_0_0_1_0_	0	0	0	0	0	0	0	0	4	0	0	0	0	0	0	0	0	0	0.00101387	0	0	0	0	0	0	0	0	0	0.862087	0	0	0	0	0	0	0	0	0	7	0	0	0	0	0	0
Aam-15581	Histamine binding protein (HBP)/ Lipocalin	lipocalin	10	1_1_1_1_1_1_1_1_1_1_	14	74	14	20	50	22	44	66	6	34	0.00133267	0.0130524	0.00397226	0.0042209	0.0336932	0.0043703	0.0141692	0.0201175	0.00057108	0.0161111	2.63078	4.90201	1.38232	3.03645	3.60257	2.82825	3.90908	4.3827	0.761976	3.25598	24	225	40	50	337	71	262	343	6	224	0.56	0.771	0.377	0.606	0.663
Aam-1005630	Histamine binding protein (HBP)/ Lipocalin	lipocalin	8	1_1_0_1_0_1_1_1_1_1_	15	2	0	4	0	12	24	21	22	41	0.00147873	0.000110346	0	0.000481734	0	0.0008196	0.00293183	0.0019524	0.00362098	0.00759311	2.86367	0.648162	0	0.570363	0	2.4914	2.86367	2.86367	2.86367	3.60257	28	2	0	6	0	14	57	35	40	111	0.587	0.217	0	0.196	0
Aam-867621	Histamine binding protein (HBP)/ Lipocalin	lipocalin	8	1_1_0_1_0_1_1_1_1_1_	13	6	0	5	0	4	24	23	25	32	0.00160233	0.00064799	0	0.000550065	0	0.000229189	0.00432934	0.00338495	0.00389833	0.0127207	0.552387	0.393157	0	0.393157	0	0.145513	1.83139	1.60016	1.60016	2.70681	31	12	0	7	0	4	86	62	44	190	0.191	0.144	0	0.144	0
Aam-346224	Histamine binding protein (HBP)/ Lipocalin	lipocalin	3	1_1_0_0_0_0_0_0_1_0_	2	3	0	0	0	0	0	0	16	0	0.000163776	0.000228131	0	0	0	0	0	0	0.00364946	0	0.247383	0.247383	0	0	0	0	0	0	0.492794	0	3	4	0	0	0	0	0	0	39	0	0.096	0.096	0	0	0
Aam-19994	Histamine binding protein (HBP)/ Lipocalin	lipocalin	2	1_1_0_0_0_0_0_0_0_0_	4	10	0	0	0	0	0	0	0	0	0.000175088	0.00150906	0	0	0	0	0	0	0	0	0.193988	0.282331	0	0	0	0	0	0	0	0	4	33	0	0	0	0	0	0	0	0	0.077	0.108	0	0	0
Aam-806146	Histamine binding protein (HBP)/ Lipocalin	lipocalin	6	1_0_0_0_0_1_1_1_1_1_	2	0	0	0	0	9	22	22	17	12	0.000106201	0	0	0	0	0.000882941	0.0021721	0.00207524	0.00282159	0.00123804	0.164126	0	0	0	0	0.422329	1.95121	1.66686	0.698244	1.35505	2	0	0	0	0	15	42	37	31	18	0.066	0	0	0	0
Aam-293399	Histamine binding protein (HBP)/ Lipocalin	lipocalin	5	1_0_0_0_0_0_1_1_1_1_	4	0	0	0	0	0	14	7	8	16	0.000188687	0	0	0	0	0	0.00142422	0.000398604	0.000646854	0.00207743	0.309182	0	0	0	0	0	1.0893	0.44544	0.44544	0.599558	4	0	0	0	0	0	31	8	8	34	0.117	0	0	0	0
Aam-734726	Histamine binding protein (HBP)/ Lipocalin	lipocalin	1	1_0_0_0_0_0_0_0_0_0_	2	0	0	0	0	0	0	0	0	0	0.000134964	0	0	0	0	0	0	0	0	0	1.18776	0	0	0	0	0	0	0	0	0	2	0	0	0	0	0	0	0	0	0	0.34	0	0	0	0
Aam-983369	Histamine binding protein (HBP)/ Lipocalin	lipocalin	5	0_1_1_0_1_0_1_1_0_0_	0	9	3	0	5	0	2	6	0	0	0	0.000594477	0.000782821	0	0.000788129	0	0.000170525	0.000277407	0	0	0	0.545254	0.145513	0	0.438799	0	0.145513	0.297179	0	0	0	13	10	0	10	0	4	6	0	0	0	0.189	0.059	0	0.158
Aam-485089	Histamine binding protein (HBP)/ Lipocalin	lipocalin	3	0_1_0_1_0_0_0_1_0_0_	0	14	0	8	0	0	0	7	0	0	0	0.001718	0	0.00159096	0	0	0	0.0010264	0	0	0	0.958845	0	0.958845	0	0	0	0.729816	0	0	0	22	0	14	0	0	0	13	0	0	0	0.292	0	0.292	0
Aam-232907	Histamine binding protein (HBP)/ Lipocalin	lipocalin	2	0_1_0_0_0_0_0_0_0_1_	0	3	0	0	0	0	0	0	0	3	0	0.000338395	0	0	0	0	0	0	0	0.000419559	0	0.0789467	0	0	0	0	0	0	0	0.0789467	0	6	0	0	0	0	0	0	0	6	0	0.033	0	0	0
Aam-1014072	Histamine binding protein (HBP)/ Lipocalin	lipocalin	1	0_1_0_0_0_0_0_0_0_0_	0	3	0	0	0	0	0	0	0	0	0	0.000333942	0	0	0	0	0	0	0	0	0	0.145513	0	0	0	0	0	0	0	0	0	5	0	0	0	0	0	0	0	0	0	0.059	0	0	0
Aam-1042735	Histamine binding protein (HBP)/ Lipocalin	lipocalin	1	0_1_0_0_0_0_0_0_0_0_	0	3	0	0	0	0	0	0	0	0	0	0.00119433	0	0	0	0	0	0	0	0	0	0.499685	0	0	0	0	0	0	0	0	0	6	0	0	0	0	0	0	0	0	0	0.176	0	0	0
Aam-17317	Histamine binding protein (HBP)/ Lipocalin	lipocalin	1	0_1_0_0_0_0_0_0_0_0_	0	2	0	0	0	0	0	0	0	0	0	0.000116688	0	0	0	0	0	0	0	0	0	0.202264	0	0	0	0	0	0	0	0	0	2	0	0	0	0	0	0	0	0	0	0.08	0	0	0
Aam-19992	Histamine binding protein (HBP)/ Lipocalin	lipocalin	1	0_1_0_0_0_0_0_0_0_0_	0	3	0	0	0	0	0	0	0	0	0	0.000526392	0	0	0	0	0	0	0	0	0	0.145513	0	0	0	0	0	0	0	0	0	7	0	0	0	0	0	0	0	0	0	0.059	0	0	0
Aam-20002	Histamine binding protein (HBP)/ Lipocalin	lipocalin	1	0_1_0_0_0_0_0_0_0_0_	0	3	0	0	0	0	0	0	0	0	0	0.000439262	0	0	0	0	0	0	0	0	0	0.104079	0	0	0	0	0	0	0	0	0	9	0	0	0	0	0	0	0	0	0	0.043	0	0	0
Aam-27857	Histamine binding protein (HBP)/ Lipocalin	lipocalin	1	0_1_0_0_0_0_0_0_0_0_	0	10	0	0	0	0	0	0	0	0	0	0.000784936	0	0	0	0	0	0	0	0	0	0.16681	0	0	0	0	0	0	0	0	0	15	0	0	0	0	0	0	0	0	0	0.067	0	0	0
Aam-721909	Histamine binding protein (HBP)/ Lipocalin	lipocalin	1	0_1_0_0_0_0_0_0_0_0_	0	6	0	0	0	0	0	0	0	0	0	0.000439474	0	0	0	0	0	0	0	0	0	0.2218	0	0	0	0	0	0	0	0	0	10	0	0	0	0	0	0	0	0	0	0.087	0	0	0
Aam-87329	Histamine binding protein (HBP)/ Lipocalin	lipocalin	1	0_1_0_0_0_0_0_0_0_0_	0	10	0	0	0	0	0	0	0	0	0	0.00167799	0	0	0	0	0	0	0	0	0	0.671091	0	0	0	0	0	0	0	0	0	20	0	0	0	0	0	0	0	0	0	0.223	0	0	0
Aam-528804	putative lipocalin	lipocalin	5	0_0_0_1_0_0_1_1_1_1_	0	0	0	4	0	0	20	15	5	22	0	0	0	0.000335754	0	0	0.00274245	0.00192451	0.000851752	0.00443398	0	0	0	0.499685	0	0	4.19996	2.74973	0.442115	2.50752	0	0	0	4	0	0	51	33	9	62	0	0	0	0.176	0
Aam-429597	Histamine binding protein (HBP)/ Lipocalin	lipocalin	1	0_0_0_1_0_0_0_0_0_0_	0	0	0	3	0	0	0	0	0	0	0	0	0	0.000292538	0	0	0	0	0	0	0	0	0	0.145513	0	0	0	0	0	0	0	0	0	4	0	0	0	0	0	0	0	0	0	0.059	0
Aam-42616	Histamine binding protein (HBP)/ Lipocalin	lipocalin	4	0_0_0_0_1_0_1_1_0_1_	0	0	0	0	2	0	6	11	0	6	0	0	0	0	0.000353464	0	0.000477987	0.000829418	0	0.000508557	0	0	0	0	0.205036	0	0.452112	0.452112	0	0.205036	0	0	0	0	4	0	10	16	0	8	0	0	0	0	0.081
Aam-308054	Histamine binding protein (HBP)/ Lipocalin	lipocalin	5	0_0_0_0_0_1_1_1_1_1_	0	0	0	0	0	3	9	5	3	10	0	0	0	0	0	0.000291132	0.00179051	0.000901572	0.000562719	0.00306165	0	0	0	0	0	0.698244	1.28034	0.452112	0.452112	1.28034	0	0	0	0	0	4	28	13	5	36	0	0	0	0	0
Aam-330521	Histamine binding protein (HBP)/ Lipocalin	lipocalin	5	0_0_0_0_0_1_1_1_1_1_	0	0	0	0	0	9	25	23	11	49	0	0	0	0	0	0.000718125	0.00347019	0.00336433	0.00212833	0.0123071	0	0	0	0	0	0.506607	1.44906	1.47742	0.506607	1.54683	0	0	0	0	0	12	66	59	23	176	0	0	0	0	0
Aam-354363	Histamine binding protein (HBP)/ Lipocalin	lipocalin	5	0_0_0_0_0_1_1_1_1_1_	0	0	0	0	0	3	10	9	9	27	0	0	0	0	0	0.00027156	0.00127249	0.000948778	0.00265944	0.00803862	0	0	0	0	0	0.892344	3.2658	1.95801	1.95801	5.28058	0	0	0	0	0	3	16	11	19	76	0	0	0	0	0
Aam-87782	Histamine binding protein (HBP)/ Lipocalin	lipocalin	5	0_0_0_0_0_1_1_1_1_1_	0	0	0	0	0	6	10	5	6	13	0	0	0	0	0	0.000473489	0.000676011	0.000338375	0.000732153	0.00186727	0	0	0	0	0	0.288249	0.857804	0.288249	0.288249	0.595879	0	0	0	0	0	8	13	6	8	27	0	0	0	0	0
Aam-161554	Histamine binding protein (HBP)/ Lipocalin	lipocalin	4	0_0_0_0_0_0_1_1_1_1_	0	0	0	0	0	0	4	3	3	6	0	0	0	0	0	0	0.000364006	0.000394771	0.000457596	0.00076074	0	0	0	0	0	0	0.790606	0.135011	0.135011	0.595879	0	0	0	0	0	0	7	7	5	11	0	0	0	0	0
Aam-245230	Histamine binding protein (HBP)/ Lipocalin	lipocalin	4	0_0_0_0_0_0_1_1_1_1_	0	0	0	0	0	0	5	4	3	13	0	0	0	0	0	0	0.000397097	0.000287106	0.000698874	0.00211247	0	0	0	0	0	0	0.570363	0.936422	0.315225	1.31206	0	0	0	0	0	0	6	4	6	24	0	0	0	0	0
Aam-266682	Histamine binding protein (HBP)/ Lipocalin	lipocalin	4	0_0_0_0_0_0_1_1_1_1_	0	0	0	0	0	0	5	5	3	5	0	0	0	0	0	0	0.000688302	0.000839786	0.00121138	0.000915402	0	0	0	0	0	0	0.686553	0.428894	0.233105	0.552387	0	0	0	0	0	0	8	9	8	8	0	0	0	0	0
Aam-342012	Histamine binding protein (HBP)/ Lipocalin	lipocalin	4	0_0_0_0_0_0_1_1_1_1_	0	0	0	0	0	0	12	9	13	21	0	0	0	0	0	0	0.00112547	0.000887702	0.0015306	0.00319772	0	0	0	0	0	0	1.13796	0.749847	1.30144	0.909853	0	0	0	0	0	0	22	16	17	47	0	0	0	0	0
Aam-425787	Histamine binding protein (HBP)/ Lipocalin	lipocalin	4	0_0_0_0_0_0_1_1_1_1_	0	0	0	0	0	0	3	3	3	9	0	0	0	0	0	0	0.000254071	0.000206659	0.000670731	0.00177398	0	0	0	0	0	0	0.383566	0.16681	0.16681	0.383566	0	0	0	0	0	0	4	3	6	21	0	0	0	0	0
Aam-777055	Histamine binding protein (HBP)/ Lipocalin	lipocalin	4	0_0_0_0_0_0_1_1_1_1_	0	0	0	0	0	0	12	12	16	9	0	0	0	0	0	0	0.00201809	0.00150942	0.00367423	0.00323925	0	0	0	0	0	0	2.55631	1.53513	2.55631	0.778279	0	0	0	0	0	0	29	20	30	35	0	0	0	0	0
Aam-337760	Histamine binding protein (HBP)/ Lipocalin	lipocalin	2	0_0_0_0_0_0_1_1_0_0_	0	0	0	0	0	0	7	4	0	0	0	0	0	0	0	0	0.00084422	0.000289128	0	0	0	0	0	0	0	0	0.227439	0.227439	0	0	0	0	0	0	0	0	19	6	0	0	0	0	0	0	0
Aam-870918	Histamine binding protein (HBP)/ Lipocalin	lipocalin	3	0_0_0_0_0_0_1_0_1_1_	0	0	0	0	0	0	6	0	2	9	0	0	0	0	0	0	0.000468007	0	0.000183038	0.00242054	0	0	0	0	0	0	0.406048	0	0.135011	0.406048	0	0	0	0	0	0	9	0	2	35	0	0	0	0	0
Aam-26656	Histamine binding protein (HBP)/ Lipocalin	lipocalin	2	0_0_0_0_0_0_1_0_1_0_	0	0	0	0	0	0	3	0	8	0	0	0	0	0	0	0	0.000220096	0	0.00142032	0	0	0	0	0	0	0	0.770109	0	0.770109	0	0	0	0	0	0	0	3	0	11	0	0	0	0	0	0
Aam-143535	Histamine binding protein (HBP)/ Lipocalin	lipocalin	2	0_0_0_0_0_0_1_0_0_1_	0	0	0	0	0	0	6	0	0	4	0	0	0	0	0	0	0.000460418	0	0	0.00061233	0	0	0	0	0	0	1.30144	0	0	0.282331	0	0	0	0	0	0	9	0	0	9	0	0	0	0	0
Aam-18722	Histamine binding protein (HBP)/ Lipocalin	lipocalin	1	0_0_0_0_0_0_1_0_0_0_	0	0	0	0	0	0	3	0	0	0	0	0	0	0	0	0	0.000221816	0	0	0	0	0	0	0	0	0	0.196741	0	0	0	0	0	0	0	0	0	3	0	0	0	0	0	0	0	0
Aam-676251	Histamine binding protein (HBP)/ Lipocalin	lipocalin	1	0_0_0_0_0_0_1_0_0_0_	0	0	0	0	0	0	4	0	0	0	0	0	0	0	0	0	0.000313382	0	0	0	0	0	0	0	0	0	0.581248	0	0	0	0	0	0	0	0	0	5	0	0	0	0	0	0	0	0
Aam-919121	putative histamine binding protein	lipocalin	1	0_0_0_0_0_0_0_0_1_0_	0	0	0	0	0	0	0	0	8	0	0	0	0	0	0	0	0	0	0.000765816	0	0	0	0	0	0	0	0	0	0.741807	0	0	0	0	0	0	0	0	0	8	0	0	0	0	0	0
Aam-1000800	Histamine binding protein (HBP)/ Lipocalin	lipocalin	1	0_0_0_0_0_0_0_0_0_1_	0	0	0	0	0	0	0	0	0	18	0	0	0	0	0	0	0	0	0	0.00368785	0	0	0	0	0	0	0	0	0	3.20727	0	0	0	0	0	0	0	0	0	46	0	0	0	0	0
Aam-308846	putative lipocalin	lipocalin	1	0_0_0_0_0_0_0_0_0_1_	0	0	0	0	0	0	0	0	0	3	0	0	0	0	0	0	0	0	0	0.000262225	0	0	0	0	0	0	0	0	0	0.153453	0	0	0	0	0	0	0	0	0	3	0	0	0	0	0
Aam-368402	Histamine binding protein (HBP)/ Lipocalin	lipocalin	1	0_0_0_0_0_0_0_0_0_1_	0	0	0	0	0	0	0	0	0	3	0	0	0	0	0	0	0	0	0	0.000414949	0	0	0	0	0	0	0	0	0	0.119438	0	0	0	0	0	0	0	0	0	6	0	0	0	0	0
Aam-676159	Histamine binding protein (HBP)/ Lipocalin	lipocalin	1	0_0_0_0_0_0_0_0_0_1_	0	0	0	0	0	0	0	0	0	5	0	0	0	0	0	0	0	0	0	0.000354557	0	0	0	0	0	0	0	0	0	0.383566	0	0	0	0	0	0	0	0	0	6	0	0	0	0	0
Aam-752230	Histamine binding protein (HBP)/ Lipocalin	lipocalin	1	0_0_0_0_0_0_0_0_0_1_	0	0	0	0	0	0	0	0	0	4	0	0	0	0	0	0	0	0	0	0.000478845	0	0	0	0	0	0	0	0	0	0.253141	0	0	0	0	0	0	0	0	0	7	0	0	0	0	0
Aam-924250	Histamine binding protein (HBP)/ Lipocalin	lipocalin	1	0_0_0_0_0_0_0_0_0_1_	0	0	0	0	0	0	0	0	0	6	0	0	0	0	0	0	0	0	0	0.000653859	0	0	0	0	0	0	0	0	0	0.432188	0	0	0	0	0	0	0	0	0	8	0	0	0	0	0
Aam-56845	putative phosphatidylethanolamine-binding protein f40a3.3-like isoform 2	protease inhibitor	2	1_0_0_1_0_0_0_0_0_0_	5	0	0	3	0	0	0	0	0	0	0.000333644	0	0	0.000190212	0	0	0	0	0	0	0.592209	0	0	0.183042	0	0	0	0	0	0	8	0	0	3	0	0	0	0	0	0	0.202	0	0	0.073	0
Aam-32214	phosphatidylethanolamine binding protein, putative	protease inhibitor	1	0_0_0_0_0_0_0_0_1_0_	0	0	0	0	0	0	0	0	2	0	0	0	0	0	0	0	0	0	0.000153516	0	0	0	0	0	0	0	0	0	0.148154	0	0	0	0	0	0	0	0	0	2	0	0	0	0	0	0
Aam-528479	peptidase inhibitor, partial	protease inhibitor	1	0_0_0_0_0_1_0_0_0_0_	0	0	0	0	0	3	0	0	0	0	0	0	0	0	0	0.000140259	0	0	0	0	0	0	0	0	0	0.0690548	0	0	0	0	0	0	0	0	0	5	0	0	0	0	0	0	0	0	0
Aam-12235	alpha-2-macroglobiln splicing variant 1 precursor	protease inhibitor	10	1_1_1_1_1_1_1_1_1_1_	148	97	76	112	14	150	33	114	126	10	0.00646065	0.0026667	0.00550953	0.0057808	0.000602234	0.007513	0.000702953	0.00396058	0.00832825	0.000296428	3.79733	2.90841	2.65595	3.48745	0.870682	3.65586	1.58821	3.74242	3.39542	0.377209	367	145	175	216	19	385	41	213	276	13	0.681	0.592	0.563	0.652	0.272
Aam-41717	alpha-2-macroglobiln splicing variant 1 precursor	protease inhibitor	10	1_1_1_1_1_1_1_1_1_1_	250	171	144	186	30	276	67	203	236	19	0.00453247	0.00194335	0.00417087	0.00374605	0.000449909	0.00566293	0.00062869	0.00310121	0.00673398	0.000179811	2.47536	1.57632	1.40436	1.54683	0.513561	2.41979	1.00909	1.91072	2.16957	0.244515	653	268	336	355	36	736	93	423	566	20	0.541	0.411	0.381	0.406	0.18
Aam-392504	putative alpha-2-macroglobulin-like protein	protease inhibitor	6	1_1_0_1_0_1_0_1_1_0_	33	6	0	29	0	41	0	10	54	0	0.000349879	4.13798e-05	0	0.000381372	0	0.000446389	0	8.36743e-05	0.00102972	0	0.44544	0.114295	0	0.327394	0	0.452112	0	0.156112	0.625549	0	53	6	0	38	0	61	0	12	91	0	0.16	0.047	0	0.123	0
Aam-283749	putative alpha-macroglobulin posttranslational modification protein, partial	protease inhibitor	5	1_0_1_0_0_1_0_1_1_0_	2	0	2	0	0	16	0	3	4	0	7.33387e-05	0	0.000327899	0	0	0.000975566	0	0.000193661	0.000251419	0	0.233105	0	0.129796	0	0	0.729816	0	0.129796	0.389953	0	2	0	5	0	0	24	0	5	4	0	0.091	0	0.053	0	0
Aam-392513	putative alpha-2-macroglobulin-like protein, partial	protease inhibitor	5	1_0_0_1_0_1_0_1_1_0_	3	0	0	3	0	3	0	3	3	0	0.00017048	0	0	0.000155507	0	0.000226776	0	0.000108043	0.000175331	0	0.129796	0	0	0.294196	0	0.129796	0	0.129796	0.129796	0	5	0	0	3	0	6	0	3	3	0	0.053	0	0	0.112	0
Aam-1016109	putative alpha-macroglobulin posttranslational modification protein, partial	protease inhibitor	4	0_0_1_0_0_1_0_1_1_0_	0	0	5	0	0	25	0	2	11	0	0	0	0.000184096	0	0	0.000890049	0	4.34917e-05	0.00042347	0	0	0	0.205036	0	0	0.710015	0	0.0592537	0.352073	0	0	0	5	0	0	39	0	2	12	0	0	0	0.081	0	0
Aam-701784	putative alpha-2-macroglobulin-like protein, partial	protease inhibitor	4	0_0_0_1_0_1_0_1_1_0_	0	0	0	3	0	5	0	3	4	0	0	0	0	0.00031266	0	0.000341964	0	0.000162921	0.000528778	0	0	0	0	0.129796	0	0.129796	0	0.129796	0.129796	0	0	0	0	4	0	6	0	3	6	0	0	0	0	0.053	0
Aam-502628	putative alpha-2-macroglobulin-like protein	protease inhibitor	3	0_0_0_1_0_1_0_0_1_0_	0	0	0	3	0	2	0	0	3	0	0	0	0	0.000161162	0	7.83409e-05	0	0	0.000181707	0	0	0	0	0.0864257	0	0.0864257	0	0	0.124605	0	0	0	0	3	0	2	0	0	3	0	0	0	0	0.036	0
Aam-236906	putative alpha-macroglobulin posttranslational modification protein, partial	protease inhibitor	2	0_0_0_0_0_1_0_0_1_0_	0	0	0	0	0	8	0	0	2	0	0	0	0	0	0	0.000538594	0	0	0.000151423	0	0	0	0	0	0	0.534617	0	0	0.158777	0	0	0	0	0	0	11	0	0	2	0	0	0	0	0	0
Aam-171094	putative alpha-macroglobulin posttranslational modification protein, partial	protease inhibitor	1	0_0_0_0_0_1_0_0_0_0_	0	0	0	0	0	9	0	0	0	0	0	0	0	0	0	7.10546e-05	0	0	0	0	0	0	0	0	0	0.145513	0	0	0	0	0	0	0	0	0	10	0	0	0	0	0	0	0	0	0
Aam-414120	putative alpha-macroglobulin posttranslational modification protein, partial	protease inhibitor	1	0_0_0_0_0_1_0_0_0_0_	0	0	0	0	0	7	0	0	0	0	0	0	0	0	0	0.000390915	0	0	0	0	0	0	0	0	0	0.667247	0	0	0	0	0	0	0	0	0	9	0	0	0	0	0	0	0	0	0
Aam-601314	putative alpha-macroglobulin, partial	protease inhibitor	1	0_0_0_0_0_1_0_0_0_0_	0	0	0	0	0	3	0	0	0	0	0	0	0	0	0	0.000241161	0	0	0	0	0	0	0	0	0	1.05589	0	0	0	0	0	0	0	0	0	3	0	0	0	0	0	0	0	0	0
Aam-312658	putative tick cistatins 1	protease inhibitor	10	1_1_1_1_1_1_1_1_1_1_	31	31	16	10	4	2	9	5	4	17	0.00664874	0.00465611	0.00313599	0.00111076	0.000920867	0.000161983	0.0012097	0.000617386	0.000500947	0.00312304	3.06443	3.06443	2.41979	1.68534	0.741807	0.273503	2.41979	0.741807	0.896706	2.41979	91	61	24	10	7	2	17	8	4	33	0.609	0.609	0.534	0.429	0.241
Aam-145627	putative cystatin	protease inhibitor	9	1_1_1_1_1_1_1_1_1_0_	4	3	3	3	3	3	3	3	3	0	0.000602628	0.000393482	0.000808308	0.000916165	0.000542526	0.00100204	0.000660289	0.000954795	0.0012912	0	0.455459	0.196741	0.196741	0.196741	0.196741	0.196741	0.196741	0.196741	0.196741	0	8	5	6	8	4	12	9	12	10	0	0.163	0.078	0.078	0.078	0.078
Aam-23118	putative tick cistatins 1	protease inhibitor	9	1_1_1_1_1_1_1_1_1_0_	20	23	10	13	6	10	7	21	23	0	0.00218289	0.00250118	0.00214085	0.00181988	0.000760716	0.00148308	0.000548646	0.00208256	0.00494867	0	4.30884	2.86367	1.76694	2.80189	1.8119	1.8119	2.55631	2.00608	2.7325	0	31	34	17	17	6	19	8	28	41	0	0.725	0.587	0.442	0.58	0.449
Aam-6703	putative intracellular cystatin	protease inhibitor	6	1_1_1_1_0_1_0_1_0_0_	9	6	4	13	0	4	0	3	0	0	0.00128904	0.000932312	0.00124133	0.00271344	0	0.000549586	0	0.000418941	0	0	2.0903	1.07014	0.636817	2.90841	0	0.636817	0	0.636817	0	0	13	9	7	18	0	5	0	4	0	0	0.49	0.316	0.214	0.592	0
Aam-1017066	putative tick salivary cystatin, partial	protease inhibitor	4	0_1_1_1_1_0_0_0_0_0_	0	5	6	3	5	0	0	0	0	0	0	0.000365174	0.00175037	0.000318845	0.000755243	0	0	0	0	0	0	0.874995	0.462177	0.21899	0.874995	0	0	0	0	0	0	5	14	3	6	0	0	0	0	0	0	0.273	0.165	0.086	0.273
Aam-362766	putative tick cistatins 1	protease inhibitor	3	0_0_1_1_0_0_1_0_0_0_	0	0	3	3	0	0	3	0	0	0	0	0	0.00230011	0.00173802	0	0	0.000974251	0	0	0	0	0	0.452112	0.452112	0	0	0.452112	0	0	0	0	0	9	8	0	0	7	0	0	0	0	0	0.162	0.162	0
Aam-1042880	putative cystatin-like domain protein	protease inhibitor	1	0_0_1_0_0_0_0_0_0_0_	0	0	3	0	0	0	0	0	0	0	0	0	0.000486116	0	0	0	0	0	0	0	0	0	0.137627	0	0	0	0	0	0	0	0	0	4	0	0	0	0	0	0	0	0	0	0.056	0	0
Aam-136407	putative tick cistatins 1	protease inhibitor	1	0_0_1_0_0_0_0_0_0_0_	0	0	3	0	0	0	0	0	0	0	0	0	0.00160066	0	0	0	0	0	0	0	0	0	1.71644	0	0	0	0	0	0	0	0	0	7	0	0	0	0	0	0	0	0	0	0.434	0	0
Aam-14219	putative cystatin	protease inhibitor	1	0_0_0_0_0_1_0_0_0_0_	0	0	0	0	0	2	0	0	0	0	0	0	0	0	0	0.000107719	0	0	0	0	0	0	0	0	0	0.244515	0	0	0	0	0	0	0	0	0	2	0	0	0	0	0	0	0	0	0
Aam-356419	cystatin 1	protease inhibitor	1	0_0_0_0_0_1_0_0_0_0_	0	0	0	0	0	2	0	0	0	0	0	0	0	0	0	0.000148578	0	0	0	0	0	0	0	0	0	0.210598	0	0	0	0	0	0	0	0	0	2	0	0	0	0	0	0	0	0	0
Aam-27978	putative intracellular cystatin, partial	protease inhibitor	1	0_0_0_0_0_0_0_1_0_0_	0	0	0	0	0	0	0	8	0	0	0	0	0	0	0	0	0	0.000862525	0	0	0	0	0	0	0	0	0	1.29615	0	0	0	0	0	0	0	0	0	10	0	0	0	0	0	0	0
Aam-98694	putative intracellular cystatin, partial	protease inhibitor	1	0_0_0_0_0_0_0_1_0_0_	0	0	0	0	0	0	0	9	0	0	0	0	0	0	0	0	0	0.000824121	0	0	0	0	0	0	0	0	0	1.60615	0	0	0	0	0	0	0	0	0	11	0	0	0	0	0	0	0
Aam-12176	putative kunitz-bpti protein	protease inhibitor	8	1_1_1_1_1_1_1_1_0_0_	3	35	12	14	11	2	13	8	0	0	0.000294466	0.00899822	0.0051346	0.00223836	0.00291608	0.00016321	0.00129057	0.00101085	0	0	0.492794	3.40555	0.81134	1.79898	1.79898	0.34586	1.79898	1.11836	0	0	4	117	39	20	22	2	18	13	0	0	0.174	0.644	0.258	0.447	0.447
Aam-3294	putative kunitz-bpti protein	protease inhibitor	8	1_1_1_1_1_1_1_1_0_0_	2	28	12	12	11	2	12	5	0	0	0.00020823	0.00580105	0.00409639	0.00179388	0.00224955	0.000153884	0.00114922	0.000513202	0	0	0.158777	2.21366	0.749847	1.63633	1.63633	0.321296	1.63633	0.534617	0	0	3	80	33	17	18	2	17	7	0	0	0.064	0.507	0.243	0.421	0.421
Aam-999992	thrombin inhibitor haemalin	protease inhibitor	8	1_1_0_1_0_1_1_1_1_1_	14	8	0	2	0	6	6	10	6	12	0.00472373	0.00253796	0	0.000410366	0	0.00119688	0.0019717	0.00327879	0.00254474	0.00699266	3.21697	2.16228	0	1.22331	0	1.22331	1.22331	3.08319	1.22331	3.08319	35	18	0	2	0	8	15	23	11	40	0.625	0.5	0	0.347	0
Aam-1026965	putative kunitz/bovine pancreatic trypsin inhibitor domain protein, partial	protease inhibitor	2	1_0_0_0_0_1_0_0_0_0_	6	0	0	0	0	3	0	0	0	0	0.00159906	0	0	0	0	0.000409059	0	0	0	0	0.896706	0	0	0	0	0.462177	0	0	0	0	13	0	0	0	0	3	0	0	0	0	0.278	0	0	0	0
Aam-1016375	papilin-like, partial	protease inhibitor	1	1_0_0_0_0_0_0_0_0_0_	3	0	0	0	0	0	0	0	0	0	0.000331274	0	0	0	0	0	0	0	0	0	0.233105	0	0	0	0	0	0	0	0	0	3	0	0	0	0	0	0	0	0	0	0.091	0	0	0	0
Aam-248660	putative bpti/kunitz family of serine protease inhibitor	protease inhibitor	1	1_0_0_0_0_0_0_0_0_0_	5	0	0	0	0	0	0	0	0	0	0.00124582	0	0	0	0	0	0	0	0	0	1.15278	0	0	0	0	0	0	0	0	0	10	0	0	0	0	0	0	0	0	0	0.333	0	0	0	0
Aam-9689	putative tick kunitz 24	protease inhibitor	7	0_1_1_1_1_0_1_1_0_1_	0	6	7	3	3	0	7	6	0	3	0	0.00122198	0.00273553	0.00095752	0.00210606	0	0.0014021	0.00123549	0	0.000349633	0	0.741807	0.778279	0.318257	0.318257	0	0.667247	0.667247	0	0.318257	0	13	17	7	13	0	16	13	0	3	0	0.241	0.25	0.12	0.12
Aam-4509	putative kunitz-bpti protein	protease inhibitor	5	0_1_1_1_1_0_1_0_0_0_	0	10	11	6	6	0	8	0	0	0	0	0.00159529	0.00521359	0.00158284	0.00274945	0	0.000946415	0	0	0	0	0.86638	0.807174	0.367729	0.694338	0	0.367729	0	0	0	0	22	42	15	22	0	14	0	0	0	0	0.271	0.257	0.136	0.229
Aam-135733	putative tick kunitz 46, partial	protease inhibitor	6	0_1_1_0_1_1_1_1_0_0_	0	3	2	0	3	3	3	4	0	0	0	0.000394246	0.000674898	0	0.00118908	0.000418325	0.00055131	0.000697557	0	0	0	0.279381	0.279381	0	0.279381	0.2218	0.279381	0.563148	0	0	0	4	4	0	7	4	6	7	0	0	0	0.107	0.107	0	0.107
Aam-18853	putative kunitz-bpti protein	protease inhibitor	5	0_1_1_0_1_0_1_1_0_0_	0	9	5	0	12	0	5	5	0	0	0	0.00101518	0.00133682	0	0.00403765	0	0.000582409	0.000473725	0	0	0	0.794734	0.584893	0	1.51189	0	1.25944	0.8281	0	0	0	13	10	0	30	0	8	6	0	0	0	0.254	0.2	0	0.4
Aam-409832	putative tick kunitz 81	protease inhibitor	2	0_1_1_0_0_0_0_0_0_0_	0	2	2	0	0	0	0	0	0	0	0	0.000191544	0.000491848	0	0	0	0	0	0	0	0	0.241652	0.836538	0	0	0	0	0	0	0	0	2	3	0	0	0	0	0	0	0	0	0.094	0.264	0	0
Aam-8212	putative kunitz-like protease inhibitor precursor	protease inhibitor	2	0_1_1_0_0_0_0_0_0_0_	0	7	2	0	0	0	0	0	0	0	0	0.00124308	0.000531999	0	0	0	0	0	0	0	0	0.489361	0.489361	0	0	0	0	0	0	0	0	12	3	0	0	0	0	0	0	0	0	0.173	0.173	0	0
Aam-964509	putative kunitz-bpti protein	protease inhibitor	2	0_1_1_0_0_0_0_0_0_0_	0	7	3	0	0	0	0	0	0	0	0	0.000725131	0.000620665	0	0	0	0	0	0	0	0	0.610646	0.258925	0	0	0	0	0	0	0	0	10	5	0	0	0	0	0	0	0	0	0.207	0.1	0	0
Aam-931006	putative tick kunitz 13, partial	protease inhibitor	7	0_1_0_1_1_1_1_1_0_1_	0	19	0	16	28	11	30	7	0	26	0	0.00251996	0	0.00303845	0.00918255	0.00175712	0.00758474	0.000873536	0	0.00589169	0	1.30144	0	1.11836	1.93765	0.479108	2.34965	0.479108	0	2.2961	0	35	0	29	74	23	113	12	0	66	0	0.362	0	0.326	0.468
Aam-22057	putative kunitz-like protease inhibitor precursor	protease inhibitor	5	0_1_0_1_1_0_1_1_0_0_	0	7	0	3	3	0	2	3	0	0	0	0.00318721	0	0.00171781	0.00203447	0	0.000550241	0.000596747	0	0	0	0.534617	0	0.534617	0.534617	0	0.534617	0.534617	0	0	0	27	0	10	10	0	5	5	0	0	0	0.186	0	0.186	0.186
Aam-4500	dathoxin-4	protease inhibitor	4	0_1_0_1_1_0_1_0_0_0_	0	7	0	6	4	0	3	0	0	0	0	0.000861949	0	0.000836217	0.00165061	0	0.000714275	0	0	0	0	0.757924	0	0.757924	0.757924	0	0.216186	0	0	0	0	9	0	6	10	0	8	0	0	0	0	0.245	0	0.245	0.245
Aam-985844	putative tick kunitz 30, partial	protease inhibitor	4	0_1_0_1_1_0_1_0_0_0_	0	3	0	3	3	0	3	0	0	0	0	0.000395526	0	0.000575578	0.00204504	0	0.000983288	0	0	0	0	0.309182	0	0.309182	0.309182	0	0.309182	0	0	0	0	3	0	3	9	0	8	0	0	0	0	0.117	0	0.117	0.117
Aam-16823	putative tick kunitz 8	protease inhibitor	5	0_1_0_1_0_1_1_0_0_1_	0	3	0	4	0	2	12	0	0	22	0	0.000205781	0	0.000399275	0	0.000145566	0.00198236	0	0	0.00467752	0	0.428894	0	0.981527	0	0.386756	1.97167	0	0	1.46604	0	3	0	4	0	2	31	0	0	55	0	0.155	0	0.297	0
Aam-11916	alpha-1-microglobulin/bikunin	protease inhibitor	5	0_1_0_0_1_0_1_0_1_1_	0	2	0	0	2	0	2	0	39	47	0	0.000117362	0	0	0.000202271	0	0.000547061	0	0.0112648	0.0129506	0	0.111732	0	0	0.270574	0	0.111732	0	0.774189	1.22331	0	2	0	0	2	0	10	0	117	178	0	0.046	0	0	0.104
Aam-69538	putative kunitz-bpti protein	protease inhibitor	3	0_1_0_0_1_0_1_0_0_0_	0	3	0	0	10	0	3	0	0	0	0	0.00030998	0	0	0.00253766	0	0.000216736	0	0	0	0	0.1508	0	0	0.949845	0	0.819701	0	0	0	0	4	0	0	19	0	3	0	0	0	0	0.061	0	0	0.29
Aam-18864	putative kunitz-bpti protein	protease inhibitor	3	0_1_0_0_1_0_0_1_0_0_	0	3	0	0	3	0	0	2	0	0	0	0.000468546	0	0	0.00080753	0	0	0.000157908	0	0	0	0.153453	0	0	0.153453	0	0	0.153453	0	0	0	6	0	0	6	0	0	2	0	0	0	0.062	0	0	0.062
Aam-40056	putative tick kunitz 24	protease inhibitor	3	0_1_0_0_1_0_0_1_0_0_	0	6	0	0	3	0	0	6	0	0	0	0.00116021	0	0	0.00224955	0	0	0.00131966	0	0	0	0.435489	0	0	0.435489	0	0	0.435489	0	0	0	8	0	0	9	0	0	9	0	0	0	0.157	0	0	0.157
Aam-200628	putative Kunitz-BPTI protein	protease inhibitor	2	0_1_0_0_1_0_0_0_0_0_	0	6	0	0	10	0	0	0	0	0	0	0.000558817	0	0	0.00272881	0	0	0	0	0	0	1.47742	0	0	1.93765	0	0	0	0	0	0	6	0	0	17	0	0	0	0	0	0	0.394	0	0	0.468
Aam-436299	putative tick kunitz 46, partial	protease inhibitor	2	0_1_0_0_0_0_0_1_0_0_	0	5	0	0	0	0	0	6	0	0	0	0.00110565	0	0	0	0	0	0.00101624	0	0	0	0.285287	0	0	0	0	0	0.285287	0	0	0	11	0	0	0	0	0	10	0	0	0	0.109	0	0	0
Aam-143207	putative bpti/kunitz family of serine protease inhibitor, partial	protease inhibitor	1	0_1_0_0_0_0_0_0_0_0_	0	7	0	0	0	0	0	0	0	0	0	0.000773473	0	0	0	0	0	0	0	0	0	0.62181	0	0	0	0	0	0	0	0	0	8	0	0	0	0	0	0	0	0	0	0.21	0	0	0
Aam-234719	putative tick kunitz 48, partial	protease inhibitor	1	0_1_0_0_0_0_0_0_0_0_	0	4	0	0	0	0	0	0	0	0	0	0.000769079	0	0	0	0	0	0	0	0	0	1.22843	0	0	0	0	0	0	0	0	0	5	0	0	0	0	0	0	0	0	0	0.348	0	0	0
Aam-34390	putative tick kunitz 85, partial	protease inhibitor	1	0_1_0_0_0_0_0_0_0_0_	0	10	0	0	0	0	0	0	0	0	0	0.00338395	0	0	0	0	0	0	0	0	0	2.42768	0	0	0	0	0	0	0	0	0	33	0	0	0	0	0	0	0	0	0	0.535	0	0	0
Aam-915855	putative tick kunitz 85, partial	protease inhibitor	1	0_1_0_0_0_0_0_0_0_0_	0	4	0	0	0	0	0	0	0	0	0	0.000331759	0	0	0	0	0	0	0	0	0	0.370882	0	0	0	0	0	0	0	0	0	5	0	0	0	0	0	0	0	0	0	0.137	0	0	0
Aam-1010155	putative kunitz-bpti protein	protease inhibitor	4	0_0_1_1_1_0_1_0_0_0_	0	0	2	3	13	0	3	0	0	0	0	0	0.000534727	0.0011364	0.00726777	0	0.000728011	0	0	0	0	0	0.584893	2.84592	5.09537	0	2.33426	0	0	0	0	0	2	5	27	0	5	0	0	0	0	0	0.2	0.585	0.785
Aam-508836	putative bpti/kunitz family of serine protease inhibitor, partial	protease inhibitor	7	0_0_0_1_1_1_1_1_1_1_	0	0	0	3	13	7	9	11	5	9	0	0	0	0.000351742	0.00430469	0.00153884	0.00247871	0.00211798	0.000925361	0.00299685	0	0	0	0.442115	1.1928	0.794734	1.58821	1.58821	0.524053	0.794734	0	0	0	3	31	18	33	26	7	30	0	0	0	0.159	0.341
Aam-1003278	putative kunitz/bovine pancreatic trypsin inhibitor domain-containing protein	protease inhibitor	6	0_0_0_1_1_1_1_1_0_1_	0	0	0	3	8	9	20	7	0	16	0	0	0	0.000219403	0.00103939	0.000639914	0.00154612	0.000558933	0	0.00130853	0	0	0	0.377209	0.786488	0.506607	1.09894	0.377209	0	0.807174	0	0	0	3	12	12	33	11	0	21	0	0	0	0.139	0.252
Aam-11907	Kunitz domain protein	protease inhibitor	6	0_0_0_1_1_1_1_1_0_1_	0	0	0	3	5	3	10	2	0	37	0	0	0	0.000393951	0.000816502	0.00028725	0.00264996	0.000205281	0	0.00998552	0	0	0	0.2218	0.380384	0.129796	0.766038	0.2218	0	1.15278	0	0	0	4	7	4	42	3	0	119	0	0	0	0.087	0.14
Aam-43093	Kunitz-type serine protease inhibitor	protease inhibitor	5	0_0_0_1_0_1_1_1_0_1_	0	0	0	4	0	3	3	3	0	9	0	0	0	0.000622965	0	0.000194673	0.000399091	0.00037099	0	0.00121318	0	0	0	0.282331	0	0.196741	0.196741	0.196741	0	0.282331	0	0	0	7	0	3	7	6	0	16	0	0	0	0.108	0
Aam-43098	Kunitz-type serine protease inhibitor	protease inhibitor	5	0_0_0_1_0_1_1_1_0_1_	0	0	0	5	0	3	7	6	0	18	0	0	0	0.00071196	0	0.000194673	0.000627142	0.000556485	0	0.0021989	0	0	0	0.51705	0	0.196741	0.918669	0.603245	0	1.14289	0	0	0	8	0	3	11	9	0	29	0	0	0	0.181	0
Aam-79868	putative kunitz-bpti protein	protease inhibitor	1	0_0_0_1_0_0_0_0_0_0_	0	0	0	3	0	0	0	0	0	0	0	0	0	0.000229635	0	0	0	0	0	0	0	0	0	0.183042	0	0	0	0	0	0	0	0	0	3	0	0	0	0	0	0	0	0	0	0.073	0
Aam-725846	putative bpti/kunitz family of serine protease inhibitor, partial	protease inhibitor	5	0_0_0_0_1_1_1_1_0_1_	0	0	0	0	35	4	30	20	0	18	0	0	0	0	0.00870556	0.000210183	0.00313933	0.0027037	0	0.00184197	0	0	0	0	1.60016	0.482518	1.34963	0.96336	0	1.29615	0	0	0	0	102	4	68	54	0	30	0	0	0	0	0.415
Aam-725848	putative bpti/kunitz family of serine protease inhibitor, partial	protease inhibitor	4	0_0_0_0_1_0_1_1_0_1_	0	0	0	0	14	0	14	8	0	3	0	0	0	0	0.00483945	0	0.00156058	0.0013649	0	0.000468657	0	0	0	0	0.185769	0	0.185769	0.185769	0	0.185769	0	0	0	0	52	0	31	25	0	7	0	0	0	0	0.074
Aam-956048	putative kunitz-type protease inhibitor	protease inhibitor	3	0_0_0_0_1_0_1_1_0_0_	0	0	0	0	2	0	2	2	0	0	0	0	0	0	0.000270564	0	0.000146353	0.000105815	0	0	0	0	0	0	0.127197	0	0.127197	0.127197	0	0	0	0	0	0	3	0	3	2	0	0	0	0	0	0	0.052
Aam-286804	Kunitz-type protease inhibitor	protease inhibitor	2	0_0_0_0_1_0_1_0_0_0_	0	0	0	0	4	0	6	0	0	0	0	0	0	0	0.00132549	0	0.00100377	0	0	0	0	0	0	0	0.573983	0	0.573983	0	0	0	0	0	0	0	5	0	7	0	0	0	0	0	0	0	0.197
Aam-791131	Kunitz-type protease inhibitor	protease inhibitor	2	0_0_0_0_1_0_1_0_0_0_	0	0	0	0	7	0	2	0	0	0	0	0	0	0	0.00142564	0	0.00014021	0	0	0	0	0	0	0	0.786488	0	0.432188	0	0	0	0	0	0	0	11	0	2	0	0	0	0	0	0	0	0.252
Aam-1018858	Kunitz/Bovine pancreatic trypsin inhibitor domain protein	protease inhibitor	1	0_0_0_0_1_0_0_0_0_0_	0	0	0	0	3	0	0	0	0	0	0	0	0	0	0.00052621	0	0	0	0	0	0	0	0	0	0.513561	0	0	0	0	0	0	0	0	0	4	0	0	0	0	0	0	0	0	0	0.18
Aam-91007	thrombin inhibitor	protease inhibitor	1	0_0_0_0_1_0_0_0_0_0_	0	0	0	0	2	0	0	0	0	0	0	0	0	0	0.000327037	0	0	0	0	0	0	0	0	0	0.380384	0	0	0	0	0	0	0	0	0	2	0	0	0	0	0	0	0	0	0	0.14
Aam-963846	putative kunitz-type protease inhibitor	protease inhibitor	1	0_0_0_0_1_0_0_0_0_0_	0	0	0	0	2	0	0	0	0	0	0	0	0	0	0.000937311	0	0	0	0	0	0	0	0	0	0.706082	0	0	0	0	0	0	0	0	0	3	0	0	0	0	0	0	0	0	0	0.232
Aam-331500	putative bpti/kunitz family of serine protease inhibitor, partial	protease inhibitor	5	0_0_0_0_0_1_1_1_1_1_	0	0	0	0	0	3	3	3	3	6	0	0	0	0	0	0.000923304	0.000630943	0.000879776	0.00111043	0.00227761	0	0	0	0	0	0.21899	0.548817	0.21899	0.21899	0.482518	0	0	0	0	0	9	7	9	7	19	0	0	0	0	0
Aam-489550	putative bpti/kunitz family of serine protease inhibitor, partial	protease inhibitor	5	0_0_0_0_0_1_1_1_1_1_	0	0	0	0	0	6	7	6	5	6	0	0	0	0	0	0.00134648	0.00118302	0.00128301	0.0018629	0.00140773	0	0	0	0	0	0.374042	0.396368	0.374042	0.374042	0.374042	0	0	0	0	0	19	19	19	17	17	0	0	0	0	0
Aam-290282	putative bpti/kunitz family of serine protease inhibitor, partial	protease inhibitor	4	0_0_0_0_0_1_1_1_0_1_	0	0	0	0	0	3	5	3	0	3	0	0	0	0	0	0.000652841	0.00200755	0.00155516	0	0.00190709	0	0	0	0	0	0.520548	0.874995	0.520548	0	0.520548	0	0	0	0	0	6	21	15	0	15	0	0	0	0	0
Aam-295795	putative tick kunitz 13, partial	protease inhibitor	3	0_0_0_0_0_1_1_0_0_1_	0	0	0	0	0	2	6	0	0	35	0	0	0	0	0	0.000259563	0.00239454	0	0	0.0201692	0	0	0	0	0	0.396368	1.11349	0	0	3.73151	0	0	0	0	0	2	21	0	0	133	0	0	0	0	0
Aam-471922	papilin, partial	protease inhibitor	2	0_0_0_0_0_1_0_0_1_0_	0	0	0	0	0	3	0	0	6	0	0	0	0	0	0	1.98499e-05	0	0	6.13876e-05	0	0	0	0	0	0	0.0351422	0	0	0.0665962	0	0	0	0	0	0	3	0	0	6	0	0	0	0	0	0
Aam-142842	putative tick kunitz 48, partial	protease inhibitor	1	0_0_0_0_0_1_0_0_0_0_	0	0	0	0	0	3	0	0	0	0	0	0	0	0	0	0.000426609	0	0	0	0	0	0	0	0	0	0.227439	0	0	0	0	0	0	0	0	0	4	0	0	0	0	0	0	0	0	0
Aam-436547	papilin, partial	protease inhibitor	1	0_0_0_0_0_1_0_0_0_0_	0	0	0	0	0	2	0	0	0	0	0	0	0	0	0	2.26063e-05	0	0	0	0	0	0	0	0	0	0.148154	0	0	0	0	0	0	0	0	0	2	0	0	0	0	0	0	0	0	0
Aam-58908	putative tick kunitz 46, partial	protease inhibitor	1	0_0_0_0_0_1_0_0_0_0_	0	0	0	0	0	3	0	0	0	0	0	0	0	0	0	0.000435227	0	0	0	0	0	0	0	0	0	0.233105	0	0	0	0	0	0	0	0	0	4	0	0	0	0	0	0	0	0	0
Aam-930307	putative bpti/kunitz family of serine protease inhibitor, partial	protease inhibitor	3	0_0_0_0_0_0_1_1_0_1_	0	0	0	0	0	0	5	5	0	3	0	0	0	0	0	0	0.000732345	0.000488764	0	0.000524449	0	0	0	0	0	0	0.333522	0.333522	0	0.161449	0	0	0	0	0	0	13	8	0	7	0	0	0	0	0
Aam-1027436	putative bpti/kunitz family of serine protease inhibitor, partial	protease inhibitor	2	0_0_0_0_0_0_1_1_0_0_	0	0	0	0	0	0	12	5	0	0	0	0	0	0	0	0	0.0023406	0.000551831	0	0	0	0	0	0	0	0	2.89942	0.905461	0	0	0	0	0	0	0	0	23	5	0	0	0	0	0	0	0
Aam-617186	Kunitz-type protease inhibitor	protease inhibitor	2	0_0_0_0_0_0_1_1_0_0_	0	0	0	0	0	0	4	2	0	0	0	0	0	0	0	0	0.000650209	0.000156703	0	0	0	0	0	0	0	0	0.577611	0.172195	0	0	0	0	0	0	0	0	9	2	0	0	0	0	0	0	0
Aam-972578	putative tick kunitz 82	protease inhibitor	2	0_0_0_0_0_0_1_1_0_0_	0	0	0	0	0	0	11	4	0	0	0	0	0	0	0	0	0.00328616	0.000570225	0	0	0	0	0	0	0	0	2.59749	0.896706	0	0	0	0	0	0	0	0	25	4	0	0	0	0	0	0	0
Aam-321724	putative tick kunitz 1	protease inhibitor	2	0_0_0_0_0_0_1_0_0_1_	0	0	0	0	0	0	5	0	0	4	0	0	0	0	0	0	0.000703416	0	0	0.000935504	0	0	0	0	0	0	0.671091	0	0	0.409289	0	0	0	0	0	0	11	0	0	11	0	0	0	0	0
Aam-66446	putative tick kunitz 8	protease inhibitor	2	0_0_0_0_0_0_1_0_0_1_	0	0	0	0	0	0	11	0	0	2	0	0	0	0	0	0	0.00115551	0	0	0.000292716	0	0	0	0	0	0	1.5527	0	0	0.114295	0	0	0	0	0	0	21	0	0	4	0	0	0	0	0
Aam-698697	putative tick kunitz 13	protease inhibitor	2	0_0_0_0_0_0_1_0_0_1_	0	0	0	0	0	0	5	0	0	2	0	0	0	0	0	0	0.000918849	0	0	0.000366605	0	0	0	0	0	0	0.563148	0	0	0.279381	0	0	0	0	0	0	10	0	0	3	0	0	0	0	0
Aam-290286	putative bpti/kunitz family of serine protease inhibitor, partial	protease inhibitor	1	0_0_0_0_0_0_1_0_0_0_	0	0	0	0	0	0	2	0	0	0	0	0	0	0	0	0	0.000249057	0	0	0	0	0	0	0	0	0	1.40991	0	0	0	0	0	0	0	0	0	2	0	0	0	0	0	0	0	0
Aam-293552	putative tick kunitz 13	protease inhibitor	1	0_0_0_0_0_0_1_0_0_0_	0	0	0	0	0	0	10	0	0	0	0	0	0	0	0	0	0.00143759	0	0	0	0	0	0	0	0	0	1.22843	0	0	0	0	0	0	0	0	0	24	0	0	0	0	0	0	0	0
Aam-619948	Kunitz-type protease inhibitor	protease inhibitor	1	0_0_0_0_0_0_1_0_0_0_	0	0	0	0	0	0	5	0	0	0	0	0	0	0	0	0	0.000866945	0	0	0	0	0	0	0	0	0	0.577611	0	0	0	0	0	0	0	0	0	12	0	0	0	0	0	0	0	0
Aam-913950	putative kunitz domain protein	protease inhibitor	1	0_0_0_0_0_0_1_0_0_0_	0	0	0	0	0	0	4	0	0	0	0	0	0	0	0	0	0.000946415	0	0	0	0	0	0	0	0	0	2.38065	0	0	0	0	0	0	0	0	0	7	0	0	0	0	0	0	0	0
Aam-917297	putative tick kunitz 13, partial	protease inhibitor	1	0_0_0_0_0_0_1_0_0_0_	0	0	0	0	0	0	2	0	0	0	0	0	0	0	0	0	0.000466543	0	0	0	0	0	0	0	0	0	0.137627	0	0	0	0	0	0	0	0	0	7	0	0	0	0	0	0	0	0
Aam-10067	putative tick kunitz 8	protease inhibitor	2	0_0_0_0_0_0_0_0_1_1_	0	0	0	0	0	0	0	0	10	20	0	0	0	0	0	0	0	0	0.00105908	0.00327402	0	0	0	0	0	0	0	0	0.972423	1.89734	0	0	0	0	0	0	0	0	11	45	0	0	0	0	0
Aam-551130	putative tick kunitz 16, partial	protease inhibitor	2	0_0_0_0_0_0_0_0_1_1_	0	0	0	0	0	0	0	0	11	10	0	0	0	0	0	0	0	0	0.00257045	0.00186471	0	0	0	0	0	0	0	0	0.690441	0.690441	0	0	0	0	0	0	0	0	25	24	0	0	0	0	0
Aam-77449	putative monolaris	protease inhibitor	2	0_0_0_0_0_0_0_0_1_1_	0	0	0	0	0	0	0	0	14	21	0	0	0	0	0	0	0	0	0.00603798	0.0111708	0	0	0	0	0	0	0	0	1.89734	2.75837	0	0	0	0	0	0	0	0	29	71	0	0	0	0	0
Aam-158571	putative kunitz-like protease inhibitor precursor, partial	protease inhibitor	1	0_0_0_0_0_0_0_0_1_0_	0	0	0	0	0	0	0	0	2	0	0	0	0	0	0	0	0	0	8.02722e-05	0	0	0	0	0	0	0	0	0	0.081434	0	0	0	0	0	0	0	0	0	2	0	0	0	0	0	0
Aam-340889	putative tick kunitz 10	protease inhibitor	1	0_0_0_0_0_0_0_0_0_1_	0	0	0	0	0	0	0	0	0	3	0	0	0	0	0	0	0	0	0	0.000395811	0	0	0	0	0	0	0	0	0	0.172195	0	0	0	0	0	0	0	0	0	5	0	0	0	0	0
Aam-28434	Serine protease inhibitor	protease inhibitor	10	1_1_1_1_1_1_1_1_1_1_	62	45	34	27	19	77	38	72	102	3	0.00385765	0.00201506	0.0041045	0.00185593	0.00153863	0.00538594	0.0019499	0.00500308	0.013727	9.48753e-05	3.98884	3.76431	1.05116	0.95434	0.909853	3.37522	2.25837	2.50752	3.98884	0.142878	158	79	94	50	35	199	82	194	328	3	0.698	0.678	0.312	0.291	0.281
Aam-1014495	serine protease inhibitor	protease inhibitor	9	1_1_1_1_1_1_1_1_1_0_	3	3	3	3	3	3	3	2	3	0	0.00123395	0.00193368	0.00303436	0.00211045	0.00194405	0.000512947	0.000901347	0.000325843	0.00105756	0	0.496236	0.496236	0.496236	0.496236	0.496236	0.496236	0.496236	0.496236	0.496236	0	8	12	11	9	7	3	6	2	4	0	0.175	0.175	0.175	0.175	0.175
Aam-2651	Serine protease inhibitor	protease inhibitor	9	1_1_1_1_1_1_1_1_1_0_	73	71	52	27	11	27	10	6	9	0	0.00594792	0.00419371	0.00678511	0.00178618	0.000793291	0.00138379	0.000333748	0.00025854	0.000587383	0	3.16869	2.16957	1.63633	1.22843	0.807174	1.26464	0.745822	0.21899	0.291219	0	243	164	155	48	18	51	14	10	14	0	0.62	0.501	0.421	0.348	0.257
Aam-2657	lospin 4	protease inhibitor	9	1_1_1_1_1_1_1_1_1_0_	36	43	16	16	2	31	7	15	33	0	0.00373467	0.00344708	0.0022696	0.0011576	0.000195856	0.00225084	0.000317826	0.000957467	0.00329401	0	3.94311	2.95367	0.674943	1.61818	0.327394	1.75423	0.690441	1.1677	2.02691	0	103	91	35	21	3	56	9	25	53	0	0.694	0.597	0.224	0.418	0.123
Aam-2673	lospin 6	protease inhibitor	9	1_1_1_1_1_1_1_1_1_0_	36	33	14	9	3	18	7	19	20	0	0.0023809	0.0021692	0.00143584	0.000715509	0.00039878	0.000828606	0.000269634	0.000877269	0.00170836	0	1.97167	1.37684	0.552387	0.625549	0.0665962	0.733804	0.396368	0.782379	1.03236	0	86	75	29	17	8	27	10	30	36	0	0.473	0.376	0.191	0.211	0.028
Aam-433905	serine protease inhibitor	protease inhibitor	9	1_1_1_1_1_1_1_1_1_0_	6	3	3	3	3	3	3	2	3	0	0.000640067	0.000729473	0.0011447	0.000796158	0.000733385	0.000193507	0.000340029	0.000122923	0.000398958	0	0.807174	0.164126	0.164126	0.164126	0.164126	0.164126	0.164126	0.164126	0.164126	0	11	12	11	9	7	3	6	2	4	0	0.257	0.066	0.066	0.066	0.066
Aam-488146	serine protease inhibitor	protease inhibitor	9	1_1_1_1_1_1_1_1_1_0_	42	37	21	21	7	31	16	16	31	0	0.00411369	0.00304555	0.00208544	0.00177278	0.000524894	0.00215438	0.000757132	0.000855338	0.0033313	0	2.57273	1.95121	0.995262	1.15278	0.595879	1.73527	1.32809	0.905461	2.57273	0	127	90	36	36	9	60	24	25	60	0	0.553	0.47	0.3	0.333	0.203
Aam-960083	serine protease inhibitor	protease inhibitor	9	1_1_1_1_1_1_1_1_1_0_	22	32	17	12	2	19	6	18	20	0	0.00197713	0.00246105	0.00293405	0.00115116	0.000302969	0.00102589	0.000286792	0.000799796	0.00209107	0	2.17687	2.17687	1.2856	1.11349	0.137627	1.35505	1.11349	1.60615	1.85102	0	47	56	39	18	4	22	7	18	29	0	0.502	0.502	0.359	0.325	0.056
Aam-973854	serine protease inhibitor	protease inhibitor	9	1_1_1_1_1_1_1_1_1_0_	66	68	40	25	14	37	8	15	2	0	0.0042607	0.00361822	0.00423326	0.00196976	0.00103184	0.00185055	0.000218403	0.000447407	8.54179e-05	0	3.00867	2.62243	1.01837	1.03236	0.794734	1.51189	0.651962	0.538155	0.0990058	0	171	139	95	52	23	67	9	17	2	0	0.603	0.559	0.305	0.308	0.254
Aam-264380	serine protease inhibitor	protease inhibitor	8	1_1_1_1_1_1_0_1_1_0_	3	3	3	3	2	4	0	3	3	0	0.00105053	0.00100604	0.00266159	0.00119782	0.000630503	0.000679308	0	0.000277407	0.000450175	0	0.309182	0.309182	0.309182	0.309182	0.309182	0.644372	0	0.309182	0.336596	0	12	11	17	9	4	7	0	3	3	0	0.117	0.117	0.117	0.117	0.117
Aam-303054	Serine protease inhibitor	protease inhibitor	8	1_1_1_1_0_1_1_1_1_0_	26	16	8	5	0	13	12	15	2	0	0.00109024	0.00042093	0.000423869	0.000216193	0	0.000525457	0.000346249	0.000450617	8.12512e-05	0	0.896706	0.75388	0.273503	0.124605	0	0.34586	0.659587	0.442115	0.0568175	0	46	17	10	6	0	20	15	18	2	0	0.278	0.244	0.105	0.051	0
Aam-4006	lospin 4	protease inhibitor	8	1_1_1_1_0_1_1_1_1_0_	7	8	5	3	0	9	2	6	4	0	0.00237691	0.000949452	0.00275057	0.000318845	0	0.00162741	0.000204262	0.000738421	0.00107848	0	0.725838	0.725838	0.489361	0.180321	0	0.725838	0.462177	0.462177	0.462177	0	34	13	22	3	0	21	3	10	9	0	0.237	0.237	0.173	0.072	0
Aam-488162	serine protease inhibitor	protease inhibitor	5	1_1_1_0_0_1_0_0_1_0_	5	2	2	0	0	8	0	0	2	0	0.00015231	6.36479e-05	0.000108957	0	0	0.000303909	0	0	0.000156644	0	0.180321	0.0914403	0.0914403	0	0	0.425608	0	0	0.172195	0	5	2	2	0	0	9	0	0	3	0	0.072	0.038	0.038	0	0
Aam-175619	serine protease inhibitor	protease inhibitor	3	1_1_1_0_0_0_0_0_0_0_	12	5	3	0	0	0	0	0	0	0	0.000347049	0.000158622	0.000116375	0	0	0	0	0	0	0	0.725838	0.227439	0.258925	0	0	0	0	0	0	0	16	7	3	0	0	0	0	0	0	0	0.237	0.089	0.1	0	0
Aam-462946	Serine protease inhibitor	protease inhibitor	6	1_1_0_1_0_1_0_1_1_0_	5	3	0	3	0	9	0	2	3	0	0.00103376	0.00064799	0	0.000523871	0	0.00137513	0	0.000145589	0.000826918	0	0.892344	0.177606	0	0.177606	0	0.713957	0	0.177606	0.177606	0	15	9	0	5	0	18	0	2	7	0	0.277	0.071	0	0.071	0
Aam-162316	serine protease inhibitor	protease inhibitor	3	1_1_0_0_0_1_0_0_0_0_	3	3	0	0	0	4	0	0	0	0	0.000374706	7.82918e-05	0	0	0	0.000249221	0	0	0	0	0.153453	0.0616956	0	0	0	0.158777	0	0	0	0	15	3	0	0	0	9	0	0	0	0	0.062	0.026	0	0	0
Aam-175772	serine protease inhibitor	protease inhibitor	2	1_0_1_0_0_0_0_0_0_0_	8	0	2	0	0	0	0	0	0	0	0.000306865	0	0.000121955	0	0	0	0	0	0	0	0.803018	0	0.315225	0	0	0	0	0	0	0	9	0	2	0	0	0	0	0	0	0	0.256	0	0.119	0	0
Aam-88534	Serine protease inhibitor	protease inhibitor	2	1_0_0_0_0_1_0_0_0_0_	3	0	0	0	0	6	0	0	0	0	9.08167e-05	0	0	0	0	0.000226511	0	0	0	0	0.1324	0	0	0	0	0.1324	0	0	0	0	4	0	0	0	0	9	0	0	0	0	0.054	0	0	0	0
Aam-308900	Serine protease inhibitor	protease inhibitor	3	0_1_0_0_0_1_0_0_1_0_	0	2	0	0	0	3	0	0	4	0	0	0.000134461	0	0	0	0.000214011	0	0	0.00055154	0	0	0.183042	0	0	0	0.183042	0	0	0.678804	0	0	2	0	0	0	3	0	0	5	0	0	0.073	0	0	0
Aam-987085	lospin 8	protease inhibitor	3	0_0_0_0_0_1_0_1_1_0_	0	0	0	0	0	5	0	3	3	0	0	0	0	0	0	0.00153884	0	0.000439888	0.00118975	0	0	0	0	0	0	1.34963	0	0.694338	0.694338	0	0	0	0	0	0	10	0	3	5	0	0	0	0	0	0
Aam-264383	lospin 10	protease inhibitor	1	0_0_0_0_0_1_0_0_0_0_	0	0	0	0	0	2	0	0	0	0	0	0	0	0	0	0.000495259	0	0	0	0	0	0	0	0	0	0.303167	0	0	0	0	0	0	0	0	0	4	0	0	0	0	0	0	0	0	0
Aam-74176	putative carboxypeptidase inhibitor	protease inhibitor	5	1_0_0_0_0_1_1_1_1_0_	3	0	0	0	0	5	3	6	5	0	0.000506114	0	0	0	0	0.000673242	0.00039434	0.00106917	0.00173505	0	0.909853	0	0	0	0	2.16228	0.432188	1.37137	2.31894	0	5	0	0	0	0	6	4	10	10	0	0.281	0	0	0	0
Aam-1042359	putative thyropin precursor	protease inhibitor	10	1_1_1_1_1_1_1_1_1_1_	34	53	16	45	35	58	33	50	50	2	0.00583043	0.00768639	0.00322746	0.00759763	0.00783175	0.0112848	0.00306458	0.00821124	0.0132459	0.000119874	0.909853	0.995262	0.566751	0.995262	0.909853	0.931968	0.931968	0.931968	0.931968	0.14025	126	159	39	108	94	220	68	168	167	2	0.281	0.3	0.195	0.3	0.281
Aam-31422	putative thyropin precursor	protease inhibitor	10	1_1_1_1_1_1_1_1_1_1_	42	52	3	14	7	39	16	25	30	2	0.00505946	0.00536957	0.000502688	0.00189243	0.000650695	0.003739	0.00125146	0.00182378	0.00488682	0.000104023	1.42103	1.69153	0.0990058	0.892344	0.892344	1.37684	1.00447	1.58821	0.836538	0.0990058	126	128	7	31	9	84	32	43	71	2	0.384	0.43	0.041	0.277	0.277
Aam-34333	putative thyropin precursor	protease inhibitor	10	1_1_1_1_1_1_1_1_1_1_	31	49	4	27	16	38	20	24	29	10	0.00527346	0.00606634	0.00116564	0.00567506	0.00362732	0.00650254	0.00219291	0.00369255	0.00771886	0.000997733	2.74111	2.11889	0.342765	1.71019	1.71019	1.95121	1.95121	1.95121	1.32274	0.879317	89	98	11	63	34	99	38	59	76	13	0.573	0.494	0.128	0.433	0.433
Aam-16505	putative inducible metalloproteinase	protease inhibitor	10	1_1_1_1_1_1_1_1_1_1_	36	35	5	25	22	26	21	23	23	4	0.0130765	0.0126585	0.00118003	0.00583631	0.00691219	0.00458802	0.00420629	0.00392822	0.00647752	0.000543873	4.05825	4.05825	1.15278	3.98884	3.98884	2.53997	3.98884	3.02717	2.53997	0.44544	218	202	11	64	64	69	72	62	63	7	0.704	0.704	0.333	0.698	0.698
Aam-235530	putative tick til 20	protease inhibitor	10	1_1_1_1_1_1_1_1_1_1_	30	24	5	12	9	31	9	9	21	2	0.011121	0.00755748	0.00173786	0.00607341	0.00466573	0.00754032	0.00273409	0.00342135	0.00832825	0.000279706	7.57038	7.35603	2.49945	2.49945	1.64241	5.47143	2.49945	1.64241	5.47143	0.324342	103	67	9	37	24	63	26	30	45	2	0.933	0.922	0.544	0.544	0.422
Aam-244823	putative tick til 20	protease inhibitor	9	1_1_1_1_1_1_1_1_1_0_	46	35	7	25	17	44	21	29	36	0	0.0125386	0.00908753	0.0016818	0.00786314	0.00578512	0.00981631	0.00381619	0.00513202	0.0103431	0	8.63829	6.16143	2.34195	4.03501	2.81066	8.46237	7.95365	7.95365	8.46237	0	160	111	12	66	41	113	50	62	77	0	0.984	0.855	0.524	0.702	0.581
Aam-966025	putative tick til 20	protease inhibitor	9	1_1_1_1_1_1_1_1_1_0_	15	11	2	6	3	6	5	4	3	0	0.00904722	0.0071763	0.00119853	0.00356594	0.00301663	0.00371444	0.0019581	0.00176966	0.00229745	0	2.85478	2.70681	0.548817	1.39332	0.548817	1.39332	1.39332	1.39332	0.548817	0	54	41	4	14	10	20	12	10	8	0	0.586	0.569	0.19	0.379	0.19
Aam-988194	putative tick til 20	protease inhibitor	9	1_1_1_1_1_1_1_1_1_0_	25	35	6	10	7	25	8	9	9	0	0.0106213	0.00956162	0.00323323	0.0036074	0.00325516	0.00613747	0.00165072	0.00155154	0.00309888	0	6.24436	6.24436	1.91743	1.99916	1.91743	2.91742	1.91743	1.91743	1.91743	0	94	81	16	21	16	49	15	13	16	0	0.86	0.86	0.465	0.477	0.465
Aam-23584	putative inducible metalloproteinase	protease inhibitor	7	1_1_1_1_1_0_1_1_0_0_	3	2	6	4	3	0	9	12	0	0	0.000121976	8.49526e-05	0.000727139	0.000370874	0.000292828	0	0.000673182	0.000858916	0	0	0.177606	0.1324	0.386756	0.235947	0.1324	0	0.513561	0.798871	0	0	3	2	10	6	4	0	17	20	0	0	0.071	0.054	0.142	0.092	0.054
Aam-24452	putative chymotrypsin-elastase inhibitor ixodidin	protease inhibitor	9	1_1_0_1_1_1_1_1_1_1_	11	6	0	3	4	9	6	9	4	6	0.00276062	0.000692171	0	0.000671507	0.00139176	0.00281538	0.000860377	0.00244938	0.000946392	0.00085819	2.41979	1.4322	0	0.406048	1.4322	2.16228	2.16228	2.16228	1.4322	2.16228	25	6	0	4	7	23	8	21	5	6	0.534	0.386	0	0.148	0.386
Aam-995820	putative tick til 19, partial	protease inhibitor	9	1_1_0_1_1_1_1_1_1_1_	34	34	0	15	19	13	21	28	8	6	0.00667607	0.00697455	0	0.00327039	0.00627736	0.00156233	0.00361227	0.00470109	0.00139864	0.000768659	2.48337	2.36512	0	1.1677	2.36512	1.208	2.36512	2.36512	0.819701	0.786488	90	90	0	29	47	19	50	60	11	8	0.542	0.527	0	0.336	0.527
Aam-244828	putative tick til 20	protease inhibitor	8	1_1_0_1_1_1_1_1_1_0_	9	9	0	9	7	9	7	7	7	0	0.0044388	0.00325861	0	0.00383008	0.00410411	0.00332465	0.00186946	0.00215418	0.00472962	0	0.531088	0.531088	0	0.531088	0.531088	2.91742	0.531088	0.531088	0.531088	0	37	26	0	21	19	25	16	17	23	0	0.185	0.185	0	0.185	0.185
Aam-1018844	chymotrypsin elastase inhibitor, partial	protease inhibitor	7	1_1_0_1_1_0_1_1_1_0_	2	6	0	3	4	0	5	4	2	0	0.000127025	0.000597167	0	0.00028967	0.000457424	0	0.000556715	0.000402512	0.000217732	0	0.235947	0.570363	0	0.273503	0.570363	0	0.570363	1.06063	0.235947	0	2	9	0	3	4	0	9	6	2	0	0.092	0.196	0	0.105	0.196
Aam-281490	putative trypsin inhibitor like cysteine rich domain protein, partial	protease inhibitor	5	1_1_0_0_0_1_1_1_0_0_	14	7	0	0	0	4	2	7	0	0	0.000901209	0.000450283	0	0	0	0.00017374	0.000114486	0.00045526	0	0	1.04174	1.04174	0	0	0	0.297179	0.127197	0.297179	0	0	23	11	0	0	0	4	3	11	0	0	0.31	0.31	0	0	0
Aam-5052	putative tick til 1	protease inhibitor	2	1_1_0_0_0_0_0_0_0_0_	3	3	0	0	0	0	0	0	0	0	0.000422495	0.000441384	0	0	0	0	0	0	0	0	1.86418	0.823896	0	0	0	0	0	0	0	0	4	4	0	0	0	0	0	0	0	0	0.457	0.261	0	0	0
Aam-59478	TIL domain containing protein, partial	protease inhibitor	5	1_0_1_0_0_1_0_1_1_0_	25	0	6	0	0	87	0	2	10	0	0.000154906	0	6.39312e-05	0	0	0.000772722	0	1.25862e-05	0.000132762	0	0.303167	0	0.0764652	0	0	0.862087	0	0.0162487	0.0665962	0	26	0	6	0	0	117	0	2	13	0	0.115	0	0.032	0	0
Aam-426945	TIL domain containing protein, partial	protease inhibitor	4	1_0_1_0_0_1_0_0_1_0_	23	0	12	0	0	58	0	0	8	0	0.000350966	0	0.000254991	0	0	0.0012401	0	0	0.000150397	0	0.499685	0	0.230269	0	0	1.07491	0	0	0.153453	0	32	0	13	0	0	102	0	0	8	0	0.176	0	0.09	0	0
Aam-565032	TIL domain containing protein, partial	protease inhibitor	3	1_0_1_0_0_1_0_0_0_0_	4	0	6	0	0	23	0	0	0	0	9.96655e-05	0	0.000311924	0	0	0.00102195	0	0	0	0	0.273503	0	0.327394	0	0	0.794734	0	0	0	0	4	0	7	0	0	37	0	0	0	0	0.105	0	0.123	0	0
Aam-581141	TIL domain containing protein, partial	protease inhibitor	3	1_0_0_0_0_1_0_0_1_0_	8	0	0	0	0	14	0	0	2	0	0.000243611	0	0	0	0	0.000540094	0	0	9.27938e-05	0	0.318257	0	0	0	0	0.725838	0	0	0.0864257	0	9	0	0	0	0	18	0	0	2	0	0.12	0	0	0	0
Aam-587352	TIL domain containing protein, partial	protease inhibitor	2	1_0_0_0_0_1_0_0_0_0_	5	0	0	0	0	25	0	0	0	0	9.16734e-05	0	0	0	0	0.000643603	0	0	0	0	0.177606	0	0	0	0	0.599558	0	0	0	0	6	0	0	0	0	38	0	0	0	0	0.071	0	0	0	0
Aam-1025011	putative tick til 23, partial	protease inhibitor	4	0_1_1_1_1_0_0_0_0_0_	0	24	2	2	7	0	0	0	0	0	0	0.00126538	0.000196925	8.37006e-05	0.000495651	0	0	0	0	0	0	1.2182	0.169499	0.0665962	0.412538	0	0	0	0	0	0	44	4	2	10	0	0	0	0	0	0	0.346	0.068	0.028	0.15
Aam-224745	putative tick til 4, partial	protease inhibitor	7	0_1_0_1_1_1_1_1_0_1_	0	9	0	9	9	3	6	9	0	3	0	0.00253796	0	0.00391054	0.00771903	0.00110887	0.00250522	0.00483014	0	0.000740399	0	1.85759	0	1.85759	1.85759	0.717908	1.85759	1.85759	0	0.717908	0	17	0	18	30	7	18	32	0	4	0	0.456	0	0.456	0.456
Aam-25750	putative tick til 4, partial	protease inhibitor	7	0_1_0_1_1_1_1_1_0_1_	0	7	0	6	9	3	6	9	0	3	0	0.00140025	0	0.00165561	0.00392162	0.000650027	0.0013054	0.00283146	0	0.000434027	0	0.610646	0	0.374042	0.610646	0.374042	0.610646	0.610646	0	0.374042	0	16	0	13	26	7	16	32	0	4	0	0.207	0	0.138	0.207
Aam-958890	putative tick til 4, partial	protease inhibitor	7	0_1_0_1_1_1_1_1_0_1_	0	6	0	6	9	3	4	6	0	3	0	0.00123588	0	0.00167001	0.0045643	0.00065568	0.000987563	0.00214206	0	0.000437801	0	0.377209	0	0.377209	0.717908	0.377209	0.377209	0.377209	0	0.377209	0	14	0	13	30	7	12	24	0	4	0	0.139	0	0.139	0.235
Aam-5238	putative tick til 4, partial	protease inhibitor	5	0_1_0_1_1_0_1_1_0_0_	0	4	0	3	6	0	4	6	0	0	0	0.000512719	0	0.000746119	0.00212078	0	0.000955975	0.00165884	0	0	0	0.706082	0	0.419058	0.706082	0	0.706082	0.706082	0	0	0	5	0	5	12	0	10	16	0	0	0	0.232	0	0.152	0.232
Aam-98668	putative tick til 4, partial	protease inhibitor	5	0_1_0_1_1_0_1_1_0_0_	0	4	0	3	6	0	4	6	0	0	0	0.000517951	0	0.000753733	0.00214243	0	0.000965729	0.00167576	0	0	0	0.717908	0	0.422329	0.717908	0	0.717908	0.717908	0	0	0	5	0	5	12	0	10	16	0	0	0	0.235	0	0.153	0.235
Aam-979114	putative tick til 3	protease inhibitor	4	0_1_0_1_1_0_0_1_0_0_	0	23	0	9	15	0	0	8	0	0	0	0.00438998	0	0.00129764	0.00555631	0	0	0.000624165	0	0	0	1.50611	0	1.50611	1.46604	0	0	1.28034	0	0	0	64	0	13	47	0	0	9	0	0	0	0.399	0	0.399	0.392
Aam-12434	putative tick til 11	protease inhibitor	2	0_1_0_0_1_0_0_0_0_0_	0	4	0	0	2	0	0	0	0	0	0	0.00107296	0	0	0.000426743	0	0	0	0	0	0	0.455459	0	0	0.161449	0	0	0	0	0	0	13	0	0	3	0	0	0	0	0	0	0.163	0	0	0.065
Aam-51344	putative tick til 11	protease inhibitor	1	0_1_0_0_0_0_0_0_0_0_	0	3	0	0	0	0	0	0	0	0	0	0.000550875	0	0	0	0	0	0	0	0	0	0.153453	0	0	0	0	0	0	0	0	0	7	0	0	0	0	0	0	0	0	0	0.062	0	0	0
Aam-6375	putative tick til 11	protease inhibitor	1	0_1_0_0_0_0_0_0_0_0_	0	3	0	0	0	0	0	0	0	0	0	0.000550875	0	0	0	0	0	0	0	0	0	0.153453	0	0	0	0	0	0	0	0	0	7	0	0	0	0	0	0	0	0	0	0.062	0	0	0
Aam-983604	putative tick til 10	protease inhibitor	1	0_1_0_0_0_0_0_0_0_0_	0	9	0	0	0	0	0	0	0	0	0	0.000976138	0	0	0	0	0	0	0	0	0	0.402814	0	0	0	0	0	0	0	0	0	15	0	0	0	0	0	0	0	0	0	0.147	0	0	0
Aam-975298	putative tick til 4, partial	protease inhibitor	4	0_0_1_0_1_0_1_1_0_0_	0	0	2	0	2	0	3	2	0	0	0	0	0.000337449	0	0.000509606	0	0.000643195	0.000199302	0	0	0	0	0.367729	0	0.279381	0	0.462177	0.279381	0	0	0	0	2	0	3	0	7	2	0	0	0	0	0.136	0	0.107
Aam-587533	TIL domain containing protein, partial	protease inhibitor	3	0_0_1_0_0_1_0_0_1_0_	0	0	3	0	0	15	0	0	2	0	0	0	0.000317902	0	0	0.00088671	0	0	0.000101564	0	0	0	0.0715193	0	0	1.06063	0	0	0.16681	0	0	0	6	0	0	27	0	0	2	0	0	0	0.03	0	0
Aam-63424	serine proteinase inhibitor precursor	protease inhibitor	6	0_0_0_1_0_1_1_1_1_1_	0	0	0	2	0	4	4	12	9	3	0	0	0	0.000343562	0	0.00125254	0.000990434	0.00322243	0.00522936	0.00117086	0	0	0	0.342765	0	1.42103	1.42103	2.25087	1.48313	0.342765	0	0	0	2	0	10	9	27	27	8	0	0	0	0.128	0
Aam-59145	putative tick til 4, partial	protease inhibitor	3	0_0_0_0_1_0_1_1_0_0_	0	0	0	0	9	0	5	4	0	0	0	0	0	0	0.00304286	0	0.000822969	0.000446263	0	0	0	0	0	0	0.455459	0	0.455459	0.455459	0	0	0	0	0	0	16	0	8	4	0	0	0	0	0	0	0.163
Aam-660299	TIL domain containing protein, partial	protease inhibitor	1	0_0_0_0_0_1_0_0_0_0_	0	0	0	0	0	4	0	0	0	0	0	0	0	0	0	0.000613034	0	0	0	0	0	0	0	0	0	0.566751	0	0	0	0	0	0	0	0	0	7	0	0	0	0	0	0	0	0	0
Aam-708277	TIL domain containing protein	protease inhibitor	1	0_0_0_0_0_1_0_0_0_0_	0	0	0	0	0	4	0	0	0	0	0	0	0	0	0	0.000121032	0	0	0	0	0	0	0	0	0	0.137627	0	0	0	0	0	0	0	0	0	4	0	0	0	0	0	0	0	0	0
Aam-532946	TIL domain containing protein	protease inhibitor	1	0_0_0_0_0_0_0_0_1_0_	0	0	0	0	0	0	0	0	6	0	0	0	0	0	0	0	0	0	0.000306561	0	0	0	0	0	0	0	0	0	0.158777	0	0	0	0	0	0	0	0	0	6	0	0	0	0	0	0
Aam-631984	TIL domain containing protein	protease inhibitor	1	0_0_0_0_0_0_0_0_1_0_	0	0	0	0	0	0	0	0	2	0	0	0	0	0	0	0	0	0	0.000104429	0	0	0	0	0	0	0	0	0	0.241652	0	0	0	0	0	0	0	0	0	2	0	0	0	0	0	0
Aam-247994	putative insulin-like growth factor binding protein-related protein 1	signal transduction	9	1_1_1_1_1_1_1_1_1_0_	13	8	10	11	6	26	6	16	11	0	0.000975641	0.000448475	0.00132608	0.00100861	0.00070267	0.00272542	0.000304069	0.00123663	0.00147166	0	0.999862	0.573983	0.573983	0.710015	0.330454	2.45144	0.710015	1.25424	1.09411	0	25	11	19	17	10	63	8	30	22	0	0.301	0.197	0.197	0.233	0.124
Aam-33974	putative ribosomal l1 domain-containing protein	signal transduction	8	1_1_1_1_1_1_1_1_0_0_	15	3	10	10	4	13	5	6	0	0	0.00290691	0.000260304	0.00193096	0.00214653	0.000897255	0.00138101	0.000485341	0.000614088	0	0	0.803018	0.370882	0.803018	0.803018	0.733804	0.803018	0.733804	0.733804	0	0	35	3	13	17	6	15	6	7	0	0	0.256	0.137	0.256	0.256	0.239
Aam-11761	putative insulin-like growth factor binding protein-related protein 6 long	signal transduction	8	1_1_0_1_1_1_1_1_1_0_	25	47	0	16	9	35	14	42	23	0	0.00900418	0.0181615	0	0.00664115	0.00722331	0.0108707	0.00329943	0.00979322	0.0113081	0	4.08159	5.56145	0	0.524053	0.524053	3.03645	3.03645	4.76766	1.28034	0	101	195	0	49	45	110	38	104	74	0	0.706	0.817	0	0.183	0.183
Aam-30904	putative insulin-like growth factor binding protein-related protein 6 short	signal transduction	8	1_1_0_1_1_1_1_1_1_0_	23	17	0	7	8	16	8	9	7	0	0.00415546	0.00627811	0	0.00252699	0.00299282	0.00283471	0.0015566	0.00175569	0.00175332	0	1.51768	1.19786	0	0.527566	0.552387	1.51768	0.807174	0.552387	0.552387	0	65	94	0	26	26	40	25	26	16	0	0.401	0.342	0	0.184	0.191
Aam-12405	Putative calmodulin	signal transduction	7	1_1_0_1_1_0_1_1_0_1_	8	8	0	6	2	0	6	4	0	5	0.000597158	0.000510428	0	0.000742785	0.000293237	0	0.00068734	0.000401387	0	0.000492221	0.527566	0.527566	0	0.244515	0.244515	0	0.244515	0.244515	0	0.244515	11	9	0	9	3	0	13	7	0	7	0.184	0.184	0	0.095	0.095
Aam-43587	Putative calmodulin	signal transduction	7	1_1_0_1_1_0_1_1_0_1_	8	8	0	6	2	0	6	4	0	5	0.00059384	0.000507592	0	0.000738658	0.000291608	0	0.000683522	0.000399157	0	0.000489486	0.524053	0.524053	0	0.241652	0.241652	0	0.241652	0.241652	0	0.241652	11	9	0	9	3	0	13	7	0	7	0.183	0.183	0	0.094	0.094
Aam-65326	putative insulin-like growth factor binding protein-related protein 6 long	signal transduction	6	1_1_0_0_1_1_1_1_0_0_	6	15	0	0	2	4	3	8	0	0	0.0017668	0.0065628	0	0	0.000530196	0.00174091	0.00076478	0.0022809	0	0	1.77971	1.77971	0	0	0.874995	0.874995	0.874995	1.77971	0	0	18	64	0	0	3	16	8	22	0	0	0.444	0.444	0	0	0.273
Aam-30052	putative insulin-like growth factor binding protein-related protein 6 long	signal transduction	4	1_1_0_0_0_1_1_0_0_0_	13	8	0	0	0	5	2	0	0	0	0.00242935	0.00439913	0	0	0	0.000897657	0.000236604	0	0	0	0.555966	0.555966	0	0	0	0.555966	0.210598	0	0	0	30	52	0	0	0	10	3	0	0	0	0.192	0.192	0	0	0
Aam-339147	putative insulin-like growth factor binding protein-related protein 6 long	signal transduction	2	1_1_0_0_0_0_0_0_0_0_	11	10	0	0	0	0	0	0	0	0	0.00203602	0.00145026	0	0	0	0	0	0	0	0	2.06196	2.06196	0	0	0	0	0	0	0	0	22	15	0	0	0	0	0	0	0	0	0.486	0.486	0	0	0
Aam-49669	putative 3-phosphoglycerate kinase	signal transduction	2	1_1_0_0_0_0_0_0_0_0_	8	2	0	0	0	0	0	0	0	0	0.000170107	4.44282e-05	0	0	0	0	0	0	0	0	0.465548	0.174898	0	0	0	0	0	0	0	0	8	2	0	0	0	0	0	0	0	0	0.166	0.07	0	0	0
Aam-97145	calreticulin	signal transduction	4	1_0_0_0_0_1_0_1_0_1_	2	0	0	0	0	4	0	7	0	2	7.38965e-05	0	0	0	0	0.000286704	0	0.000390268	0	9.5717e-05	0.119438	0	0	0	0	0.119438	0	0.603245	0	0.119438	2	0	0	0	0	7	0	10	0	2	0.049	0	0	0	0
Aam-52290	putative gdp dissociation inhibitor, partial	signal transduction	2	1_0_0_0_0_1_0_0_0_0_	2	0	0	0	0	2	0	0	0	0	3.55297e-05	0	0	0	0	3.93853e-05	0	0	0	0	0.148154	0	0	0	0	0.148154	0	0	0	0	2	0	0	0	0	2	0	0	0	0	0.06	0	0	0	0
Aam-341326	putative rho gdp-dissociation inhibitor, partial	signal transduction	1	1_0_0_0_0_0_0_0_0_0_	2	0	0	0	0	0	0	0	0	0	9.66904e-05	0	0	0	0	0	0	0	0	0	0.174898	0	0	0	0	0	0	0	0	0	2	0	0	0	0	0	0	0	0	0	0.07	0	0	0	0
Aam-997387	putative calcium-binding protein (senescence marker protein-30-like)	signal transduction	1	1_0_0_0_0_0_0_0_0_0_	2	0	0	0	0	0	0	0	0	0	8.56157e-05	0	0	0	0	0	0	0	0	0	0.129796	0	0	0	0	0	0	0	0	0	2	0	0	0	0	0	0	0	0	0	0.053	0	0	0	0
Aam-861740	neurocalcin-like protein	signal transduction	8	0_1_0_1_1_1_1_1_1_1_	0	2	0	6	5	7	9	8	3	9	0	0.000228131	0	0.000995943	0.00137613	0.00145239	0.00170142	0.00103794	0.000561455	0.00197994	0	0.330454	0	2.94457	1.89068	0.81134	2.94457	2.94457	0.364583	2.94457	0	2	0	6	7	12	16	9	3	14	0	0.124	0	0.596	0.461
Aam-438551	putative phosphorylase kinase, partial	signal transduction	3	0_0_1_0_0_1_0_0_1_0_	0	0	3	0	0	3	0	0	2	0	0	0	0.000123545	0	0	5.10516e-05	0	0	7.89407e-05	0	0	0	0.0641431	0	0	0.0641431	0	0	0.0641431	0	0	0	6	0	0	4	0	0	4	0	0	0	0.027	0	0
Aam-197709	calcyphosine/tpp	signal transduction	1	0_0_0_0_0_1_0_0_0_0_	0	0	0	0	0	2	0	0	0	0	0	0	0	0	0	0.000114594	0	0	0	0	0	0	0	0	0	0.172195	0	0	0	0	0	0	0	0	0	2	0	0	0	0	0	0	0	0	0
Aam-228803	Sushi, von Willebrand factor type A, EGF and pentraxin domain-containing protein 1, partial	signal transduction	1	0_0_0_0_0_1_0_0_0_0_	0	0	0	0	0	7	0	0	0	0	0	0	0	0	0	9.64235e-05	0	0	0	0	0	0	0	0	0	0.158777	0	0	0	0	0	0	0	0	0	7	0	0	0	0	0	0	0	0	0
Aam-29290	putative gtpase rab1/ypt1 small g protein superfamily	signal transduction	1	0_0_0_0_0_1_0_0_0_0_	0	0	0	0	0	2	0	0	0	0	0	0	0	0	0	0.000105091	0	0	0	0	0	0	0	0	0	0.119438	0	0	0	0	0	0	0	0	0	2	0	0	0	0	0	0	0	0	0
Aam-462025	neural-cadherin	signal transduction	1	0_0_0_0_0_1_0_0_0_0_	0	0	0	0	0	2	0	0	0	0	0	0	0	0	0	2.0382e-05	0	0	0	0	0	0	0	0	0	0.0280163	0	0	0	0	0	0	0	0	0	2	0	0	0	0	0	0	0	0	0
Aam-661709	serine/threonine protein kinase, partial	signal transduction	1	0_0_0_0_0_0_1_0_0_0_	0	0	0	0	0	0	2	0	0	0	0	0	0	0	0	0	3.41666e-05	0	0	0	0	0	0	0	0	0	0.0690548	0	0	0	0	0	0	0	0	0	2	0	0	0	0	0	0	0	0
Aam-416575	neural-cadherin	signal transduction	1	0_0_0_0_0_0_0_0_1_0_	0	0	0	0	0	0	0	0	2	0	0	0	0	0	0	0	0	0	2.55076e-05	0	0	0	0	0	0	0	0	0	0.0185914	0	0	0	0	0	0	0	0	0	2	0	0	0	0	0	0
Aam-475926	putative calsyntenin, partial	signal transduction	1	0_0_0_0_0_0_0_0_1_0_	0	0	0	0	0	0	0	0	2	0	0	0	0	0	0	0	0	0	4.29291e-05	0	0	0	0	0	0	0	0	0	0.0327615	0	0	0	0	0	0	0	0	0	2	0	0	0	0	0	0
Aam-146159	Ras-related GTPase	signal transduction	1	0_0_0_0_0_0_0_0_0_1_	0	0	0	0	0	0	0	0	0	3	0	0	0	0	0	0	0	0	0	0.00020411	0	0	0	0	0	0	0	0	0	0.161449	0	0	0	0	0	0	0	0	0	3	0	0	0	0	0
Aam-144361	heme lipoprotein precursor	heme/ iron binding	10	1_1_1_1_1_1_1_1_1_1_	41	34	24	14	6	28	6	33	36	6	0.00898744	0.00390822	0.0230899	0.0027743	0.00345001	0.00495608	0.00128855	0.00356591	0.00914934	0.00118186	1.97852	1.50611	0.832314	0.412538	0.127197	1.37684	0.127197	1.50611	1.50611	0.127197	197	82	283	40	42	98	29	74	117	20	0.474	0.399	0.263	0.15	0.052
Aam-186025	heme lipoprotein precursor	heme/ iron binding	10	1_1_1_1_1_1_1_1_1_1_	350	352	139	304	111	326	92	216	234	17	0.0115481	0.00929075	0.0108616	0.0104731	0.00363989	0.00913686	0.00169848	0.00452718	0.00817953	0.000348384	4.7544	3.48745	1.11349	3.22669	1.58226	3.96592	1.77971	2.53997	2.52371	0.104079	1331	1025	700	794	233	950	201	494	550	31	0.76	0.652	0.325	0.626	0.412
Aam-246132	putative vitellogenin-3, partial	heme/ iron binding	10	1_1_1_1_1_1_1_1_1_1_	56	16	35	51	6	102	8	55	91	2	0.00186165	0.000341957	0.00234154	0.00236371	0.000221008	0.00460356	0.000159396	0.00185833	0.00554048	5.2997e-05	2.11172	0.64059	1.22331	1.55859	0.51705	3.44631	0.244515	2.4435	2.90841	0.0592537	91	16	64	76	6	203	8	86	158	2	0.493	0.215	0.347	0.408	0.181
Aam-249321	cytoglobin-1, putative, partial	heme/ iron binding	10	1_1_1_1_1_1_1_1_1_1_	43	21	5	16	15	50	48	48	35	60	0.0122786	0.00338395	0.00121246	0.0044663	0.00379768	0.0126924	0.0107847	0.00915012	0.00968401	0.0167824	3.72063	3.47713	0.678804	2.13329	2.19154	5.18016	5.63743	5.63743	3.32514	5.63743	163	43	9	39	28	152	147	115	75	172	0.674	0.651	0.225	0.496	0.504
Aam-292762	globin 1, partial	heme/ iron binding	10	1_1_1_1_1_1_1_1_1_1_	43	27	3	23	18	50	46	44	27	42	0.013139	0.0035031	0.000734308	0.0045776	0.0041893	0.0153234	0.0147961	0.00975807	0.00868014	0.0155119	5.66807	2.31894	0.216186	1.24905	1.60016	4.57186	5.88652	4.22396	2.53997	4.22396	192	49	6	44	34	202	222	135	74	175	0.824	0.521	0.085	0.352	0.415
Aam-29668	heme lipoprotein precursor	heme/ iron binding	10	1_1_1_1_1_1_1_1_1_1_	5	3	3	3	3	5	3	3	5	3	0.00245205	0.00113852	0.00194901	0.00179487	0.0017987	0.00372486	0.0010614	0.00163074	0.00716073	0.000705801	0.352073	0.294196	0.294196	0.294196	0.294196	0.674943	0.294196	0.294196	0.294196	0.294196	27	12	12	13	11	37	12	17	46	6	0.131	0.112	0.112	0.112	0.112
Aam-3564	heme lipoprotein precursor	heme/ iron binding	10	1_1_1_1_1_1_1_1_1_1_	831	767	363	797	388	1256	456	1195	1220	364	0.0403341	0.0191348	0.0560253	0.0331679	0.0259391	0.0720099	0.0137616	0.0415873	0.107448	0.00856487	7.531	5.03949	2.1842	4.86138	4.40754	6.97995	5.16595	6.92501	7.22243	4.22396	6417	2914	4984	3471	2292	10335	2248	6264	9973	1052	0.931	0.781	0.503	0.768	0.733
Aam-81192	Putative lipoprotein amino terminal region	heme/ iron binding	10	1_1_1_1_1_1_1_1_1_1_	26	25	12	10	9	14	9	22	29	9	0.0082809	0.00273658	0.0101249	0.00366118	0.00296679	0.00576061	0.00251006	0.00374861	0.0106457	0.000766152	2.38844	2.25837	0.506607	0.506607	0.297179	1.16272	0.297179	2.25837	1.95121	0.297179	196	62	134	57	39	123	61	84	147	14	0.53	0.513	0.178	0.178	0.113
Aam-220360	putative vitellogenin-1, partial	heme/ iron binding	9	1_1_1_1_1_1_1_1_1_0_	448	300	170	277	12	301	28	79	207	0	0.010405	0.00421525	0.00593983	0.00550295	0.000140159	0.0047891	0.000202171	0.000664628	0.00428087	0	5.19441	2.89942	1.2182	2.53997	0.188502	3.04576	0.584893	0.901078	1.92415	0	1604	622	512	558	12	666	32	97	385	0	0.792	0.591	0.346	0.549	0.075
Aam-54072	Vitellogenin B	heme/ iron binding	9	1_1_1_1_0_1_1_1_1_1_	96	16	47	89	0	245	8	232	254	6	0.000870868	0.000117816	0.000750721	0.00105727	0	0.00327115	4.88157e-05	0.00303752	0.00629317	6.49222e-05	1.23872	0.196741	0.428894	1.08449	0	2.14051	0.0764652	2.16228	2.2434	0.0616956	139	18	67	111	0	471	8	459	586	8	0.35	0.078	0.155	0.319	0
Aam-301071	Vitellogenin 3	heme/ iron binding	8	1_1_1_1_0_1_1_1_1_0_	14	2	5	5	0	24	2	10	20	0	0.00240077	0.000238867	0.00163564	0.00191182	0	0.00620967	0.000222686	0.00289808	0.00685856	0	1.65461	0.34586	1.31739	0.34586	0	3.20727	0.815516	0.86638	2.38065	0	21	2	8	11	0	49	2	24	35	0	0.424	0.129	0.365	0.129	0
Aam-45455	putative apolipophorin, partial	heme/ iron binding	8	1_1_1_1_0_1_1_1_1_0_	30	5	20	22	0	81	7	60	102	0	0.000724473	8.22677e-05	0.000929489	0.000694363	0	0.00272352	0.000122712	0.00217924	0.00561515	0	0.698244	0.109175	0.415794	0.599558	0	1.8119	0.235947	0.914256	2.7325	0	46	5	33	29	0	156	8	131	208	0	0.23	0.045	0.151	0.204	0
Aam-62355	vitellogenin 4, partial	heme/ iron binding	8	1_1_1_1_0_1_1_1_1_0_	35	25	12	23	0	23	4	7	19	0	0.0186776	0.00922894	0.00902786	0.0128546	0	0.00839367	0.000491644	0.00146629	0.00692218	0	6.87046	5.77641	2.3037	5.57658	0	5.57658	0.990673	2.02691	5.19441	0	148	70	40	67	0	60	4	11	32	0	0.896	0.831	0.519	0.818	0
Aam-303680	heme lipoprotein precursor	heme/ iron binding	7	1_1_1_1_0_1_0_1_1_0_	75	49	32	34	0	49	0	29	53	0	0.00318852	0.00130423	0.00223267	0.00130804	0	0.00127168	0	0.000730601	0.00228448	0	1.99226	1.42103	0.909853	0.845015	0	1.37137	0	0.713957	1.58821	0	189	74	74	51	0	68	0	41	79	0	0.476	0.384	0.281	0.266	0
Aam-62352	putative vitellogenin-1, partial	heme/ iron binding	7	1_1_1_1_0_1_0_1_1_0_	17	7	11	7	0	7	0	4	6	0	0.00510408	0.00143561	0.00438854	0.00193991	0	0.00206733	0	0.000414709	0.00201897	0	2.59749	1.10378	1.53513	1.05589	0	1.05589	0	0.706082	0.706082	0	52	14	25	13	0	19	0	4	12	0	0.556	0.323	0.404	0.313	0
Aam-301064	Vitellogenin-3	heme/ iron binding	8	1_1_0_1_0_1_1_1_1_1_	3	3	0	4	0	16	2	11	14	3	0.000762148	0.00119433	0	0.00260703	0	0.00929339	0.000742286	0.00402512	0.00849154	0.000740399	5.96627	0.798871	0	5.96627	0	5.96627	0.798871	5.96627	5.96627	0.798871	4	6	0	9	0	44	4	20	26	3	0.843	0.255	0	0.843	0
Aam-146907	putative secreted ferritin	heme/ iron binding	2	0_0_0_0_0_1_0_0_1_0_	0	0	0	0	0	9	0	0	6	0	0	0	0	0	0	0.000721827	0	0	0.000686866	0	0	0	0	0	0	0.428894	0	0	0.428894	0	0	0	0	0	0	13	0	0	8	0	0	0	0	0	0
Aam-592435	putative tc1 transposase tc1-like transposase, partial	transposable element	4	1_0_1_0_0_0_1_0_0_1_	3	0	3	0	0	0	3	0	0	2	0.000173525	0	0.000413777	0	0	0	0.000281671	0	0	0.000149843	0.116863	0	0.116863	0	0	0	0.116863	0	0	0.116863	3	0	4	0	0	0	5	0	0	2	0.048	0	0.048	0	0
Aam-206	transposase, putative	transposable element	1	0_1_0_0_0_0_0_0_0_0_	0	2	0	0	0	0	0	0	0	0	0	5.98929e-05	0	0	0	0	0	0	0	0	0	0.106624	0	0	0	0	0	0	0	0	0	2	0	0	0	0	0	0	0	0	0	0.044	0	0	0
Aam-330784	Putative tick transposon, partial	transposable element	1	0_1_0_0_0_0_0_0_0_0_	0	2	0	0	0	0	0	0	0	0	0	0.000168263	0	0	0	0	0	0	0	0	0	0.210598	0	0	0	0	0	0	0	0	0	3	0	0	0	0	0	0	0	0	0	0.083	0	0	0
Aam-177387	putative fibrillarin	transcription machinery	6	1_0_1_0_0_1_1_1_0_1_	10	0	2	0	0	3	3	2	0	2	0.00114937	0	0.000186867	0	0	0.00017374	0.000152648	0.000110366	0	0.000135342	0.857804	0	0.380384	0	0	0.205036	0.205036	0.205036	0	0.205036	22	0	2	0	0	3	3	2	0	2	0.269	0	0.14	0	0
Aam-10635	putative heteroproteinous nuclear ribonucleoprotein at 87f	transcription machinery	3	1_0_1_0_0_1_0_0_0_0_	2	0	3	0	0	3	0	0	0	0	0.0001262	0	0.000169272	0	0	0.000104921	0	0	0	0	0.101539	0	0.101539	0	0	0.101539	0	0	0	0	4	0	3	0	0	3	0	0	0	0	0.042	0	0.042	0	0
Aam-998077	putative pre-mrna-splicing factor cwc21, partial	transcription machinery	2	1_0_0_1_0_0_0_0_0_0_	3	0	0	2	0	0	0	0	0	0	0.000340961	0	0	0.000259178	0	0	0	0	0	0	0.527566	0	0	0.527566	0	0	0	0	0	0	4	0	0	2	0	0	0	0	0	0	0.184	0	0	0.184	0
Aam-19297	putative plasminogen activator inhibitor 1 rna-binding protein	transcription machinery	1	1_0_0_0_0_0_0_0_0_0_	2	0	0	0	0	0	0	0	0	0	3.8561e-05	0	0	0	0	0	0	0	0	0	0.106624	0	0	0	0	0	0	0	0	0	2	0	0	0	0	0	0	0	0	0	0.044	0	0	0	0
Aam-923865	Putative splicing factor 3b subunit 2	transcription machinery	1	0_1_0_0_0_0_0_0_0_0_	0	3	0	0	0	0	0	0	0	0	0	0.000249125	0	0	0	0	0	0	0	0	0	0.592209	0	0	0	0	0	0	0	0	0	4	0	0	0	0	0	0	0	0	0	0.202	0	0	0
Aam-764355	putative splicing factor 3b subunit 4, partial	transcription machinery	2	0_0_1_1_0_0_0_0_0_0_	0	0	5	3	0	0	0	0	0	0	0	0	0.00122193	0.000346246	0	0	0	0	0	0	0	0	0.541701	0.309182	0	0	0	0	0	0	0	0	9	3	0	0	0	0	0	0	0	0	0.188	0.117	0
Aam-89880	putative pterin-4-alpha-carbinolamine dehydratase	transcription machinery	1	0_0_0_1_0_0_0_0_0_0_	0	0	0	2	0	0	0	0	0	0	0	0	0	0.000196976	0	0	0	0	0	0	0	0	0	0.16681	0	0	0	0	0	0	0	0	0	2	0	0	0	0	0	0	0	0	0	0.067	0
Aam-75534	metabotropic glutamate receptor 2/3	transporter/ receptors	10	1_1_1_1_1_1_1_1_1_1_	29	15	11	29	14	68	10	53	78	12	0.00113369	0.000413593	0.000836749	0.00134053	0.000712819	0.00305203	0.000297945	0.00193876	0.00558301	0.000349633	1.16272	0.545254	0.358313	0.75388	0.538155	1.62422	0.399587	1.69153	1.94442	0.492794	63	22	26	49	22	153	17	102	181	15	0.335	0.189	0.133	0.244	0.187
Aam-241828	Putative plexins functional semaphorin receptor, partial	transporter/ receptors	9	1_1_1_1_0_1_1_1_1_1_	7	3	3	4	0	9	3	2	8	3	9.09583e-05	2.11167e-05	9.03725e-05	5.37765e-05	0	8.96256e-05	3.93724e-05	1.0675e-05	6.92938e-05	2.61816e-05	0.0471286	0.0115795	0.0115795	0.0351422	0	0.0789467	0.0115795	0.0115795	0.0889301	0.0115795	18	4	10	7	0	16	8	2	8	4	0.02	0.005	0.005	0.015	0
Aam-957531	putative low-density lipoprotein receptor domain class a	transporter/ receptors	8	1_1_1_1_0_1_1_1_1_0_	20	15	11	7	0	18	5	9	7	0	0.00284188	0.00138869	0.00180344	0.000557478	0	0.00223567	0.000267853	0.000629399	0.000864252	0	0.741807	0.741807	0.721869	0.496236	0	0.741807	0.496236	0.721869	0.496236	0	62	29	22	8	0	44	6	13	11	0	0.241	0.241	0.236	0.175	0
Aam-1013148	putative glutamate receptor ionotropic n-methyl d-aspartate-associated protein,	transporter/ receptors	6	1_1_1_1_0_1_0_0_1_0_	19	8	9	4	0	8	0	0	7	0	0.00093823	0.000157529	0.000449447	0.000101884	0	0.000427161	0	0	0.000229745	0	0.778279	0.336596	0.406048	0.244515	0	0.129796	0	0	0.185769	0	56	9	15	4	0	23	0	0	8	0	0.25	0.126	0.148	0.095	0
Aam-26645	putative lipophorin receptor	transporter/ receptors	8	1_1_0_1_1_1_1_1_1_0_	6	11	0	12	5	17	4	10	13	0	0.000269927	0.000986984	0	0.00164146	0.000648018	0.00179531	0.000350524	0.000902856	0.00154227	0	0.51705	0.914256	0	0.702159	0.306171	1.06538	0.482518	0.702159	1.04174	0	6	21	0	24	8	36	8	19	20	0	0.181	0.282	0	0.231	0.116
Aam-317582	putative lipophorin receptor	transporter/ receptors	1	1_0_0_0_0_0_0_0_0_0_	2	0	0	0	0	0	0	0	0	0	0.000239935	0	0	0	0	0	0	0	0	0	0.577611	0	0	0	0	0	0	0	0	0	2	0	0	0	0	0	0	0	0	0	0.198	0	0	0	0
Aam-317587	putative vitellogenin receptor ixodes scapularis vitellogenin receptor	transporter/ receptors	1	1_0_0_0_0_0_0_0_0_0_	2	0	0	0	0	0	0	0	0	0	0.000498327	0	0	0	0	0	0	0	0	0	0.468926	0	0	0	0	0	0	0	0	0	4	0	0	0	0	0	0	0	0	0	0.167	0	0	0	0
Aam-559680	putative lipophorin receptor	transporter/ receptors	1	1_0_0_0_0_0_0_0_0_0_	7	0	0	0	0	0	0	0	0	0	0.00113714	0	0	0	0	0	0	0	0	0	3.45656	0	0	0	0	0	0	0	0	0	11	0	0	0	0	0	0	0	0	0	0.649	0	0	0	0
Aam-5765	putative abc transporter, partial	transporter/ receptors	1	1_0_0_0_0_0_0_0_0_0_	2	0	0	0	0	0	0	0	0	0	1.46788e-05	0	0	0	0	0	0	0	0	0	0.0303861	0	0	0	0	0	0	0	0	0	2	0	0	0	0	0	0	0	0	0	0.013	0	0	0	0
Aam-268445	putative low-density lipoprotein receptor-related protein 2	transporter/ receptors	2	0_0_0_1_0_1_0_0_0_0_	0	0	0	6	0	18	0	0	0	0	0	0	0	0.000193656	0	0.000544646	0	0	0	0	0	0	0	0.119438	0	0.513561	0	0	0	0	0	0	0	7	0	27	0	0	0	0	0	0	0	0.049	0
Aam-684984	putative transferrin receptor, partial	transporter/ receptors	2	0_0_0_0_0_1_0_0_1_0_	0	0	0	0	0	3	0	0	4	0	0	0	0	0	0	0.00044268	0	0	0.000912685	0	0	0	0	0	0	0.766038	0	0	0.766038	0	0	0	0	0	0	3	0	0	4	0	0	0	0	0	0
Aam-225346	neurogenic locus notch, putative	transporter/ receptors	1	0_0_0_0_0_1_0_0_0_0_	0	0	0	0	0	5	0	0	0	0	0	0	0	0	0	0.000199479	0	0	0	0	0	0	0	0	0	0.164126	0	0	0	0	0	0	0	0	0	7	0	0	0	0	0	0	0	0	0
Aam-610447	neurogenic locus notch, partial	transporter/ receptors	1	0_0_0_0_0_1_0_0_0_0_	0	0	0	0	0	16	0	0	0	0	0	0	0	0	0	0.000397486	0	0	0	0	0	0	0	0	0	0.503142	0	0	0	0	0	0	0	0	0	20	0	0	0	0	0	0	0	0	0
Aam-377685	glutamate receptor, partial	transporter/ receptors	1	0_0_0_0_0_0_1_0_0_0_	0	0	0	0	0	0	2	0	0	0	0	0	0	0	0	0	4.841e-05	0	0	0	0	0	0	0	0	0	0.119438	0	0	0	0	0	0	0	0	0	2	0	0	0	0	0	0	0	0
Aam-58698	putative carbonic anhydrase ixodes scapularis carbonic anhydrase, partial	transporter/ receptors	1	0_0_0_0_0_0_0_1_0_0_	0	0	0	0	0	0	0	8	0	0	0	0	0	0	0	0	0	0.000370543	0	0	0	0	0	0	0	0	0	0.566751	0	0	0	0	0	0	0	0	0	10	0	0	0	0	0	0	0
Aam-47269	putative mitochondrial adp/atp carrier	transporter/ receptors	1	0_0_0_0_0_0_0_0_0_1_	0	0	0	0	0	0	0	0	0	2	0	0	0	0	0	0	0	0	0	8.30811e-05	0	0	0	0	0	0	0	0	0	0.0964782	0	0	0	0	0	0	0	0	0	2	0	0	0	0	0
[truncated: 5 more columns]

## Sheet: rabbit (335)
S1 Table. Rabbit protein in A. americanum saliva.					Peptide Count										NSAF										EMPAI										Spectral Count										Sequence Coverage
Accession	Description	Classification	occurrence	status	24	48	72	96	120	144	168	192	BD	SD	24	48	72	96	120	144	168	192	BD	SD	24	48	72	96	120	144	168	192	BD	SD	24	48	72	96	120	144	168	192	BD	SD	24	48	72	96	120
P25230	Antimicrobial protein CAP18 OS=Oryctolagus cuniculus GN=CAP18 PE=1 SV=1	Antimicrobial	9	0_1_1_1_1_1_1_1_1_1_	0	5	3	6	8	10	17	22	5	19	0	0.000296837	0.000304888	0.000863928	0.00122782	0.000818915	0.00188176	0.00246097	0.000584438	0.00272346	0	0.737801	0.241652	0.737801	1.09894	1.12324	1.4322	1.4322	0.496236	1.46604	0	5	3	10	12	13	34	41	6	37	0	0.24	0.094	0.24	0.322
Q28739	Bactericidal permeability-increasing protein (Fragment) OS=Oryctolagus cuniculus GN=BPI PE=2 SV=1	Antimicrobial	6	0_0_0_0_1_1_1_1_1_1_	0	0	0	0	2	10	25	32	7	43	0	0	0	0	7.86358e-05	0.000242065	0.000893246	0.000991807	0.000262012	0.00197994	0	0	0	0	0.16681	0.267652	0.849269	0.870682	0.241652	1.02302	0	0	0	0	2	10	42	43	7	70	0	0	0	0	0.067
G1T5Q9	Bactericidal permeability-increasing protein OS=Oryctolagus cuniculus GN=BPI PE=4 SV=2	Antimicrobial	6	0_0_0_0_1_1_1_1_1_1_	0	0	0	0	2	10	26	35	7	43	0	0	0	0	7.25995e-05	0.000223483	0.000844312	0.000979557	0.000241899	0.00182796	0	0	0	0	0.153453	0.244515	0.853532	0.870682	0.2218	0.914256	0	0	0	0	2	10	43	46	7	70	0	0	0	0	0.062
P07467	Neutrophil antibiotic peptide NP-4 OS=Oryctolagus cuniculus PE=1 SV=2	Antimicrobial	5	0_0_0_1_0_1_1_1_0_1_	0	0	0	2	0	3	9	6	0	5	0	0	0	0.000311014	0	0.000907106	0.0021917	0.00183672	0	0.00278234	0	0	0	0.625549	0	0.306171	0.625549	0.625549	0	0.625549	0	0	0	2	0	8	22	17	0	21	0	0	0	0.211	0
P07468	Corticostatin-2 OS=Oryctolagus cuniculus PE=1 SV=1	Antimicrobial	3	0_0_0_0_0_0_1_1_0_1_	0	0	0	0	0	0	5	4	0	3	0	0	0	0	0	0	0.0019485	0.00150942	0	0.0014808	0	0	0	0	0	0	1.76058	2.38065	0	0.717908	0	0	0	0	0	0	7	5	0	4	0	0	0	0	0
P01377	Corticostatin-4 OS=Oryctolagus cuniculus PE=1 SV=2	Antimicrobial	3	0_0_0_0_0_1_1_1_0_0_	0	0	0	0	0	2	3	3	0	0	0	0	0	0	0	0.000226776	0.000697358	0.00108043	0	0	0	0	0	0	0	0.244515	0.244515	0.244515	0	0	0	0	0	0	0	2	7	10	0	0	0	0	0	0	0
G1T6B8	Lysozyme OS=Oryctolagus cuniculus GN=LOC100341160 PE=3 SV=1	Antimicrobial	10	1_1_1_1_1_1_1_1_1_1_	4	8	3	15	10	13	23	16	3	8	0.000262632	0.000548748	0.000704539	0.00219601	0.00165507	0.00138288	0.00351708	0.00208055	0.000337632	0.00102055	0.475707	0.778279	0.205036	1.0797	0.778279	1.31739	1.38781	1.38781	0.475707	1.04644	4	8	6	22	14	19	55	30	3	12	0.169	0.25	0.081	0.318	0.25
A0A088QE26	Lysozyme OS=Oryctolagus cuniculus PE=2 SV=1	Antimicrobial	10	1_1_1_1_1_1_1_1_1_1_	4	8	3	15	10	13	25	18	3	8	0.000262632	0.000548748	0.000704539	0.00219601	0.00165507	0.00138288	0.00377287	0.00221925	0.000337632	0.00102055	0.475707	0.778279	0.205036	1.0797	0.778279	1.31739	1.83792	1.83792	0.475707	1.04644	4	8	6	22	14	19	59	32	3	12	0.169	0.25	0.081	0.318	0.25
P07466	Neutrophil antibiotic peptide NP-5 OS=Oryctolagus cuniculus PE=1 SV=2	Antimicrobial	9	1_1_0_1_1_1_1_1_1_1_	5	5	0	6	6	6	6	6	6	6	0.000818306	0.000534307	0	0.00311014	0.00294677	0.00238115	0.00259019	0.00205281	0.00262997	0.00225237	0.625549	0.625549	0	0.625549	0.625549	0.625549	0.625549	0.625549	0.625549	0.625549	8	5	0	20	16	21	26	19	15	17	0.211	0.211	0	0.211	0.211
B7NZM8	Tyrosine 3-monooxygenase/tryptophan 5-monooxygenase activation protein, eta polypeptide (Predicted) OS=Oryctolagus cuniculus GN=YWHAH PE=3 SV=1	Antioxidant	5	1_0_1_0_0_1_0_1_0_1_	5	0	3	0	0	6	0	3	0	4	0.000276511	0	0.000353224	0	0	0.000394093	0	0.000166895	0	0.000306995	0.412538	0	0.0789467	0	0	0.183042	0	0.0990058	0	0.183042	7	0	5	0	0	9	0	4	0	6	0.15	0	0.033	0	0
G1T6W7	Catalase OS=Oryctolagus cuniculus GN=CAT PE=3 SV=2	Antioxidant	2	0_0_0_0_0_1_0_0_0_1_	0	0	0	0	0	4	0	0	0	2	0	0	0	0	0	8.176e-05	0	0	0	4.77677e-05	0	0	0	0	0	0.106624	0	0	0	0.0592537	0	0	0	0	0	4	0	0	0	2	0	0	0	0	0
G1SQ02	peroxiredoxin-1	Antioxidant	1	0_0_0_0_0_0_1_0_0_0_	0	0	0	0	0	0	3	0	0	0	0	0	0	0	0	0	0.000237793	0	0	0	0	0	0	0	0	0	0.135011	0	0	0	0	0	0	0	0	0	5	0	0	0	0	0	0	0	0
G1SMI6	peroxiredoxin-4 isoform X1	Antioxidant	4	1_1_0_0_0_1_0_1_0_0_	2	2	0	0	0	3	0	3	0	0	0.000145036	7.576e-05	0	0	0	0.000200968	0	0.000114896	0	0	0.0889301	0.0889301	0	0	0	0.0889301	0	0.0889301	0	0	4	2	0	0	0	5	0	3	0	0	0.037	0.037	0	0	0
G1SYD4	eosinophil peroxidase	Antioxidant	1	0_0_0_0_0_0_0_0_0_1_	0	0	0	0	0	0	0	0	0	4	0	0	0	0	0	0	0	0	0	8.76517e-05	0	0	0	0	0	0	0	0	0	0.0739894	0	0	0	0	0	0	0	0	0	5	0	0	0	0	0
G1SR65	myeloperoxidase	Antioxidant	3	0_0_0_0_0_0_1_1_0_1_	0	0	0	0	0	0	24	7	0	13	0	0	0	0	0	0	0.000472532	0.000102494	0	0.000484798	0	0	0	0	0	0	0.573983	0.193988	0	0.210598	0	0	0	0	0	0	35	7	0	27	0	0	0	0	0
P68135	Actin, alpha skeletal muscle OS=Oryctolagus cuniculus GN=ACTA1 PE=1 SV=1	Cytoskeletal	10	1_1_1_1_1_1_1_1_1_1_	28	34	10	29	20	34	24	30	23	33	0.002526	0.00280051	0.00142901	0.00301733	0.00204203	0.00311442	0.001933	0.00266811	0.00185563	0.00293803	0.702159	0.702159	0.172195	0.702159	0.690441	0.702159	0.702159	0.702159	0.702159	0.702159	98	104	31	77	44	109	77	98	42	88	0.231	0.231	0.069	0.231	0.228
P29751	Actin, cytoplasmic 1 OS=Oryctolagus cuniculus GN=ACTB PE=2 SV=1	Cytoskeletal	10	1_1_1_1_1_1_1_1_1_1_	46	44	17	35	23	47	38	50	27	50	0.00375739	0.0031403	0.00227081	0.00326979	0.00247283	0.00399278	0.00249854	0.00342135	0.00222087	0.00419559	1.44906	1.34963	0.352073	1.208	1.18273	1.44906	2.34965	1.82488	0.927525	2.34965	145	116	49	83	53	139	99	125	50	125	0.389	0.371	0.131	0.344	0.339
A0A0A0MQP7	Actin, cytoplasmic 1 OS=Oryctolagus cuniculus GN=ACTB PE=3 SV=1	Cytoskeletal	10	1_1_1_1_1_1_1_1_1_1_	23	28	10	23	15	28	20	24	20	27	0.00150609	0.0016812	0.00114382	0.0017251	0.00115157	0.00187536	0.00130609	0.0016344	0.0013792	0.00184392	0.448772	0.448772	0.135011	0.448772	0.442115	0.448772	0.448772	0.448772	0.448772	0.448772	73	78	31	55	31	82	65	75	39	69	0.161	0.161	0.055	0.161	0.159
Q95L83	Beta-actin (Fragment) OS=Oryctolagus cuniculus PE=2 SV=1	Cytoskeletal	9	1_1_0_1_1_1_1_1_1_1_	8	10	0	8	2	10	5	9	7	9	0.00393616	0.00372662	0	0.00374004	0.000664423	0.00449965	0.00203659	0.00376782	0.00358431	0.00350518	0.95434	0.95434	0	0.95434	0.896706	0.95434	0.95434	0.95434	0.95434	0.95434	32	29	0	20	3	33	17	29	17	22	0.291	0.291	0	0.291	0.278
A0A068BC12	Beta-tropomyosin isoform 2 OS=Oryctolagus cuniculus GN=Tpm2 PE=2 SV=1	Cytoskeletal	2	0_0_0_0_0_0_1_0_0_1_	0	0	0	0	0	0	3	0	0	3	0	0	0	0	0	0	0.000166622	0	0	0.000177279	0	0	0	0	0	0	0.0839269	0	0	0.0839269	0	0	0	0	0	0	5	0	0	4	0	0	0	0	0
A0A068BGJ4	Beta-tropomyosin isoform 4 OS=Oryctolagus cuniculus GN=Tpm2 PE=2 SV=1	Cytoskeletal	2	0_0_0_0_0_0_1_0_0_1_	0	0	0	0	0	0	3	0	0	3	0	0	0	0	0	0	0.000166622	0	0	0.000177279	0	0	0	0	0	0	0.0839269	0	0	0.0839269	0	0	0	0	0	0	5	0	0	4	0	0	0	0	0
G1TF67	Coronin OS=Oryctolagus cuniculus GN=CORO1A PE=3 SV=1	Cytoskeletal	2	0_0_0_0_0_0_1_0_0_1_	0	0	0	0	0	0	4	0	0	6	0	0	0	0	0	0	8.48803e-05	0	0	0.00019755	0	0	0	0	0	0	0.119438	0	0	0.406048	0	0	0	0	0	0	4	0	0	7	0	0	0	0	0
B7NZH1	Desmin (Predicted) OS=Oryctolagus cuniculus GN=DES PE=4 SV=1	Cytoskeletal	2	0_0_0_0_0_0_0_1_0_1_	0	0	0	0	0	0	0	3	0	9	0	0	0	0	0	0	0	8.75399e-05	0	0.000295212	0	0	0	0	0	0	0	0.0447202	0	0.142878	0	0	0	0	0	0	0	4	0	11	0	0	0	0	0
Q8HZQ5	Ezrin OS=Oryctolagus cuniculus GN=EZR PE=1 SV=3	Cytoskeletal	2	0_1_0_0_0_1_0_0_0_0_	0	3	0	0	0	2	0	0	0	0	0	5.19719e-05	0	0	0	3.67641e-05	0	0	0	0	0	0.0351422	0	0	0	0.0471286	0	0	0	0	0	3	0	0	0	2	0	0	0	0	0	0.015	0	0	0
G1SKI1	Ezrin OS=Oryctolagus cuniculus GN=EZR PE=4 SV=2	Cytoskeletal	2	0_1_0_0_0_1_0_0_0_0_	0	3	0	0	0	2	0	0	0	0	0	5.49739e-05	0	0	0	3.88877e-05	0	0	0	0	0	0.0375284	0	0	0	0.0519619	0	0	0	0	0	3	0	0	0	2	0	0	0	0	0	0.016	0	0	0
P35748	Myosin-11 OS=Oryctolagus cuniculus GN=MYH11 PE=2 SV=2	Cytoskeletal	2	0_0_0_0_0_0_1_0_0_1_	0	0	0	0	0	0	2	0	0	3	0	0	0	0	0	0	9.59853e-06	0	0	1.91483e-05	0	0	0	0	0	0	0.0327615	0	0	0.0327615	0	0	0	0	0	0	2	0	0	3	0	0	0	0	0
G1U469	Myosin-11 OS=Oryctolagus cuniculus GN=MYH11 PE=4 SV=1	Cytoskeletal	2	0_0_0_0_0_0_1_0_0_1_	0	0	0	0	0	0	2	0	0	3	0	0	0	0	0	0	9.60827e-06	0	0	1.91677e-05	0	0	0	0	0	0	0.0327615	0	0	0.0327615	0	0	0	0	0	0	2	0	0	3	0	0	0	0	0
Q69G36	Smooth muscle alpha-tropomyosin (Fragment) OS=Oryctolagus cuniculus PE=2 SV=1	Cytoskeletal	2	0_0_0_0_0_0_1_0_0_1_	0	0	0	0	0	0	3	0	0	3	0	0	0	0	0	0	0.000381619	0	0	0.000406025	0	0	0	0	0	0	0.205036	0	0	0.205036	0	0	0	0	0	0	5	0	0	4	0	0	0	0	0
P58772	Tropomyosin alpha-1 chain OS=Oryctolagus cuniculus GN=TPM1 PE=1 SV=1	Cytoskeletal	2	0_0_0_0_0_0_1_0_0_1_	0	0	0	0	0	0	3	0	0	3	0	0	0	0	0	0	0.000166622	0	0	0.000177279	0	0	0	0	0	0	0.0839269	0	0	0.0839269	0	0	0	0	0	0	5	0	0	4	0	0	0	0	0
G1T6S0	Tropomyosin alpha-1 chain OS=Oryctolagus cuniculus GN=TPM1 PE=3 SV=2	Cytoskeletal	2	0_0_0_0_0_0_1_0_0_1_	0	0	0	0	0	0	3	0	0	3	0	0	0	0	0	0	0.000174615	0	0	0.000185783	0	0	0	0	0	0	0.0889301	0	0	0.0889301	0	0	0	0	0	0	5	0	0	4	0	0	0	0	0
P58776	Tropomyosin beta chain OS=Oryctolagus cuniculus GN=TPM2 PE=1 SV=1	Cytoskeletal	2	0_0_0_0_0_0_1_0_0_1_	0	0	0	0	0	0	3	0	0	3	0	0	0	0	0	0	0.000166622	0	0	0.000177279	0	0	0	0	0	0	0.0839269	0	0	0.0839269	0	0	0	0	0	0	5	0	0	4	0	0	0	0	0
P63169	Dynein light chain 1, cytoplasmic OS=Oryctolagus cuniculus GN=DYNLL1 PE=1 SV=1	Cytoskeletal	1	1_0_0_0_0_0_0_0_0_0_	2	0	0	0	0	0	0	0	0	0	0.000218368	0	0	0	0	0	0	0	0	0	0.766038	0	0	0	0	0	0	0	0	0	2	0	0	0	0	0	0	0	0	0	0.247	0	0	0	0
B7NZP9	Filamin A, alpha isoform 2 (Predicted) OS=Oryctolagus cuniculus GN=FLNA PE=4 SV=1	Cytoskeletal	1	0_0_0_0_0_0_0_0_0_1_	0	0	0	0	0	0	0	0	0	9	0	0	0	0	0	0	0	0	0	4.28122e-05	0	0	0	0	0	0	0	0	0	0.0495424	0	0	0	0	0	0	0	0	0	9	0	0	0	0	0
G1SE61	Filamin-B OS=Oryctolagus cuniculus GN=FLNB PE=4 SV=1	Cytoskeletal	1	0_0_0_0_0_0_0_0_0_1_	0	0	0	0	0	0	0	0	0	3	0	0	0	0	0	0	0	0	0	1.4512e-05	0	0	0	0	0	0	0	0	0	0.00925291	0	0	0	0	0	0	0	0	0	3	0	0	0	0	0
B7NZQ1	FLNA protein (Predicted) OS=Oryctolagus cuniculus GN=RA_m006_jsm7BED4f PE=4 SV=1	Cytoskeletal	1	0_0_0_0_0_0_0_0_0_1_	0	0	0	0	0	0	0	0	0	3	0	0	0	0	0	0	0	0	0	4.84107e-05	0	0	0	0	0	0	0	0	0	0.0351422	0	0	0	0	0	0	0	0	0	3	0	0	0	0	0
Q9TS95	L-PLASTIN=70 kDa actin-bundling protein (Fragments) OS=Oryctolagus cuniculus PE=1 SV=1	Cytoskeletal	1	0_0_0_0_0_0_0_0_0_1_	0	0	0	0	0	0	0	0	0	2	0	0	0	0	0	0	0	0	0	0.000256873	0	0	0	0	0	0	0	0	0	0.97697	0	0	0	0	0	0	0	0	0	2	0	0	0	0	0
G1TQR0	alpha-actinin-1 isoform X4	Cytoskeletal	2	0_0_0_0_0_0_0_1_0_1_	0	0	0	0	0	0	0	3	0	16	0	0	0	0	0	0	0	3.45203e-05	0	0.000225772	0	0	0	0	0	0	0	0.0592537	0	0.3122	0	0	0	0	0	0	0	3	0	16	0	0	0	0	0
G1TEM1	alpha-actinin-2	Cytoskeletal	1	0_0_0_0_0_0_0_0_0_1_	0	0	0	0	0	0	0	0	0	3	0	0	0	0	0	0	0	0	0	4.22375e-05	0	0	0	0	0	0	0	0	0	0.0280163	0	0	0	0	0	0	0	0	0	3	0	0	0	0	0
G1TUC8	alpha-actinin-4	Cytoskeletal	2	0_0_0_0_0_0_0_1_0_1_	0	0	0	0	0	0	0	3	0	10	0	0	0	0	0	0	0	4.1166e-05	0	0.000168272	0	0	0	0	0	0	0	0.0690548	0	0.148154	0	0	0	0	0	0	0	3	0	10	0	0	0	0	0
G1TV71	alpha-actinin-4	Cytoskeletal	1	0_0_0_0_0_0_0_0_0_1_	0	0	0	0	0	0	0	0	0	3	0	0	0	0	0	0	0	0	0	0.000189751	0	0	0	0	0	0	0	0	0	0.148154	0	0	0	0	0	0	0	0	0	3	0	0	0	0	0
G1SDT0	beta-actin-like protein 2	Cytoskeletal	10	1_1_1_1_1_1_1_1_1_1_	10	9	6	5	4	10	13	15	6	15	0.000697791	0.000755988	0.000831956	0.000667935	0.000511865	0.000744864	0.000981654	0.000900834	0.000575889	0.00143945	0.230269	0.180321	0.104079	0.180321	0.180321	0.230269	0.419058	0.419058	0.180321	0.419058	27	28	18	17	11	26	39	33	13	43	0.09	0.072	0.043	0.072	0.072
G1TBW9	dynein light chain 2, cytoplasmic	Cytoskeletal	1	1_0_0_0_0_0_0_0_0_0_	2	0	0	0	0	0	0	0	0	0	0.000218368	0	0	0	0	0	0	0	0	0	0.766038	0	0	0	0	0	0	0	0	0	2	0	0	0	0	0	0	0	0	0	0.247	0	0	0	0
G1SPU6	gamma non-muscle actin	Cytoskeletal	10	1_1_1_1_1_1_1_1_1_1_	37	43	15	32	23	43	35	48	24	49	0.00391685	0.00377961	0.00299447	0.00400012	0.00323012	0.00440818	0.00294117	0.00397929	0.00230628	0.00480234	1.69774	1.58226	0.44544	1.40991	1.37137	1.69774	2.89942	2.19889	1.06063	2.89942	131	121	56	88	60	133	101	126	45	124	0.431	0.412	0.16	0.382	0.375
G1SCP8	moesin	Cytoskeletal	2	0_1_0_0_0_1_0_0_0_0_	0	3	0	0	0	2	0	0	0	0	0	5.25095e-05	0	0	0	3.71444e-05	0	0	0	0	0	0.0375284	0	0	0	0.0495424	0	0	0	0	0	3	0	0	0	2	0	0	0	0	0	0.016	0	0	0
G1TDJ5	myosin light chain 6B isoform X1	Cytoskeletal	1	0_0_0_0_0_0_0_0_0_1_	0	0	0	0	0	0	0	0	0	2	0	0	0	0	0	0	0	0	0	0.000119306	0	0	0	0	0	0	0	0	0	0.127197	0	0	0	0	0	0	0	0	0	2	0	0	0	0	0
G1TDK0	myosin light polypeptide 6 isoform X1	Cytoskeletal	1	0_0_0_0_0_0_0_0_0_1_	0	0	0	0	0	0	0	0	0	2	0	0	0	0	0	0	0	0	0	0.000166712	0	0	0	0	0	0	0	0	0	0.183042	0	0	0	0	0	0	0	0	0	2	0	0	0	0	0
G1TKL2	myosin light polypeptide 6 isoform X2	Cytoskeletal	1	0_0_0_0_0_0_0_0_0_1_	0	0	0	0	0	0	0	0	0	2	0	0	0	0	0	0	0	0	0	0.000166712	0	0	0	0	0	0	0	0	0	0.183042	0	0	0	0	0	0	0	0	0	2	0	0	0	0	0
G1T7S0	myosin regulatory light polypeptide 9	Cytoskeletal	1	0_0_0_0_0_0_0_0_0_1_	0	0	0	0	0	0	0	0	0	2	0	0	0	0	0	0	0	0	0	0.000141425	0	0	0	0	0	0	0	0	0	0.153453	0	0	0	0	0	0	0	0	0	2	0	0	0	0	0
G1SL68	myosin-9	Cytoskeletal	3	0_0_0_0_0_0_1_1_0_1_	0	0	0	0	0	0	5	3	0	22	0	0	0	0	0	0	2.40696e-05	1.56623e-05	0	0.000140849	0	0	0	0	0	0	0.0889301	0.0471286	0	0.213389	0	0	0	0	0	0	5	3	0	22	0	0	0	0	0
G1TI39	radixin isoform X2	Cytoskeletal	2	0_1_0_0_0_1_0_0_0_0_	0	3	0	0	0	2	0	0	0	0	0	5.0423e-05	0	0	0	3.56685e-05	0	0	0	0	0	0.0351422	0	0	0	0.0471286	0	0	0	0	0	3	0	0	0	2	0	0	0	0	0	0.015	0	0	0
G1SSK9	tropomyosin alpha-3 chain isoform X1	Cytoskeletal	3	0_0_0_0_0_0_1_1_0_1_	0	0	0	0	0	0	3	3	0	3	0	0	0	0	0	0	0.000191582	0.000124665	0	0.000203835	0	0	0	0	0	0	0.0964782	0.399587	0	0.0964782	0	0	0	0	0	0	5	3	0	4	0	0	0	0	0
G1SY36	tropomyosin alpha-4 chain isoform X1	Cytoskeletal	2	0_0_0_0_0_0_1_0_0_1_	0	0	0	0	0	0	3	0	0	3	0	0	0	0	0	0	0.000166622	0	0	0.000177279	0	0	0	0	0	0	0.0839269	0	0	0.0839269	0	0	0	0	0	0	5	0	0	4	0	0	0	0	0
G1T9S9	tubulin alpha chain-like 3 isoform X1	Cytoskeletal	1	0_0_0_0_0_0_0_0_0_1_	0	0	0	0	0	0	0	0	0	2	0	0	0	0	0	0	0	0	0	8.46645e-05	0	0	0	0	0	0	0	0	0	0.0592537	0	0	0	0	0	0	0	0	0	3	0	0	0	0	0
G1SL10	tubulin alpha-1B chain-like	Cytoskeletal	2	0_0_0_0_0_0_0_1_0_1_	0	0	0	0	0	0	0	3	0	15	0	0	0	0	0	0	0	6.82753e-05	0	0.000586081	0	0	0	0	0	0	0	0.0789467	0	0.552387	0	0	0	0	0	0	0	3	0	21	0	0	0	0	0
G1U7V8	tubulin alpha-1C chain	Cytoskeletal	2	1_0_0_0_0_0_0_0_0_1_	2	0	0	0	0	0	0	0	0	2	4.34782e-05	0	0	0	0	0	0	0	0	5.63167e-05	0.0739894	0	0	0	0	0	0	0	0	0.0519619	2	0	0	0	0	0	0	0	0	2	0.031	0	0	0	0
G1TKC3	tubulin alpha-1C chain-like	Cytoskeletal	5	1_0_1_0_0_1_0_1_0_1_	2	0	4	0	0	2	0	3	0	12	8.65691e-05	0	0.000193526	0	0	4.79816e-05	0	6.85794e-05	0	0.000504593	0.0964782	0	0.216186	0	0	0.177606	0	0.0789467	0	0.44544	4	0	5	0	0	2	0	3	0	18	0.04	0	0.085	0	0
G1T5W0	tubulin alpha-3 chain	Cytoskeletal	1	0_0_0_0_0_0_0_0_0_1_	0	0	0	0	0	0	0	0	0	2	0	0	0	0	0	0	0	0	0	7.25463e-05	0	0	0	0	0	0	0	0	0	0.0690548	0	0	0	0	0	0	0	0	0	2	0	0	0	0	0
G1U031	tubulin alpha-3 chain	Cytoskeletal	5	1_1_1_0_0_1_0_0_0_1_	5	3	6	0	0	3	0	0	0	9	0.000137975	6.17759e-05	0.000246755	0	0	6.5549e-05	0	0	0	0.000306372	0.210598	0.14025	0.244515	0	0	0.238797	0	0	0	0.306171	7	3	7	0	0	3	0	0	0	12	0.083	0.057	0.095	0	0
G1TR82	tubulin alpha-4A chain	Cytoskeletal	4	1_0_1_0_0_1_0_0_0_1_	3	0	5	0	0	2	0	0	0	9	0.000108453	0	0.00023275	0	0	4.80888e-05	0	0	0	0.000280955	0.153453	0	0.153453	0	0	0.177606	0	0	0	0.367729	5	0	6	0	0	2	0	0	0	10	0.062	0	0.062	0	0
G1TFC2	tubulin alpha-8 chain	Cytoskeletal	5	1_1_1_0_0_1_0_0_0_1_	2	2	3	0	0	2	0	0	0	5	4.44223e-05	2.32042e-05	7.94452e-05	0	0	2.46214e-05	0	0	0	8.63094e-05	0.0495424	0.0351422	0.0495424	0	0	0.0889301	0	0	0	0.0690548	4	2	4	0	0	2	0	0	0	6	0.021	0.015	0.021	0	0
G1SH05	tubulin beta chain	Cytoskeletal	6	1_0_0_1_0_1_1_1_0_1_	6	0	0	4	0	8	3	8	0	12	0.000175088	0	0	0.000133092	0	0.000194088	6.39469e-05	0.000208055	0	0.000453578	0.309182	0	0	0.230269	0	0.282331	0.276439	0.309182	0	0.603245	8	0	0	4	0	8	3	9	0	16	0.117	0	0	0.09	0
U3KP46	tubulin beta-1 chain	Cytoskeletal	4	1_0_0_0_0_1_0_1_0_1_	2	0	0	0	0	3	0	3	0	3	5.61698e-05	0	0	0	0	6.22652e-05	0	7.91063e-05	0	0.000169764	0.0447202	0	0	0	0	0.0447202	0	0.0447202	0	0.0447202	3	0	0	0	0	3	0	4	0	7	0.019	0	0	0	0
G1SY02	tubulin beta-2A chain	Cytoskeletal	7	1_0_1_1_0_1_1_1_0_1_	5	0	2	3	0	11	3	7	0	11	0.000152858	0	7.81062e-05	9.95944e-05	0	0.000338891	6.38033e-05	0.000184522	0	0.000424274	0.288249	0	0.0914403	0.156112	0	0.342765	0.276439	0.230269	0	0.506607	7	0	2	3	0	14	3	8	0	15	0.11	0	0.038	0.063	0
G1U5S4	tubulin beta-3 chain	Cytoskeletal	6	1_0_0_1_0_1_1_1_0_1_	6	0	0	4	0	5	3	7	0	6	0.000179952	0	0	0.000136789	0	0.000124675	6.57232e-05	0.000190075	0	0.000291361	0.333522	0	0	0.238797	0	0.161449	0.285287	0.238797	0	0.161449	8	0	0	4	0	5	3	8	0	10	0.125	0	0	0.093	0
G1U410	tubulin beta-4A chain	Cytoskeletal	5	1_0_0_1_0_1_0_1_0_1_	4	0	0	2	0	3	0	4	0	7	0.000131316	0	0	6.65458e-05	0	7.2783e-05	0	0.000115586	0	0.000311835	0.122018	0	0	0.122018	0	0.0543869	0	0.122018	0	0.288249	6	0	0	2	0	3	0	5	0	11	0.05	0	0	0.05	0
G1TJC3	tubulin beta-6 chain	Cytoskeletal	6	1_0_0_1_0_1_1_1_0_1_	3	0	0	3	0	7	2	6	0	9	8.93553e-05	0	0	0.000101884	0	0.000173341	4.35133e-05	0.000165169	0	0.000376157	0.158777	0	0	0.158777	0	0.210598	0.185769	0.158777	0	0.250259	4	0	0	3	0	7	2	7	0	13	0.064	0	0	0.064	0
G1TXB6	cofilin-1	Cytoskeletal	2	0_0_0_0_0_0_0_1_0_1_	0	0	0	0	0	0	0	3	0	6	0	0	0	0	0	0	0	0.000240564	0	0.000590005	0	0	0	0	0	0	0	0.358313	0	0.65577	0	0	0	0	0	0	0	3	0	6	0	0	0	0	0
G1SX37	cofilin-2	Cytoskeletal	1	0_0_0_0_0_0_0_0_0_1_	0	0	0	0	0	0	0	0	0	3	0	0	0	0	0	0	0	0	0	0.000227472	0	0	0	0	0	0	0	0	0	0.164126	0	0	0	0	0	0	0	0	0	3	0	0	0	0	0
G1U9R8	gelsolin isoform X1	Cytoskeletal	1	0_0_0_0_0_0_1_0_0_0_	0	0	0	0	0	0	6	0	0	0	0	0	0	0	0	0	7.76811e-05	0	0	0	0	0	0	0	0	0	0.156112	0	0	0	0	0	0	0	0	0	6	0	0	0	0	0	0	0	0
G1T2J0	junction plakoglobin	Cytoskeletal	1	0_0_0_0_1_0_0_0_0_0_	0	0	0	0	7	0	0	0	0	0	0	0	0	0	0.000187882	0	0	0	0	0	0	0	0	0	0.241652	0	0	0	0	0	0	0	0	0	8	0	0	0	0	0	0	0	0	0	0.094
G1SL24	neurofilament heavy polypeptide isoform X1	Cytoskeletal	4	0_0_0_1_0_0_1_1_0_1_	0	0	0	2	0	0	4	4	0	4	0	0	0	3.09062e-05	0	0	3.95989e-05	5.36823e-05	0	5.26644e-05	0	0	0	0.0185914	0	0	0.0209395	0.0209395	0	0.0447202	0	0	0	2	0	0	4	5	0	4	0	0	0	0.008	0
G1SQI2	peripherin	Cytoskeletal	3	0_1_0_0_0_0_1_0_0_1_	0	2	0	0	0	0	2	0	0	3	0	4.74385e-05	0	0	0	0	4.4225e-05	0	0	0.000264675	0	0.0543869	0	0	0	0	0.0543869	0	0	0.0543869	0	2	0	0	0	0	2	0	0	9	0	0.023	0	0	0
G1TET2	plastin-2	Cytoskeletal	2	0_0_0_0_0_0_1_0_0_1_	0	0	0	0	0	0	3	0	0	4	0	0	0	0	0	0	4.5283e-05	0	0	8.02985e-05	0	0	0	0	0	0	0.0914403	0	0	0.21899	0	0	0	0	0	0	3	0	0	4	0	0	0	0	0
G1SQ46	rho GDP-dissociation inhibitor 2	Cytoskeletal	1	0_0_0_0_0_0_1_0_0_0_	0	0	0	0	0	0	2	0	0	0	0	0	0	0	0	0	9.46415e-05	0	0	0	0	0	0	0	0	0	0.273503	0	0	0	0	0	0	0	0	0	2	0	0	0	0	0	0	0	0
G1SWS9	vimentin	Cytoskeletal	4	0_1_0_0_0_0_1_1_0_1_	0	3	0	0	0	0	8	7	0	40	0	6.53552e-05	0	0	0	0	0.000223403	0.000220259	0	0.00178268	0	0.137627	0	0	0	0	0.279381	0.235947	0	1.29615	0	3	0	0	0	0	11	10	0	66	0	0.056	0	0	0
G1SER8	profilin-1	Cytoskeletal	3	0_0_0_0_0_0_1_1_0_1_	0	0	0	0	0	0	4	3	0	3	0	0	0	0	0	0	0.000676011	0.000418941	0	0.000770619	0	0	0	0	0	0	0.931968	0.389953	0	0.389953	0	0	0	0	0	0	7	4	0	6	0	0	0	0	0
G1TEU0	Kinesin-like protein OS=Oryctolagus cuniculus GN=KIF13A PE=3 SV=2 OS=Oryctolagus cuniculus GN=KIF13A PE=3 SV=2	Cytoskeletal	1	0_0_1_0_0_0_0_0_0_0_	0	0	2	0	0	0	0	0	0	0	0	0	3.86837e-05	0	0	0	0	0	0	0	0	0	0.023293	0	0	0	0	0	0	0	0	0	4	0	0	0	0	0	0	0	0	0	0.01	0	0
G1SY93	ras-related C3 botulinum toxin substrate 1 isoform X1	Cytoskeletal	2	0_0_0_0_0_0_0_1_0_1_	0	0	0	0	0	0	0	3	0	3	0	0	0	0	0	0	0	0.000154734	0	0.000316251	0	0	0	0	0	0	0	0.122018	0	0.122018	0	0	0	0	0	0	0	3	0	5	0	0	0	0	0
G1TAX7	ras-related C3 botulinum toxin substrate 2	Cytoskeletal	2	0_0_0_0_0_0_0_1_0_1_	0	0	0	0	0	0	0	3	0	6	0	0	0	0	0	0	0	0.000160376	0	0.000524449	0	0	0	0	0	0	0	0.127197	0	0.333522	0	0	0	0	0	0	0	3	0	8	0	0	0	0	0
G1TKN4	ras-related C3 botulinum toxin substrate 2	Cytoskeletal	2	0_0_0_0_0_0_0_1_0_1_	0	0	0	0	0	0	0	3	0	3	0	0	0	0	0	0	0	0.000159545	0	0.000326082	0	0	0	0	0	0	0	0.127197	0	0.127197	0	0	0	0	0	0	0	3	0	5	0	0	0	0	0
G1T4A5	Collagen alpha-1(I) chain OS=Oryctolagus cuniculus GN=COL1A1 PE=4 SV=1	Extracellular matrix	5	1_0_1_1_1_0_0_1_0_0_	3	0	2	2	10	0	0	3	0	0	4.07e-05	0	2.91e-05	4.94e-05	0.000322	0	0	2.58e-05	0	0	0.0423174	0	0.0423174	0.0423174	0.114295	0	0	0.0423174	0	0	5	0	2	4	22	0	0	3	0	0	0.018	0	0.018	0.018	0.047
O62663	ATS-22 OS=Oryctolagus cuniculus PE=2 SV=1	Extracellular matrix	4	1_1_0_1_0_0_0_0_0_1_	14	12	0	3	0	0	0	0	0	6	0.000448	0.000267	0	9.72e-05	0	0	0	0	0	0.000276	0.475707	0.432188	0	0.0568175	0	0	0	0	0	0.247383	21	12	0	3	0	0	0	0	0	10	0.169	0.156	0	0.024	0
G1T2Z5	Collagen alpha-2(I) chain OS=Oryctolagus cuniculus GN=COL1A2 PE=4 SV=1	Extracellular matrix	1	0_0_0_0_1_0_0_0_0_0_	0	0	0	0	2	0	0	0	0	0	0	0	0	0	3.85e-05	0	0	0	0	0	0	0	0	0	0.0447202	0	0	0	0	0	0	0	0	0	3	0	0	0	0	0	0	0	0	0	0.019
P22458	Vitronectin OS=Oryctolagus cuniculus GN=VTN PE=1 SV=1	Extracellular matrix	1	0_0_0_0_0_0_0_0_0_1_	0	0	0	0	0	0	0	0	0	9	0	0	0	0	0	0	0	0	0	0.000397	0	0	0	0	0	0	0	0	0	0.21899	0	0	0	0	0	0	0	0	0	15	0	0	0	0	0
G1SJ03	proteoglycan 3 isoform X2	Extracellular matrix	1	0_0_0_0_0_0_0_0_0_1_	0	0	0	0	0	0	0	0	0	3	0	0	0	0	0	0	0	0	0	0.000299685	0	0	0	0	0	0	0	0	0	0.116863	0	0	0	0	0	0	0	0	0	5	0	0	0	0	0
G1SX80	laminin subunit alpha-2 isoform X7	Extracellular matrix	1	1_0_0_0_0_0_0_0_0_0_	2	0	0	0	0	0	0	0	0	0	6.21714e-06	0	0	0	0	0	0	0	0	0	0.00925291	0	0	0	0	0	0	0	0	0	2	0	0	0	0	0	0	0	0	0	0.004	0	0	0	0
G1T7X6	laminin subunit beta-1	Extracellular matrix	2	0_0_0_0_0_1_0_0_1_0_	0	0	0	0	0	6	0	0	9	0	0	0	0	0	0	3.6269e-05	0	0	8.41237e-05	0	0	0	0	0	0	0.0447202	0	0	0.0447202	0	0	0	0	0	0	6	0	0	9	0	0	0	0	0	0
O97644	Fibrinogen A-alpha chain (Fragment) OS=Oryctolagus cuniculus PE=4 SV=1	Fibrinogen	5	1_1_0_0_0_0_1_1_0_1_	3	2	0	0	0	0	13	4	0	2	7.59171e-05	5.28742e-05	0	0	0	0	0.000468278	0.000133646	0	6.55562e-05	0.101539	0.101539	0	0	0	0	0.513561	0.161449	0	0.14025	3	2	0	0	0	0	19	5	0	2	0.042	0.042	0	0	0
G1T0X2	Fibrinogen alpha chain OS=Oryctolagus cuniculus GN=FGA PE=4 SV=1	Fibrinogen	5	1_1_0_0_0_0_1_1_0_1_	5	2	0	0	0	0	23	10	0	5	7.18919e-05	2.50354e-05	0	0	0	0	0.000373431	0.000177185	0	9.31205e-05	0.111732	0.0471286	0	0	0	0	0.458814	0.14025	0	0.1324	6	2	0	0	0	0	32	14	0	6	0.046	0.02	0	0	0
G1TWA7	Fibrinogen alpha chain OS=Oryctolagus cuniculus GN=FGA PE=4 SV=2	Fibrinogen	5	1_1_0_0_0_0_1_1_0_1_	5	2	0	0	0	0	21	10	0	5	7.79469e-05	2.7144e-05	0	0	0	0	0.000366926	0.000192108	0	0.000100963	0.119438	0.0495424	0	0	0	0	0.44544	0.1508	0	0.145513	6	2	0	0	0	0	29	14	0	6	0.049	0.021	0	0	0
G1T0W8	Fibrinogen beta chain OS=Oryctolagus cuniculus GN=FGB PE=4 SV=2	Fibrinogen	5	0_0_0_0_1_1_1_1_0_1_	0	0	0	0	3	5	25	20	0	11	0	0	0	0	0.00010734	0.000110142	0.000696747	0.000524747	0	0.000386098	0	0	0	0	0.1508	0.1508	1.38781	0.862087	0	0.452112	0	0	0	0	3	5	36	25	0	15	0	0	0	0	0.061
G1TKX3	fibrinogen gamma chain isoform X2	Fibrinogen	6	0_1_0_1_1_0_1_1_0_1_	0	3	0	2	3	0	23	21	0	21	0	6.96923e-05	0	6.76117e-05	0.000120113	0	0.000606399	0.000610676	0	0.000777673	0	0.111732	0	0.0592537	0.183042	0	1.04644	0.766038	0	0.862087	0	3	0	2	3	0	28	26	0	27	0	0.046	0	0.025	0.073
Q28694	Deadenylyl-alpha-globin (Fragment) OS=Oryctolagus cuniculus PE=4 SV=1	Globin/ RBC	10	1_1_1_1_1_1_1_1_1_1_	3	2	3	3	3	4	3	3	3	3	0.0075843	0.000990423	0.00254321	0.00144128	0.00170697	0.00840732	0.00600165	0.00300411	0.0036563	0.00460492	0.96336	0.96336	0.96336	0.96336	0.96336	7.45279	0.96336	0.96336	0.96336	0.96336	32	4	6	4	4	32	26	12	9	15	0.293	0.293	0.293	0.293	0.293
P01948	Hemoglobin subunit alpha-1/2 OS=Oryctolagus cuniculus PE=1 SV=2	Globin/ RBC	10	1_1_1_1_1_1_1_1_1_1_	48	25	4	28	23	50	46	44	33	42	0.0154657	0.00336012	0.000856693	0.00540989	0.0050518	0.0160061	0.0149294	0.00997492	0.0100877	0.0170187	7.51138	2.31894	0.548817	1.87078	2.31894	4.57186	5.88652	4.22396	3.51856	4.22396	226	47	7	52	41	211	224	138	86	192	0.93	0.521	0.19	0.458	0.521
P02057	Hemoglobin subunit beta-1/2 OS=Oryctolagus cuniculus GN=HBB1 PE=1 SV=2	Globin/ RBC	10	1_1_1_1_1_1_1_1_1_1_	58	29	5	25	24	69	56	60	45	78	0.0136837	0.00400549	0.001064	0.00562787	0.00559411	0.0143625	0.0113956	0.0100546	0.0106511	0.020978	6.90679	4.4325	0.573983	4.34564	4.4325	6.43019	6.90679	6.90679	6.07946	6.90679	207	58	9	56	47	196	177	144	94	245	0.898	0.735	0.197	0.728	0.735
G8ZF22	Alpha-globin 1 OS=Oryctolagus cuniculus GN=HBA1 PE=3 SV=1	Globin/ RBC	10	1_1_1_1_1_1_1_1_1_1_	21	20	3	14	11	29	32	27	12	24	0.00745912	0.0026452	0.000734308	0.00239284	0.00234108	0.00796512	0.00986404	0.005638	0.00410547	0.00797754	2.01301	1.55859	0.216186	0.733804	1.00909	2.31894	3.37522	2.31894	0.733804	2.31894	109	37	6	23	19	105	148	78	35	90	0.479	0.408	0.085	0.239	0.303
G8ZF24	Alpha-globin 1 OS=Oryctolagus cuniculus GN=HBA1 PE=3 SV=1	Globin/ RBC	10	1_1_1_1_1_1_1_1_1_1_	9	9	3	3	4	12	13	12	3	12	0.00328475	0.00100089	0.000734308	0.000416145	0.000616073	0.00371706	0.00393229	0.00238531	0.00105569	0.00301374	1.10863	0.794734	0.216186	0.216186	0.406048	0.794734	1.07491	0.794734	0.216186	0.794734	48	14	6	4	5	49	59	33	9	34	0.324	0.254	0.085	0.085	0.148
G8ZF41	Alpha-globin 1 OS=Oryctolagus cuniculus GN=HBA1 PE=3 SV=1	Globin/ RBC	10	1_1_1_1_1_1_1_1_1_1_	9	9	3	3	4	17	20	16	3	15	0.00328475	0.00100089	0.000734308	0.000416145	0.000616073	0.00424806	0.00499867	0.00267444	0.00105569	0.00354557	1.10863	0.794734	0.216186	0.216186	0.406048	1.32274	2.06196	1.32274	0.216186	1.32274	48	14	6	4	5	56	75	37	9	40	0.324	0.254	0.085	0.085	0.148
G8ZF35	Alpha-globin 1 OS=Oryctolagus cuniculus GN=HBA1 PE=3 SV=1	Globin/ RBC	10	1_1_1_1_1_1_1_1_1_1_	7	4	3	3	4	11	14	10	3	9	0.00314788	0.000500443	0.000734308	0.000416145	0.000616073	0.00348948	0.00373234	0.0015902	0.00105569	0.00265918	0.625549	0.406048	0.216186	0.216186	0.406048	0.823896	1.39883	0.823896	0.216186	0.823896	46	7	6	4	5	46	56	22	9	30	0.211	0.148	0.085	0.085	0.148
G8ZF38	Alpha-globin 1 OS=Oryctolagus cuniculus GN=HBA1 PE=3 SV=1	Globin/ RBC	10	1_1_1_1_1_1_1_1_1_1_	9	9	3	3	4	17	20	16	3	17	0.00328475	0.00100089	0.000734308	0.000416145	0.000616073	0.00424806	0.00499867	0.00267444	0.00105569	0.00372285	1.10863	0.794734	0.216186	0.216186	0.406048	1.32274	2.06196	1.32274	0.216186	2.06196	48	14	6	4	5	56	75	37	9	42	0.324	0.254	0.085	0.085	0.148
G8ZF40	Alpha-globin 1 OS=Oryctolagus cuniculus GN=HBA1 PE=3 SV=1	Globin/ RBC	10	1_1_1_1_1_1_1_1_1_1_	21	11	3	12	11	17	19	15	10	17	0.00520085	0.00135834	0.000734308	0.00260091	0.00246429	0.0054618	0.00526527	0.00318041	0.00304978	0.00673659	1.96483	0.823896	0.216186	0.573983	0.823896	0.94536	1.39883	0.823896	0.573983	1.39883	76	19	6	25	20	72	79	44	26	76	0.472	0.261	0.085	0.197	0.261
G8ZF50	Alpha-globin 2 OS=Oryctolagus cuniculus GN=HBA2 PE=3 SV=1	Globin/ RBC	10	1_1_1_1_1_1_1_1_1_1_	19	9	3	3	4	27	25	24	11	24	0.00704852	0.00100089	0.000734308	0.000416145	0.000616073	0.009103	0.00753133	0.00491518	0.00363628	0.00664795	2.31894	0.794734	0.216186	0.216186	0.406048	1.82488	2.71535	1.82488	0.914256	1.82488	103	14	6	4	5	120	113	68	31	75	0.521	0.254	0.085	0.085	0.148
G8ZF55	Alpha-globin 2 OS=Oryctolagus cuniculus GN=HBA2 PE=3 SV=1	Globin/ RBC	10	1_1_1_1_1_1_1_1_1_1_	8	9	3	3	4	12	15	12	3	12	0.00307945	0.00100089	0.000734308	0.000416145	0.000616073	0.00371706	0.00379899	0.00238531	0.00105569	0.00301374	0.823896	0.794734	0.216186	0.216186	0.406048	0.794734	1.04174	0.794734	0.216186	0.794734	45	14	6	4	5	49	57	33	9	34	0.261	0.254	0.085	0.085	0.148
G8ZF61	Alpha-globin OS=Sylvilagus floridanus GN=HBA PE=3 SV=1	Globin/ RBC	10	1_1_1_1_1_1_1_1_1_1_	9	9	3	3	4	12	13	12	3	12	0.00328475	0.00100089	0.000734308	0.000416145	0.000616073	0.00371706	0.00393229	0.00238531	0.00105569	0.00301374	1.10863	0.794734	0.216186	0.216186	0.406048	0.794734	1.07491	0.794734	0.216186	0.794734	48	14	6	4	5	49	59	33	9	34	0.324	0.254	0.085	0.085	0.148
Q28698	Deadenylyl-beta-globin (Fragment) OS=Oryctolagus cuniculus PE=3 SV=1	Globin/ RBC	9	1_1_0_1_1_1_1_1_1_1_	8	5	0	6	5	13	14	16	6	15	0.00578416	0.00217539	0	0.0042209	0.00458241	0.00897657	0.00901347	0.00855337	0.00594875	0.0125868	3.15911	2.72392	0	2.72392	2.72392	9	9	9	2.72392	9	25	9	0	12	11	35	40	35	15	42	0.619	0.571	0	0.571	0.571
P02099	Hemoglobin subunit gamma OS=Oryctolagus cuniculus GN=HBG PE=2 SV=2	Globin/ RBC	9	1_1_0_1_1_1_1_1_1_1_	3	3	0	3	2	3	2	3	3	3	0.000594942	0.000621541	0	0.00100498	0.000595118	0.00131901	0.000836966	0.00104735	0.00135971	0.00171249	0.169499	0.169499	0	0.169499	0.169499	0.169499	0.169499	0.169499	0.169499	0.169499	9	9	0	10	5	18	13	15	12	20	0.068	0.068	0	0.068	0.068
G8ZF31	Alpha-globin 1 OS=Oryctolagus cuniculus GN=HBA1 PE=3 SV=1	Globin/ RBC	7	1_1_0_0_0_1_1_1_1_1_	14	7	0	0	0	26	25	25	8	23	0.00465339	0.000714918	0	0	0	0.00705482	0.00659824	0.00433692	0.00258058	0.00576156	1.73527	0.475707	0	0	0	2.01301	2.97192	2.01301	0.573983	2.01301	68	10	0	0	0	93	99	60	22	65	0.437	0.169	0	0	0
B8K135	Hemoglobin, zeta (Predicted) OS=Oryctolagus cuniculus GN=HBZ_2 PE=3 SV=1	Globin/ RBC	6	1_1_0_0_0_1_1_1_0_1_	3	2	0	0	0	3	3	3	0	3	0.000752755	0.000214475	0	0	0	0.000606866	0.00059984	0.000433692	0	0.000797754	0.156112	0.156112	0	0	0	0.156112	0.156112	0.156112	0	0.156112	11	3	0	0	0	8	9	6	0	9	0.063	0.063	0	0	0
G8ZF57	Alpha-globin 2 OS=Oryctolagus cuniculus GN=HBA2 PE=3 SV=1	Globin/ RBC	6	1_1_0_0_0_1_1_1_0_1_	3	7	0	0	0	9	12	9	0	9	0.000752755	0.000714918	0	0	0	0.00136545	0.00206612	0.00151792	0	0.00168415	0.156112	0.475707	0	0	0	0.475707	0.678804	0.475707	0	0.475707	11	10	0	0	0	18	31	21	0	19	0.063	0.169	0	0	0
P07452	Carbonic anhydrase 1 (Fragment) OS=Oryctolagus cuniculus GN=CA1 PE=2 SV=1	Globin/ RBC	2	1_0_0_0_0_0_0_0_0_1_	5	0	0	0	0	0	0	0	0	13	0.000206753	0	0	0	0	0	0	0	0	0.000910533	0.291219	0	0	0	0	0	0	0	0	1.14783	5	0	0	0	0	0	0	0	0	17	0.111	0	0	0	0
G1SN31	Carbonic anhydrase 1 OS=Oryctolagus cuniculus GN=CA1 PE=4 SV=1	Globin/ RBC	2	1_0_0_0_0_0_0_0_0_1_	5	0	0	0	0	0	0	0	0	10	0.000214039	0	0	0	0	0	0	0	0	0.000720829	0.303167	0	0	0	0	0	0	0	0	0.710015	5	0	0	0	0	0	0	0	0	13	0.115	0	0	0	0
P00919	Carbonic anhydrase 2 OS=Oryctolagus cuniculus GN=CA2 PE=1 SV=3	Globin/ RBC	2	0_0_0_0_0_0_1_0_0_1_	0	0	0	0	0	0	3	0	0	8	0	0	0	0	0	0	0.000109202	0	0	0.000484107	0	0	0	0	0	0	0.0914403	0	0	0.531088	0	0	0	0	0	0	3	0	0	10	0	0	0	0	0
G1TPE2	epsilon globin	Globin/ RBC	9	1_1_0_1_1_1_1_1_1_1_	5	3	0	3	2	4	4	4	3	3	0.00115074	0.000601096	0	0.000971919	0.000575542	0.00134648	0.000996226	0.00108043	0.00131499	0.00165616	0.3122	0.164126	0	0.164126	0.164126	0.3122	0.3122	0.3122	0.164126	0.164126	18	9	0	10	5	19	16	16	12	20	0.118	0.066	0	0.066	0.066
G1U9S2	Serum albumin OS=Oryctolagus cuniculus GN=ALB PE=1 SV=1	Heme/Iron Binding	10	1_1_1_1_1_1_1_1_1_1_	239	237	28	144	81	117	151	180	78	174	0.01277	0.0101518	0.00182933	0.00748377	0.00523743	0.00393315	0.00619528	0.00676955	0.00399975	0.0101854	6.16143	5.09537	0.648162	3.79733	2.4914	3.4978	4.71479	4.00035	2.37287	4.17607	799	608	64	308	182	222	398	401	146	492	0.855	0.785	0.217	0.681	0.543
Q9TRA5	Antagonist protein (Fragment) OS=Oryctolagus cuniculus PE=1 SV=1	Heme/Iron Binding	9	1_1_1_1_0_1_1_1_1_1_	7	5	3	2	0	3	3	4	3	6	0.00534456	0.00228416	0.00260679	0.000738658	0	0.000807891	0.000946415	0.00179621	0.00166565	0.00188802	5.68344	2.75837	2.75837	2.75837	0	2.75837	2.75837	2.75837	2.75837	2.75837	22	9	6	2	0	3	4	7	4	6	0.825	0.575	0.575	0.575	0
Q28640	Histidine-rich glycoprotein (Fragment) OS=Oryctolagus cuniculus GN=HRG PE=1 SV=1	Heme/Iron Binding	7	1_1_0_1_1_0_1_1_0_1_	15	10	0	5	4	0	13	9	0	18	0.00040643	0.000250901	0	0.000140429	0.000133053	0	0.000377846	0.000175621	0	0.00062216	0.324342	0.169499	0	0.16681	0.180321	0	0.393157	0.294196	0	0.227439	22	13	0	5	4	0	21	9	0	26	0.122	0.068	0	0.067	0.072
G1U754	Histidine-rich glycoprotein OS=Oryctolagus cuniculus GN=HRG PE=4 SV=2	Heme/Iron Binding	7	1_1_0_1_1_0_1_1_0_1_	16	10	0	5	4	0	13	9	0	18	0.000407846	0.000240828	0	0.000134792	0.000127711	0	0.000362677	0.00016857	0	0.000597183	0.406048	0.164126	0	0.158777	0.172195	0	0.377209	0.282331	0	0.21899	23	13	0	5	4	0	21	9	0	26	0.148	0.066	0	0.064	0.069
P19134	Serotransferrin OS=Oryctolagus cuniculus GN=TF PE=1 SV=4	Heme/Iron Binding	6	1_1_0_1_0_0_1_1_0_1_	31	4	0	2	0	0	5	5	0	5	0.000559274	5.84278e-05	0	4.25127e-05	0	0	6.80874e-05	8.86105e-05	0	9.05524e-05	0.883649	0.0839269	0	0.0839269	0	0	0.188502	0.0789467	0	0.183042	40	4	0	2	0	0	5	6	0	5	0.275	0.035	0	0.035	0
P19007	Haptoglobin OS=Oryctolagus cuniculus GN=HP PE=1 SV=2	Heme/Iron Binding	5	0_1_0_1_0_0_1_1_0_1_	0	4	0	4	0	0	5	7	0	12	0	0.000117024	0	0.000170296	0	0	0.000218194	0.000207056	0	0.000616644	0	0.180321	0	0.164126	0	0	0.330454	0.180321	0	0.348963	0	4	0	4	0	0	8	7	0	17	0	0.072	0	0.066	0
G1TVS4	Hemopexin OS=Oryctolagus cuniculus GN=HPX PE=3 SV=1	Heme/Iron Binding	3	0_1_0_0_0_0_1_0_0_1_	0	2	0	0	0	0	3	0	0	2	0	4.39474e-05	0	0	0	0	6.14555e-05	0	0	5.44882e-05	0	0.0839269	0	0	0	0	0.250259	0	0	0.0399202	0	2	0	0	0	0	3	0	0	2	0	0.035	0	0	0
U3KMC6	ceruloplasmin isoform X2	Heme/Iron Binding	2	0_0_0_0_0_0_1_0_0_1_	0	0	0	0	0	0	2	0	0	5	0	0	0	0	0	0	1.72703e-05	0	0	5.74215e-05	0	0	0	0	0	0	0.0543869	0	0	0.1508	0	0	0	0	0	0	2	0	0	5	0	0	0	0	0
G1TFW8	lactotransferrin isoform X1	Heme/Iron Binding	7	0_0_0_1_1_1_1_1_1_1_	0	0	0	16	15	28	95	92	7	60	0	0	0	0.000459053	0.000469538	0.000517294	0.00300767	0.00258051	0.000188209	0.00165335	0	0	0	0.297179	0.496236	0.733804	3.47713	2.25837	0.137627	1.55859	0	0	0	22	19	34	225	178	8	93	0	0	0	0.113	0.175
A0A0A0MQP9	Protein S100 OS=Oryctolagus cuniculus GN=S100A9 PE=3 SV=1	Immunity-related	9	0_1_1_1_1_1_1_1_1_1_	0	3	2	6	7	8	6	10	3	8	0	0.000245609	0.0002803	0.00071483	0.00141101	0.00112931	0.000763238	0.00124162	0.00040298	0.00111657	0	0.321296	0.321296	0.321296	0.745822	0.682674	1.06538	0.62181	0.321296	0.879317	0	3	2	6	10	13	10	15	3	11	0	0.121	0.121	0.121	0.242
P50117	Protein S100-A9 OS=Oryctolagus cuniculus GN=S100A9 PE=2 SV=3	Immunity-related	9	0_1_1_1_1_1_1_1_1_1_	0	3	2	6	7	8	6	10	3	8	0	0.000230724	0.000263313	0.000671507	0.00132549	0.00106087	0.000716981	0.00116637	0.000378557	0.0010489	0	0.30017	0.30017	0.30017	0.686553	0.629296	0.972423	0.573983	0.30017	0.81134	0	3	2	6	10	13	10	15	3	11	0	0.114	0.114	0.114	0.227
P26202	15 kDa protein A OS=Oryctolagus cuniculus PE=1 SV=2	Immunity-related	8	0_0_1_1_1_1_1_1_1_1_	0	0	4	10	4	9	22	26	6	29	0	0	0.000507405	0.0022645	0.00102169	0.00141528	0.00497386	0.00359616	0.000729481	0.00615558	0	0	0.892344	1.56448	0.892344	1.1677	2.41193	2.41193	0.892344	2.03389	0	0	4	21	8	18	72	48	6	67	0	0	0.277	0.409	0.277
G1SXG6	Protein S100 OS=Oryctolagus cuniculus GN=S100A8 PE=3 SV=1	Immunity-related	8	0_1_0_1_1_1_1_1_1_1_	0	2	0	6	5	7	9	8	3	9	0	0.000228131	0	0.000995943	0.00137613	0.00145239	0.00170142	0.00103794	0.000561455	0.00197994	0	0.330454	0	2.94457	1.89068	0.81134	2.94457	2.94457	0.364583	2.94457	0	2	0	6	7	12	16	9	3	14	0	0.124	0	0.596	0.461
P80223	Corticostatin-6 OS=Oryctolagus cuniculus PE=1 SV=1	Immunity-related	7	0_1_1_1_1_0_1_1_0_1_	0	2	2	3	3	0	7	3	0	5	0	0.000597167	0.00102227	0.00130351	0.00308761	0	0.00417536	0.00211319	0	0.0029616	0	1.40991	1.40991	1.40991	1.40991	0	1.58226	1.40991	0	1.58226	0	2	2	3	6	0	15	7	0	8	0	0.382	0.382	0.382	0.382
A0A0A0MQQ2	Protein S100 OS=Oryctolagus cuniculus GN=LOC100008703 PE=3 SV=1	Immunity-related	7	0_1_0_1_1_1_1_1_0_1_	0	7	0	5	3	7	15	7	0	8	0	0.000793112	0	0.000923323	0.000820147	0.000589087	0.00170059	0.000882067	0	0.00147501	0	0.845015	0	0.541701	0.686553	1.208	2.78443	1.59418	0	1.05116	0	10	0	8	6	7	23	11	0	15	0	0.266	0	0.188	0.227
Q6LEJ1	Ig germline kappa isotype K1 (allotype b4) complete J-C region, 3' ends (Fragment) OS=Oryctolagus cuniculus PE=4 SV=1	Immunity-related	6	1_0_0_0_1_1_1_1_0_1_	3	0	0	0	2	2	3	3	0	4	0.000418853	0	0	0	0.000301663	0.000185722	0.000489525	0.000530899	0	0.000651041	0.321296	0	0	0	0.321296	0.321296	0.321296	0.321296	0	0.402814	5	0	0	0	2	2	6	6	0	6	0.121	0	0	0	0.121
Q6LEJ2	Ig germline kappa isotype K1 (allotype b4) complete J-C region, 3' ends (Fragment) OS=Oryctolagus cuniculus PE=4 SV=1	Immunity-related	6	1_0_0_0_1_1_1_1_0_1_	3	0	0	0	2	2	3	3	0	4	0.000418853	0	0	0	0.000301663	0.000185722	0.000489525	0.000530899	0	0.000651041	0.321296	0	0	0	0.321296	0.321296	0.321296	0.321296	0	0.402814	5	0	0	0	2	2	6	6	0	6	0.121	0	0	0	0.121
P01840	Ig kappa-b4 chain C region OS=Oryctolagus cuniculus PE=1 SV=1	Immunity-related	6	1_0_0_0_1_1_1_1_0_1_	3	0	0	0	2	2	3	3	0	4	0.000471718	0	0	0	0.000339737	0.000209163	0.00055131	0.000597906	0	0.000733211	0.367729	0	0	0	0.367729	0.367729	0.367729	0.367729	0	0.462177	5	0	0	0	2	2	6	6	0	6	0.136	0	0	0	0.136
A0A0C6G5I3	IgG light chain OS=Oryctolagus cuniculus PE=2 SV=1	Immunity-related	6	1_0_0_0_1_1_1_1_0_1_	3	0	0	0	2	2	3	3	0	4	0.000227042	0	0	0	0.000163518	0.000100672	0.00026535	0.000287777	0	0.0003529	0.161449	0	0	0	0.161449	0.161449	0.161449	0.161449	0	0.199499	5	0	0	0	2	2	6	6	0	6	0.065	0	0	0	0.065
A0A0C6G056	IgM light chain OS=Oryctolagus cuniculus PE=2 SV=1	Immunity-related	6	1_0_0_0_1_1_1_1_0_1_	3	0	0	0	2	2	3	3	0	4	0.000227042	0	0	0	0.000163518	0.000100672	0.00026535	0.000287777	0	0.0003529	0.161449	0	0	0	0.161449	0.161449	0.161449	0.161449	0	0.199499	5	0	0	0	2	2	6	6	0	6	0.065	0	0	0	0.065
A0A0C6G3P3	IgM light chain OS=Oryctolagus cuniculus PE=2 SV=1	Immunity-related	6	1_0_0_0_1_1_1_1_0_1_	3	0	0	0	2	2	3	3	0	3	0.00023027	0	0	0	0.000165843	0.000102103	0.000269123	0.000291869	0	0.000298265	0.164126	0	0	0	0.164126	0.164126	0.164126	0.164126	0	0.164126	5	0	0	0	2	2	6	6	0	5	0.066	0	0	0	0.066
G1ST17	Peptidoglycan-recognition protein OS=Oryctolagus cuniculus GN=PGLYRP1 PE=3 SV=1	Immunity-related	5	0_0_0_0_1_1_1_1_0_1_	0	0	0	0	2	4	10	8	0	7	0	0	0	0	0.000266444	0.000218718	0.000864745	0.000521018	0	0.000638923	0	0	0	0	0.452112	0.506607	1.83139	0.901078	0	0.452112	0	0	0	0	3	4	18	10	0	10	0	0	0	0	0.162
P01870	Ig gamma chain C region OS=Oryctolagus cuniculus PE=1 SV=1	Immunity-related	4	1_0_0_0_0_0_1_1_0_1_	5	0	0	0	0	0	5	5	0	9	0.000300848	0	0	0	0	0	0.000322308	0.000254218	0	0.00105215	0.377209	0	0	0	0	0	0.247383	0.377209	0	0.247383	10	0	0	0	0	0	11	8	0	27	0.139	0	0	0	0
G1SNE8	Protein S100 (Fragment) OS=Oryctolagus cuniculus GN=S100A11 PE=3 SV=1	Immunity-related	4	0_0_0_0_0_1_1_1_0_1_	0	0	0	0	0	7	2	3	0	4	0	0	0	0	0	0.000923304	0.000270404	0.000391011	0	0.000479497	0	0	0	0	0	1.20293	0.807174	0.273503	0	0.729816	0	0	0	0	0	9	3	4	0	4	0	0	0	0	0
G1TPZ1	Galectin OS=Oryctolagus cuniculus GN=LGALS1 PE=4 SV=1	Immunity-related	2	0_0_0_0_0_0_1_0_0_1_	0	0	0	0	0	0	3	0	0	6	0	0	0	0	0	0	0.000211884	0	0	0.000657519	0	0	0	0	0	0	1.36048	0	0	1.36048	0	0	0	0	0	0	3	0	0	7	0	0	0	0	0
A0A0C6FQU5	IgG heavy chain VDJ region OS=Oryctolagus cuniculus PE=2 SV=1	Immunity-related	2	0_0_0_0_0_0_1_0_0_1_	0	0	0	0	0	0	3	0	0	7	0	0	0	0	0	0	0.000298419	0	0	0.00119064	0	0	0	0	0	0	0.244515	0	0	0.352073	0	0	0	0	0	0	7	0	0	21	0	0	0	0	0
A0A0C6G052	IgG heavy chain VDJ region OS=Oryctolagus cuniculus PE=2 SV=1	Immunity-related	2	0_0_0_0_0_0_1_0_0_1_	0	0	0	0	0	0	3	0	0	6	0	0	0	0	0	0	0.000291846	0	0	0.00110897	0	0	0	0	0	0	0.238797	0	0	0.238797	0	0	0	0	0	0	7	0	0	20	0	0	0	0	0
A0A0E3X260	Chemokine (C-C motif) ligand 14 OS=Oryctolagus cuniculus cuniculus GN=CCL14 PE=2 SV=1	Immunity-related	1	0_0_0_0_0_0_1_0_0_0_	0	0	0	0	0	0	5	0	0	0	0	0	0	0	0	0	0.000604095	0	0	0	0	0	0	0	0	0	1.66686	0	0	0	0	0	0	0	0	0	6	0	0	0	0	0	0	0	0
G1SUZ1	Complement C3 alpha chain OS=Oryctolagus cuniculus GN=C3 PE=4 SV=2	Immunity-related	1	0_0_0_0_0_0_1_0_0_0_	0	0	0	0	0	0	2	0	0	0	0	0	0	0	0	0	1.69913e-05	0	0	0	0	0	0	0	0	0	0.0616956	0	0	0	0	0	0	0	0	0	2	0	0	0	0	0	0	0	0
P01376	Corticostatin-3 OS=Oryctolagus cuniculus PE=1 SV=2	Immunity-related	1	0_0_0_0_0_0_0_0_0_1_	0	0	0	0	0	0	0	0	0	3	0	0	0	0	0	0	0	0	0	0.00052997	0	0	0	0	0	0	0	0	0	0.185769	0	0	0	0	0	0	0	0	0	4	0	0	0	0	0
G1TMP9	Galectin OS=Oryctolagus cuniculus GN=LGALS7 PE=4 SV=1	Immunity-related	1	0_0_0_0_0_0_0_0_0_1_	0	0	0	0	0	0	0	0	0	3	0	0	0	0	0	0	0	0	0	0.000279706	0	0	0	0	0	0	0	0	0	0.432188	0	0	0	0	0	0	0	0	0	3	0	0	0	0	0
G1TNR8	C-C motif chemokine 14	Immunity-related	1	0_0_0_0_0_0_1_0_0_0_	0	0	0	0	0	0	3	0	0	0	0	0	0	0	0	0	0.00040273	0	0	0	0	0	0	0	0	0	0.592209	0	0	0	0	0	0	0	0	0	4	0	0	0	0	0	0	0	0
G1THZ6	Ig gamma H-chain, partial	Immunity-related	9	1_1_0_1_1_1_1_1_1_1_	7	7	0	2	2	4	9	7	3	15	0.000283424	0.000211497	0	6.15549e-05	0.000145804	0.00015709	0.000473207	0.000342135	0.000173505	0.00138979	0.241652	0.183042	0	0.122018	0.0690548	0.122018	0.241652	0.241652	0.0690548	0.241652	14	10	0	2	4	7	24	16	5	53	0.094	0.073	0	0.05	0.029
G1T229	hornerin-like isoform X1	Immunity-related	9	1_1_1_1_1_1_1_1_0_1_	15	8	4	19	9	19	15	34	0	15	0.00010692	4.29617e-05	3.67724e-05	0.000193808	8.88522e-05	0.000123081	7.20925e-05	0.000191121	0	0.000106532	0.0990058	0.0471286	0.0399202	0.124605	0.0864257	0.106624	0.119438	0.164126	0	0.0914403	26	10	5	31	12	27	18	44	0	20	0.041	0.02	0.017	0.051	0.036
G1SFQ4	integrin alpha-M isoform X2	Immunity-related	1	0_0_0_0_0_0_0_0_0_1_	0	0	0	0	0	0	0	0	0	3	0	0	0	0	0	0	0	0	0	3.26082e-05	0	0	0	0	0	0	0	0	0	0.0568175	0	0	0	0	0	0	0	0	0	3	0	0	0	0	0
Q2ENC7	Keratin 10 (Fragment) OS=Oryctolagus cuniculus PE=2 SV=1	Keratin	10	1_1_1_1_1_1_1_1_1_1_	21	34	44	71	53	40	38	62	18	89	0.00104488	0.00178294	0.00554372	0.00751896	0.00777621	0.00281845	0.00257805	0.00441465	0.00185072	0.00748891	0.782379	2.25837	1.92415	2.81066	3.06443	2.14775	3.10204	3.60257	0.782379	5.72977	30	49	89	142	124	73	76	120	31	166	0.251	0.513	0.466	0.581	0.609
Q29426	Keratin, type II cytoskeletal 3 OS=Oryctolagus cuniculus GN=KRT3 PE=2 SV=1	Keratin	10	1_1_1_1_1_1_1_1_1_1_	4	7	9	23	12	6	13	21	6	28	9.26936e-05	0.000129117	0.000303919	0.00100993	0.000584143	0.000171254	0.000270834	0.000538495	0.000158885	0.00104056	0.0789467	0.116863	0.196741	0.279381	0.250259	0.0789467	0.241652	0.213389	0.0789467	0.389953	6	8	11	43	21	10	18	33	6	52	0.033	0.048	0.078	0.107	0.097
Q28706	Keratin, type I cytoskeletal 12 (Fragment) OS=Oryctolagus cuniculus GN=KRT12 PE=2 SV=1	Keratin	6	0_1_1_1_0_0_1_1_0_1_	0	3	4	9	0	0	7	5	0	8	0	7.4101e-05	0.000380554	0.000718889	0	0	0.000184217	0.000124867	0	0.000367497	0	0.0519619	0.081434	0.0939563	0	0	0.137627	0.0939563	0	0.0939563	0	3	9	20	0	0	8	5	0	12	0	0.022	0.034	0.039	0
P37709	Trichohyalin OS=Oryctolagus cuniculus GN=TCHH PE=2 SV=1	Keratin	5	0_1_1_1_1_0_0_1_0_0_	0	3	2	3	3	0	0	3	0	0	0	2.16457e-05	2.47031e-05	3.14993e-05	3.73059e-05	0	0	2.1885e-05	0	0	0	0.0375284	0.0375284	0.0375284	0.0375284	0	0	0.0375284	0	0	0	3	2	3	3	0	0	3	0	0	0	0.016	0.016	0.016	0.016
G1SNF3	Trichohyalin OS=Oryctolagus cuniculus GN=TCHH PE=4 SV=1	Keratin	5	0_1_1_1_1_0_0_1_0_0_	0	3	2	3	3	0	0	3	0	0	0	2.20373e-05	2.515e-05	3.20691e-05	3.79808e-05	0	0	2.22809e-05	0	0	0	0.0399202	0.0399202	0.0399202	0.0399202	0	0	0.0399202	0	0	0	3	2	3	3	0	0	3	0	0	0	0.017	0.017	0.017	0.017
G1T6X1	keratin, type I cuticular Ha1	Keratin	5	0_0_1_1_0_0_1_1_0_1_	0	0	3	3	0	0	3	2	0	3	0	0	0.000250653	0.000284099	0	0	9.10014e-05	4.93464e-05	0	0.00018154	0	0	0.0399202	0.0399202	0	0	0.0399202	0.0399202	0	0.0399202	0	0	6	8	0	0	4	2	0	6	0	0	0.017	0.017	0
G1T4P0	keratin, type I cuticular Ha2	Keratin	5	0_0_1_1_0_0_1_1_0_1_	0	0	3	3	0	0	3	2	0	3	0	0	0.00023327	0.000264397	0	0	8.46904e-05	4.59242e-05	0	0.00016895	0	0	0.0375284	0.0375284	0	0	0.0375284	0.0375284	0	0.0375284	0	0	6	8	0	0	4	2	0	6	0	0	0.016	0.016	0
G1T4Q6	keratin, type I cuticular Ha3-I	Keratin	5	0_0_1_1_0_0_1_1_0_1_	0	0	3	3	0	0	3	2	0	3	0	0	0.000258098	0.000292538	0	0	9.37044e-05	5.08121e-05	0	0.000186932	0	0	0.0399202	0.0399202	0	0	0.0399202	0.0399202	0	0.0399202	0	0	6	8	0	0	4	2	0	6	0	0	0.017	0.017	0
G1T4P5	keratin, type I cuticular Ha5	Keratin	5	0_0_1_1_0_0_1_1_0_1_	0	0	3	3	0	0	3	2	0	3	0	0	0.000229169	0.000259748	0	0	8.32013e-05	4.51167e-05	0	0.00016598	0	0	0.0351422	0.0351422	0	0	0.0351422	0.0351422	0	0.0351422	0	0	6	8	0	0	4	2	0	6	0	0	0.015	0.015	0
G1T6X4	keratin, type I cuticular Ha8	Keratin	5	0_0_1_1_0_0_1_1_0_1_	0	0	3	3	0	0	3	2	0	3	0	0	0.000228666	0.000259178	0	0	8.30188e-05	4.50178e-05	0	0.000165616	0	0	0.0351422	0.0351422	0	0	0.0351422	0.0351422	0	0.0351422	0	0	6	8	0	0	4	2	0	6	0	0	0.015	0.015	0
G1TL31	keratin, type I cuticular Ha8 isoform X1	Keratin	5	0_0_1_1_0_0_1_1_0_1_	0	0	3	3	0	0	3	2	0	3	0	0	0.000240258	0.000272316	0	0	8.72272e-05	4.72998e-05	0	0.000174011	0	0	0.0375284	0.0375284	0	0	0.0375284	0.0375284	0	0.0375284	0	0	6	8	0	0	4	2	0	6	0	0	0.016	0.016	0
G1SWS0	keratin, type I cuticular Ha8 isoform X3	Keratin	5	0_0_1_1_0_0_1_1_0_1_	0	0	3	3	0	0	3	2	0	3	0	0	0.00023275	0.000263807	0	0	8.45013e-05	4.58216e-05	0	0.000168573	0	0	0.0375284	0.0375284	0	0	0.0375284	0.0375284	0	0.0375284	0	0	6	8	0	0	4	2	0	6	0	0	0.016	0.016	0
G1SHX4	keratin, type II cuticular Hb4	Keratin	4	0_1_0_1_1_0_0_0_0_1_	0	2	0	3	3	0	0	0	0	4	0	5.59844e-05	0	0.000217252	0.000160813	0	0	0	0	9.25499e-05	0	0.0399202	0	0.0399202	0.0399202	0	0	0	0	0.0739894	0	3	0	8	5	0	0	0	0	4	0	0.017	0	0.017	0.017
G1U0K9	keratin-like protein KRT222 isoform X1	Keratin	2	0_0_0_1_0_0_0_0_0_1_	0	0	0	3	0	0	0	0	0	3	0	0	0	0.000250393	0	0	0	0	0	0.000256002	0	0	0	0.0739894	0	0	0	0	0	0.0739894	0	0	0	5	0	0	0	0	0	6	0	0	0	0.031	0
G1T1Y7	keratin, type I cytoskeletal 14	Keratin	10	1_1_1_1_1_1_1_1_1_1_	3	9	8	34	17	11	19	36	18	68	6.58062e-05	0.000252077	0.000509982	0.00206758	0.00110587	0.000364736	0.000534094	0.00127432	0.000977582	0.00335269	0.0864257	0.161449	0.393157	0.845015	0.936422	0.364583	0.682674	1.15774	0.438799	2.35738	3	11	13	62	28	15	25	55	26	118	0.036	0.065	0.144	0.266	0.287
G1T4S1	keratin, type I cytoskeletal 15	Keratin	10	1_1_1_1_1_1_1_1_1_1_	9	16	19	35	15	19	17	25	12	43	0.000236485	0.000516576	0.00153793	0.00222251	0.00112256	0.000691116	0.000607213	0.000840199	0.000515909	0.00206067	0.207814	0.342765	0.250259	0.472312	0.358313	0.406048	0.458814	0.472312	0.336596	0.472312	11	23	40	68	29	29	29	37	14	74	0.082	0.128	0.097	0.168	0.133
G1T4R6	keratin, type I cytoskeletal 16	Keratin	10	1_1_1_1_1_1_1_1_1_1_	4	10	14	28	10	12	20	40	11	78	8.65691e-05	0.000271319	0.00119986	0.00187543	0.000740385	0.000407844	0.000590192	0.00132587	0.00070484	0.00378444	0.101539	0.177606	0.196741	0.389953	0.264736	0.233105	0.584893	1.23872	0.233105	2.68129	4	12	31	57	19	17	28	58	19	135	0.042	0.071	0.078	0.143	0.102
G1SDN2	keratin, type I cytoskeletal 17	Keratin	9	0_1_1_1_1_1_1_1_1_1_	0	3	5	16	2	5	9	18	7	24	0	7.09919e-05	0.000405096	0.00103309	0.000122353	0.000150656	0.00022061	0.000598138	0.000349437	0.00132029	0	0.0495424	0.1324	0.238797	0.137627	0.101539	0.199499	0.374042	0.101539	0.380384	0	3	10	30	3	6	10	25	9	45	0	0.021	0.054	0.093	0.056
G1U758	keratin, type I cytoskeletal 18	Keratin	10	1_1_1_1_1_1_1_1_1_1_	2	6	6	12	2	4	8	7	2	8	4.3772e-05	0.000160052	0.000430552	0.000798549	7.88129e-05	0.000121305	0.000277103	0.000184938	0.000112544	0.000340183	0.0864257	0.0990058	0.127197	0.137627	0.0471286	0.0864257	0.127197	0.137627	0.0864257	0.0864257	2	7	11	24	2	5	13	8	3	12	0.036	0.041	0.052	0.056	0.02
G1TAY6	keratin, type I cytoskeletal 19	Keratin	6	0_1_1_1_0_0_1_1_0_1_	0	3	5	12	0	0	7	5	0	11	0	7.61388e-05	0.000434466	0.000923323	0	0	0.000189283	0.000128301	0	0.000566405	0	0.0519619	0.142878	0.153453	0	0	0.142878	0.0964782	0	0.153453	0	3	10	25	0	0	8	5	0	18	0	0.022	0.058	0.062	0
G1TE74	keratin, type I cytoskeletal 20	Keratin	8	0_1_1_1_0_1_1_1_1_1_	0	3	5	15	0	5	9	11	7	17	0	4.07704e-05	0.000279175	0.000613076	0	8.65211e-05	0.000139365	0.000178625	0.000200681	0.000488644	0	0.0280163	0.0739894	0.0864257	0	0.0568175	0.111732	0.0864257	0.0568175	0.0864257	0	3	12	31	0	6	11	13	9	29	0	0.012	0.031	0.036	0
G1TE79	keratin, type I cytoskeletal 20	Keratin	8	0_1_1_1_0_1_1_1_1_1_	0	3	2	12	0	4	4	9	6	14	0	7.06624e-05	0.000161287	0.000719806	0	9.9971e-05	8.78343e-05	0.000261959	0.000309169	0.000671685	0	0.0495424	0.0889301	0.111732	0	0.0616956	0.101539	0.111732	0.0616956	0.111732	0	3	4	21	0	4	4	11	8	23	0	0.021	0.037	0.046	0
G1TE82	keratin, type I cytoskeletal 23	Keratin	5	0_1_0_1_0_0_1_1_0_1_	0	3	0	6	0	0	2	3	0	5	0	7.21695e-05	0	0.00042009	0	0	4.48538e-05	7.29672e-05	0	0.000178959	0	0.0495424	0	0.0495424	0	0	0.0399202	0.0495424	0	0.0495424	0	3	0	12	0	0	2	3	0	6	0	0.021	0	0.021	0
G1SWB0	keratin, type I cytoskeletal 25	Keratin	10	1_1_1_1_1_1_1_1_1_1_	2	11	7	19	10	3	2	3	3	10	4.31884e-05	0.000293275	0.000270334	0.00088639	0.000583216	0.000143625	8.41258e-05	0.000159663	0.000111043	0.000475501	0.0471286	0.264736	0.137627	0.402814	0.402814	0.0471286	0.0964782	0.0471286	0.0471286	0.247383	2	13	7	27	15	6	4	7	3	17	0.02	0.102	0.056	0.147	0.147
G1SWB4	keratin, type I cytoskeletal 26	Keratin	1	0_0_0_1_0_0_0_0_0_0_	0	0	0	2	0	0	0	0	0	0	0	0	0	6.39531e-05	0	0	0	0	0	0	0	0	0	0.0616956	0	0	0	0	0	0	0	0	0	2	0	0	0	0	0	0	0	0	0	0.026	0
G1SWB8	keratin, type I cytoskeletal 27	Keratin	10	1_1_1_1_1_1_1_1_1_1_	5	17	17	33	17	9	7	11	4	21	0.000105854	0.000464463	0.00117372	0.0017702	0.00118168	0.00037549	0.000268048	0.000424873	0.000145155	0.000987199	0.111732	0.336596	0.386756	0.479108	0.479108	0.111732	0.1508	0.161449	0.111732	0.318257	5	21	31	55	31	16	13	19	4	36	0.046	0.126	0.142	0.17	0.17
G1T8T1	keratin, type I cytoskeletal 28	Keratin	10	1_1_1_1_1_1_1_1_1_1_	3	11	13	31	7	4	4	7	4	22	7.26986e-05	0.000329112	0.000780088	0.00154731	0.000479953	0.0002149	0.00016521	0.000281557	0.00016615	0.00106721	0.0964782	0.44544	0.279381	0.94536	0.294196	0.0964782	0.0964782	0.16681	0.0964782	0.648162	3	13	18	42	11	8	7	11	4	34	0.04	0.16	0.107	0.289	0.112
G1U9I8	keratin, type II cytoskeletal 1	Keratin	10	1_1_1_1_1_1_1_1_1_1_	12	43	31	73	49	34	44	60	30	63	0.000333985	0.00116306	0.00201945	0.00357844	0.00335039	0.000952016	0.00128564	0.00181427	0.00144483	0.00263684	0.258925	0.686553	0.566751	1.03704	0.713957	0.428894	0.651962	0.95434	0.419058	1.19786	21	70	71	148	117	54	83	108	53	128	0.1	0.227	0.195	0.309	0.234
G1SUH8	keratin, type II cytoskeletal 2 epidermal	Keratin	10	1_1_1_1_1_1_1_1_1_1_	34	102	71	123	95	82	73	139	46	149	0.000817644	0.00248047	0.00461181	0.00585667	0.00696462	0.00264939	0.00223587	0.00524828	0.00169799	0.00780055	1.63633	2.41979	1.88403	2.52371	2.2961	1.91072	2.49945	2.8815	1.25944	3.10204	52	151	164	245	246	152	146	316	63	383	0.421	0.534	0.46	0.547	0.518
G1TYI7	keratin, type II cytoskeletal 3-like	Keratin	10	1_1_1_1_1_1_1_1_1_1_	2	5	7	10	6	3	5	6	3	12	4.78689e-05	0.000100018	0.000256827	0.000460903	0.000344758	0.000106127	0.000108783	0.000185393	8.20517e-05	0.000434027	0.0471286	0.081434	0.119438	0.119438	0.081434	0.0471286	0.111732	0.0864257	0.0471286	0.164126	3	6	9	19	12	6	7	11	3	21	0.02	0.034	0.049	0.049	0.034
G1SPP3	keratin, type II cytoskeletal 4	Keratin	10	1_1_1_1_1_1_1_1_1_1_	2	4	2	11	6	3	4	9	3	12	4.8913e-05	8.51664e-05	5.83176e-05	0.000644467	0.000234852	7.22945e-05	7.93972e-05	0.000258323	8.38414e-05	0.000401257	0.0351422	0.0715193	0.0690548	0.158777	0.109175	0.0351422	0.0641431	0.0715193	0.0351422	0.148154	3	5	2	26	8	4	5	15	3	19	0.015	0.03	0.029	0.064	0.045
G1TDN6	keratin, type II cytoskeletal 5 isoform X1	Keratin	10	1_1_1_1_1_1_1_1_1_1_	3	13	6	33	23	11	34	28	10	40	6.61046e-05	0.000328036	0.000177333	0.00158284	0.00119024	0.000256473	0.000740393	0.000733146	0.000311601	0.0013914	0.0399202	0.119438	0.202264	0.710015	0.538155	0.116863	0.468926	0.330454	0.104079	0.862087	4	19	6	63	40	14	46	42	11	65	0.017	0.049	0.08	0.233	0.187
G1SKE3	keratin, type II cytoskeletal 6A	Keratin	10	1_1_1_1_1_1_1_1_1_1_	3	4	3	24	12	4	15	33	6	60	8.01434e-05	0.000104658	0.000107497	0.00130979	0.000613278	0.00011105	0.000351247	0.000952334	0.00020606	0.00306235	0.0939563	0.0889301	0.142878	0.51705	0.324342	0.0839269	0.303167	0.725838	0.0939563	1.71019	4	5	3	43	17	5	18	45	6	118	0.039	0.037	0.058	0.181	0.122
G1U9K5	keratin, type II cytoskeletal 71	Keratin	6	0_1_0_1_1_0_1_1_0_1_	0	2	0	8	3	0	5	4	0	16	0	5.82323e-05	0	0.000367211	0.00016727	0	9.04794e-05	9.81267e-05	0	0.000409131	0	0.0399202	0	0.25603	0.0399202	0	0.0739894	0.0399202	0	0.581248	0	3	0	13	5	0	5	5	0	17	0	0.017	0	0.099	0.017
G1SUH1	keratin, type II cytoskeletal 72	Keratin	6	0_1_1_1_1_0_0_1_0_1_	0	10	16	33	13	0	0	3	0	17	0	0.00023747	0.000711406	0.00138228	0.00071623	0	0	6.00237e-05	0	0.000490713	0	0.406048	0.339677	0.823896	0.374042	0	0	0.0423174	0	0.425608	0	12	21	48	21	0	0	3	0	20	0	0.148	0.127	0.261	0.138
G1T6D3	keratin, type II cytoskeletal 72	Keratin	6	0_1_1_1_1_0_0_1_0_1_	0	10	16	33	13	0	0	3	0	17	0	0.000249635	0.000747851	0.0014531	0.000752922	0	0	6.30987e-05	0	0.000515852	0	0.432188	0.358313	0.883649	0.396368	0	0	0.0423174	0	0.452112	0	12	21	48	21	0	0	3	0	20	0	0.156	0.133	0.275	0.145
G1TDN8	keratin, type II cytoskeletal 73 isoform X1	Keratin	7	0_1_1_1_1_0_1_1_0_1_	0	4	3	11	5	0	7	4	0	11	0	9.4877e-05	9.74503e-05	0.000441814	0.000228926	0	0.00012383	9.59257e-05	0	0.000258794	0	0.172195	0.0939563	0.321296	0.16681	0	0.114295	0.0399202	0	0.235947	0	5	3	16	7	0	7	5	0	11	0	0.069	0.039	0.121	0.067
G1SHY2	keratin, type II cytoskeletal 75	Keratin	8	0_1_1_1_1_0_1_1_1_1_	0	2	4	16	9	0	16	12	3	19	0	5.37134e-05	0.000122601	0.000729539	0.000432012	0	0.000333832	0.000289638	8.81296e-05	0.000710365	0	0.0375284	0.210598	0.297179	0.16681	0	0.261828	0.216186	0.0423174	0.367729	0	3	4	28	14	0	20	16	3	32	0	0.016	0.083	0.113	0.067
G1U9G5	keratin, type II cytoskeletal 78 isoform X2	Keratin	5	0_1_0_1_1_0_1_0_0_1_	0	2	0	3	5	0	4	0	0	7	0	5.85683e-05	0	0.000227279	0.000336471	0	0.000109202	0	0	0.000338875	0	0.0399202	0	0.0399202	0.0914403	0	0.0839269	0	0	0.1324	0	3	0	8	10	0	6	0	0	14	0	0.017	0	0.017	0.038
G1SS18	keratin, type II cytoskeletal 8	Keratin	10	1_1_1_1_1_1_1_1_1_1_	3	9	2	12	7	9	10	11	9	13	0.000103929	0.000380015	9.29339e-05	0.00130351	0.000842076	0.000345622	0.000404883	0.000576324	0.000445361	0.00067309	0.0641431	0.0641431	0.109175	0.0641431	0.0641431	0.0641431	0.0641431	0.0641431	0.0641431	0.124605	4	14	2	33	18	12	16	21	10	20	0.027	0.027	0.045	0.027	0.027
G1U6Z8	keratin, type II microfibrillar, component 7C	Keratin	1	0_0_0_0_0_0_0_0_0_1_	0	0	0	0	0	0	0	0	0	3	0	0	0	0	0	0	0	0	0	0.000184197	0	0	0	0	0	0	0	0	0	0.0939563	0	0	0	0	0	0	0	0	0	3	0	0	0	0	0
G1SHZ4	keratin, type II cytoskeletal 7	Keratin	10	1_1_1_1_1_1_1_1_1_1_	2	6	13	13	7	3	5	4	3	9	7.96507e-05	0.000221898	0.000902169	0.000968732	0.000621459	0.000176588	0.000181008	0.000224351	0.000136529	0.000515852	0.0789467	0.2218	0.303167	0.230269	0.2218	0.0789467	0.193988	0.0789467	0.0789467	0.207814	3	8	19	24	13	6	7	8	3	15	0.033	0.087	0.115	0.09	0.087
G1U7K4	neuroblast differentiation-associated protein AHNAK isoform X6	Keratin	1	0_0_0_0_0_0_0_0_0_1_	0	0	0	0	0	0	0	0	0	2	0	0	0	0	0	0	0	0	0	2.50733e-05	0	0	0	0	0	0	0	0	0	0.0280163	0	0	0	0	0	0	0	0	0	2	0	0	0	0	0
G1TRW8	neutrophil gelatinase-associated lipocalin	Lipocalin	9	0_1_1_1_1_1_1_1_1_1_	0	10	5	25	13	22	36	34	14	37	0	0.000512719	0.000526625	0.00283525	0.00167895	0.00212173	0.00420629	0.00311032	0.00151423	0.00533985	0	1.15278	0.261828	2.01995	1.44906	1.56448	3.13048	2.76704	1.31206	2.34965	0	10	6	38	19	39	88	60	18	84	0	0.333	0.101	0.48	0.389
G1SP46	Histidine ammonia-lyase OS=Oryctolagus cuniculus GN=HAL PE=3 SV=1	Metabolism, amino acids	1	0_0_0_0_0_0_0_0_0_1_	0	0	0	0	0	0	0	0	0	2	0	0	0	0	0	0	0	0	0	3.83159e-05	0	0	0	0	0	0	0	0	0	0.0423174	0	0	0	0	0	0	0	0	0	2	0	0	0	0	0
G1SNK5	gamma-glutamylcyclotransferase isoform X1	Metabolism, amino acids	1	0_0_0_0_0_0_1_0_0_0_	0	0	0	0	0	0	4	0	0	0	0	0	0	0	0	0	0.000201365	0	0	0	0	0	0	0	0	0	0.294196	0	0	0	0	0	0	0	0	0	4	0	0	0	0	0	0	0	0
U3KMZ3	bifunctional purine biosynthesis protein PURH	Metabolism, nucleic acids	1	0_0_0_0_0_1_0_0_0_0_	0	0	0	0	0	3	0	0	0	0	0	0	0	0	0	0.000107899	0	0	0	0	0	0	0	0	0	0.0423174	0	0	0	0	0	0	0	0	0	6	0	0	0	0	0	0	0	0	0
G1SCI9	high mobility group protein B2	Metabolism, nucleic acids	1	0_0_0_0_0_0_1_0_0_0_	0	0	0	0	0	0	6	0	0	0	0	0	0	0	0	0	0.000405606	0	0	0	0	0	0	0	0	0	0.34586	0	0	0	0	0	0	0	0	0	9	0	0	0	0	0	0	0	0
G1TFZ3	high mobility group protein B2	Metabolism, nucleic acids	1	0_0_0_0_0_0_1_0_0_0_	0	0	0	0	0	0	2	0	0	0	0	0	0	0	0	0	9.80741e-05	0	0	0	0	0	0	0	0	0	0.16681	0	0	0	0	0	0	0	0	0	2	0	0	0	0	0	0	0	0
G1TI92	high mobility group protein B2	Metabolism, nucleic acids	1	0_0_0_0_0_0_1_0_0_0_	0	0	0	0	0	0	6	0	0	0	0	0	0	0	0	0	0.000419593	0	0	0	0	0	0	0	0	0	0.358313	0	0	0	0	0	0	0	0	0	9	0	0	0	0	0	0	0	0
G1SN21	purine nucleoside phosphorylase	Metabolism, nucleic acids	1	0_0_0_0_0_0_1_0_0_0_	0	0	0	0	0	0	2	0	0	0	0	0	0	0	0	0	6.54958e-05	0	0	0	0	0	0	0	0	0	0.0839269	0	0	0	0	0	0	0	0	0	2	0	0	0	0	0	0	0	0
P46406	Glyceraldehyde-3-phosphate dehydrogenase OS=Oryctolagus cuniculus GN=GAPDH PE=1 SV=3	Metabolism, carbohydrates	9	1_1_1_1_1_1_1_1_0_1_	6	5	3	4	3	6	9	7	0	12	0.000466901	0.000182916	0.00026094	0.000310547	0.000157626	0.000452872	0.000369471	0.000369876	0	0.000907156	0.247383	0.247383	0.109175	0.247383	0.247383	0.247383	0.513561	0.374042	0	0.513561	16	6	5	7	3	14	13	12	0	24	0.096	0.096	0.045	0.096	0.096
G1T091	Glyceraldehyde-3-phosphate dehydrogenase OS=Oryctolagus cuniculus GN=GAPDHS PE=3 SV=2	Metabolism, carbohydrates	9	1_1_1_1_1_1_1_1_0_1_	8	2	3	4	2	9	6	6	0	3	0.00040789	5.01325e-05	0.000128731	0.000182385	8.64023e-05	0.000398958	0.000186946	0.000253433	0	0.000124314	0.241652	0.101539	0.0839269	0.193988	0.101539	0.247383	0.193988	0.193988	0	0.101539	17	2	3	5	2	15	8	10	0	4	0.094	0.042	0.035	0.077	0.042
G1TUD0	Glyceraldehyde-3-phosphate dehydrogenase OS=Oryctolagus cuniculus GN=GAPDHS PE=3 SV=2	Metabolism, carbohydrates	9	1_1_1_1_1_1_1_1_0_1_	8	2	3	4	2	9	6	6	0	3	0.000420345	5.16633e-05	0.000132661	0.000187954	8.90406e-05	0.00041114	0.000192654	0.000261172	0	0.00012811	0.250259	0.104079	0.0864257	0.199499	0.104079	0.25603	0.199499	0.199499	0	0.104079	17	2	3	5	2	15	8	10	0	4	0.097	0.043	0.036	0.079	0.043
G1SQD3	Pyruvate kinase OS=Oryctolagus cuniculus GN=PKM PE=3 SV=2	Metabolism, carbohydrates	2	0_0_0_0_0_0_1_0_0_1_	0	0	0	0	0	0	2	0	0	7	0	0	0	0	0	0	3.18123e-05	0	0	0.000169234	0	0	0	0	0	0	0.1508	0	0	0.235947	0	0	0	0	0	0	2	0	0	8	0	0	0	0	0
P11974	Pyruvate kinase PKM OS=Oryctolagus cuniculus GN=PKM PE=1 SV=4	Metabolism, carbohydrates	2	0_0_0_0_0_0_1_0_0_1_	0	0	0	0	0	0	2	0	0	7	0	0	0	0	0	0	3.56465e-05	0	0	0.000189631	0	0	0	0	0	0	0.169499	0	0	0.270574	0	0	0	0	0	0	2	0	0	8	0	0	0	0	0
G1TAH7	Transketolase OS=Oryctolagus cuniculus GN=TKT PE=3 SV=2	Metabolism, carbohydrates	1	0_0_0_0_0_0_1_0_0_0_	0	0	0	0	0	0	6	0	0	0	0	0	0	0	0	0	0.000106339	0	0	0	0	0	0	0	0	0	0.294196	0	0	0	0	0	0	0	0	0	7	0	0	0	0	0	0	0	0
G1SYJ4	alpha-enolase isoform X2	Metabolism, carbohydrates	3	0_0_0_0_0_0_1_1_0_1_	0	0	0	0	0	0	5	3	0	2	0	0	0	0	0	0	0.000109034	7.09496e-05	0	5.80036e-05	0	0	0	0	0	0	0.297179	0.0665962	0	0.0665962	0	0	0	0	0	0	5	3	0	2	0	0	0	0	0
U3KN85	alpha-enolase isoform X3	Metabolism, carbohydrates	3	0_0_0_0_0_0_1_1_0_1_	0	0	0	0	0	0	5	3	0	2	0	0	0	0	0	0	0.000108038	7.03017e-05	0	5.74739e-05	0	0	0	0	0	0	0.294196	0.0641431	0	0.0641431	0	0	0	0	0	0	5	3	0	2	0	0	0	0	0
G1TJP4	chitinase-3-like protein 1	Metabolism, carbohydrates	1	0_0_0_0_0_0_1_0_0_0_	0	0	0	0	0	0	12	0	0	0	0	0	0	0	0	0	0.000345948	0	0	0	0	0	0	0	0	0	0.892344	0	0	0	0	0	0	0	0	0	14	0	0	0	0	0	0	0	0
G1SE90	maltase-glucoamylase, intestinal	Metabolism, carbohydrates	6	1_0_1_1_0_1_0_1_1_0_	4	0	6	4	0	6	0	6	6	0	2.2326e-05	0	5.98919e-05	3.39418e-05	0	3.71231e-05	0	3.53729e-05	5.74032e-05	0	0.0162487	0	0.0162487	0.0162487	0	0.0162487	0	0.0162487	0.0162487	0	4	0	6	4	0	6	0	6	6	0	0.007	0	0.007	0.007	0
G1SEW9	UDP-GalNAc:beta-1,3-N-acetylgalactosaminyltransferase 1	Metabolism, carbohydrates	1	0_1_0_0_0_0_0_0_0_0_	0	2	0	0	0	0	0	0	0	0	0	9.20106e-05	0	0	0	0	0	0	0	0	0	0.241652	0	0	0	0	0	0	0	0	0	3	0	0	0	0	0	0	0	0	0	0.094	0	0	0
G1SUN8	uncharacterized protein LOC100358478	Metabolism, carbohydrates	6	1_0_1_1_0_1_0_1_1_0_	4	0	6	4	0	6	0	6	6	0	2.18983e-05	0	5.87447e-05	3.32916e-05	0	3.6412e-05	0	3.46954e-05	5.63036e-05	0	0.0162487	0	0.0162487	0.0162487	0	0.0162487	0	0.0162487	0.0162487	0	4	0	6	4	0	6	0	6	6	0	0.007	0	0.007	0.007	0
G1T765	Malate dehydrogenase (Fragment) OS=Oryctolagus cuniculus GN=MDH2 PE=3 SV=1	Metabolism, energy	4	0_0_0_1_0_1_0_1_0_1_	0	0	0	6	0	5	0	6	0	2	0	0	0	0.000305953	0	0.000159347	0	0.000182202	0	7.4478e-05	0	0	0	0.227439	0	0.227439	0	0.227439	0	0.0789467	0	0	0	7	0	5	0	6	0	2	0	0	0	0.089	0
U3KMH9	Malate dehydrogenase OS=Oryctolagus cuniculus GN=MDH2 PE=3 SV=1	Metabolism, energy	4	0_0_0_1_0_1_0_1_0_1_	0	0	0	6	0	5	0	6	0	2	0	0	0	0.000305953	0	0.000159347	0	0.000182202	0	7.4478e-05	0	0	0	0.227439	0	0.227439	0	0.227439	0	0.0789467	0	0	0	7	0	5	0	6	0	2	0	0	0	0.089	0
G1SKT4	ATP synthase subunit alpha OS=Oryctolagus cuniculus GN=ATP5A1 PE=3 SV=1	Metabolism, energy	1	0_0_0_0_0_0_0_0_0_1_	0	0	0	0	0	0	0	0	0	3	0	0	0	0	0	0	0	0	0	6.82827e-05	0	0	0	0	0	0	0	0	0	0.104079	0	0	0	0	0	0	0	0	0	3	0	0	0	0	0
G1SQA8	ATP synthase subunit beta OS=Oryctolagus cuniculus GN=ATP5B PE=3 SV=2	Metabolism, energy	1	0_0_0_0_0_0_0_0_0_1_	0	0	0	0	0	0	0	0	0	5	0	0	0	0	0	0	0	0	0	0.000110995	0	0	0	0	0	0	0	0	0	0.282331	0	0	0	0	0	0	0	0	0	5	0	0	0	0	0
G1U6C7	ATP synthase subunit beta OS=Oryctolagus cuniculus PE=3 SV=1	Metabolism, energy	1	0_0_0_0_0_0_0_0_0_1_	0	0	0	0	0	0	0	0	0	3	0	0	0	0	0	0	0	0	0	7.3895e-05	0	0	0	0	0	0	0	0	0	0.207814	0	0	0	0	0	0	0	0	0	3	0	0	0	0	0
P13490	L-lactate dehydrogenase B chain (Fragment) OS=Oryctolagus cuniculus GN=LDHB PE=2 SV=1	Metabolism, energy	1	0_0_0_0_0_0_1_0_0_0_	0	0	0	0	0	0	2	0	0	0	0	0	0	0	0	0	8.72272e-05	0	0	0	0	0	0	0	0	0	0.111732	0	0	0	0	0	0	0	0	0	2	0	0	0	0	0	0	0	0
G1TYA7	L-lactate dehydrogenase OS=Oryctolagus cuniculus GN=LDHB PE=3 SV=2	Metabolism, energy	1	0_0_0_0_0_0_1_0_0_0_	0	0	0	0	0	0	2	0	0	0	0	0	0	0	0	0	5.71852e-05	0	0	0	0	0	0	0	0	0	0.0715193	0	0	0	0	0	0	0	0	0	2	0	0	0	0	0	0	0	0
U3KNT2	alcohol dehydrogenase 1	Metabolism, energy	3	0_0_0_1_1_0_0_0_0_1_	0	0	0	2	2	0	0	0	0	3	0	0	0	0.000104036	0.000184822	0	0	0	0	0.000132959	0	0	0	0.205036	0.205036	0	0	0	0	0.101539	0	0	0	2	3	0	0	0	0	3	0	0	0	0.081	0.081
G1TKE4	inhibitor of carbonic anhydrase isoform X1	Metabolism, energy	1	1_0_0_0_0_0_0_0_0_0_	2	0	0	0	0	0	0	0	0	0	2.82072e-05	0	0	0	0	0	0	0	0	0	0.0447202	0	0	0	0	0	0	0	0	0	2	0	0	0	0	0	0	0	0	0	0.019	0	0	0	0
G1SPB6	long-chain-fatty-acid--CoA ligase 1	Metabolism, lipids	1	0_0_0_0_0_0_0_0_0_1_	0	0	0	0	0	0	0	0	0	3	0	0	0	0	0	0	0	0	0	0.000158324	0	0	0	0	0	0	0	0	0	0.122018	0	0	0	0	0	0	0	0	0	4	0	0	0	0	0
G1ST29	fatty acid-binding protein 9	Metabolism, lipids	2	0_0_0_1_1_0_0_0_0_0_	0	0	0	3	4	0	0	0	0	0	0	0	0	0.000447672	0.000662745	0	0	0	0	0	0	0	0	0.253141	0.545254	0	0	0	0	0	0	0	0	4	5	0	0	0	0	0	0	0	0	0.098	0.189
U3KMK4	fatty acid-binding protein 9	Metabolism, lipids	2	0_0_0_1_1_0_0_0_0_0_	0	0	0	3	4	0	0	0	0	0	0	0	0	0.000488369	0.000722995	0	0	0	0	0	0	0	0	0.279381	0.610646	0	0	0	0	0	0	0	0	4	5	0	0	0	0	0	0	0	0	0.107	0.207
G1THB5	phospholipase B-like 1	Metabolism, lipids	1	0_0_0_0_0_0_0_0_0_1_	0	0	0	0	0	0	0	0	0	3	0	0	0	0	0	0	0	0	0	7.01865e-05	0	0	0	0	0	0	0	0	0	0.145513	0	0	0	0	0	0	0	0	0	3	0	0	0	0	0
G1U2G1	Histone H2A OS=Oryctolagus cuniculus GN=H2AFJ PE=3 SV=1	Nuclear regulation	10	1_1_1_1_1_1_1_1_1_1_	2	6	3	6	5	7	8	10	3	5	0.000225986	0.000550875	0.00107774	0.00137425	0.00108505	0.000751527	0.0019075	0.00151176	0.00038736	0.00126844	0.174898	0.648162	0.174898	0.648162	0.648162	0.972423	0.648162	0.648162	0.678804	0.648162	3	7	8	12	8	9	26	19	3	13	0.07	0.217	0.07	0.217	0.217
G1T0Z2	Histone H2A OS=Oryctolagus cuniculus GN=HIST1H2AA PE=3 SV=1	Nuclear regulation	10	1_1_1_1_1_1_1_1_1_1_	2	6	3	6	5	7	5	8	3	5	0.000222536	0.000542465	0.00106129	0.00135327	0.00106849	0.000740053	0.00137266	0.00133198	0.000381446	0.00124907	0.172195	0.636817	0.172195	0.636817	0.636817	0.949845	0.636817	0.663413	0.663413	0.636817	3	7	8	12	8	9	19	17	3	13	0.069	0.214	0.069	0.214	0.214
G1SVP6	Histone H2A OS=Oryctolagus cuniculus GN=HIST1H2AC PE=3 SV=1	Nuclear regulation	10	1_1_1_1_1_1_1_1_1_1_	2	6	3	6	5	7	8	10	3	5	0.000224247	0.000546637	0.00106945	0.00136368	0.00107671	0.000745745	0.00189283	0.00150013	0.000384381	0.00125868	0.172195	0.64059	0.172195	0.64059	0.64059	0.958845	0.64059	0.64059	0.671091	0.64059	3	7	8	12	8	9	26	19	3	13	0.069	0.215	0.069	0.215	0.215
G1SSZ2	Histone H2A OS=Oryctolagus cuniculus GN=LOC100347019 PE=3 SV=1	Nuclear regulation	10	1_1_1_1_1_1_1_1_1_1_	2	6	3	6	5	7	8	10	3	5	0.000222536	0.000542465	0.00106129	0.00135327	0.00106849	0.000740053	0.00187838	0.00148868	0.000381446	0.00124907	0.172195	0.636817	0.172195	0.636817	0.636817	0.949845	0.636817	0.636817	0.663413	0.636817	3	7	8	12	8	9	26	19	3	13	0.069	0.214	0.069	0.214	0.214
G1TN68	Histone H4 OS=Oryctolagus cuniculus GN=HIST1H4F PE=3 SV=1	Nuclear regulation	10	1_1_1_1_1_1_1_1_1_1_	12	14	9	17	12	16	19	15	14	22	0.00168185	0.00244035	0.00284074	0.00411944	0.00437412	0.00362515	0.00400406	0.00375033	0.00320317	0.0067775	2.16228	1.58821	0.629296	1.58821	1.1727	2.16228	2.23594	1.1727	1.53513	2.23594	18	25	17	29	26	35	44	38	20	56	0.5	0.413	0.212	0.413	0.337
G1SGC2	Histone H2A (Fragment) OS=Oryctolagus cuniculus GN=H2AFZ PE=3 SV=1	Nuclear regulation	9	1_1_1_1_1_1_1_1_0_1_	2	3	3	3	3	3	5	3	0	3	0.000229544	0.000319743	0.00109472	0.00104692	0.000826605	0.000339272	0.00134138	0.000727374	0	0.00109019	0.177606	0.177606	0.177606	0.177606	0.177606	0.177606	0.412538	0.177606	0	0.177606	3	4	8	9	6	4	18	9	0	11	0.071	0.071	0.071	0.071	0.071
G1SUJ3	Histone H2A OS=Oryctolagus cuniculus GN=H2AFV PE=3 SV=1	Nuclear regulation	9	1_1_1_1_1_1_1_1_0_1_	2	3	3	3	3	3	5	3	0	3	0.000225986	0.000314786	0.00107774	0.00103069	0.000813789	0.000334012	0.00132058	0.000716097	0	0.00107329	0.174898	0.174898	0.174898	0.174898	0.174898	0.174898	0.402814	0.174898	0	0.174898	3	4	8	9	6	4	18	9	0	11	0.07	0.07	0.07	0.07	0.07
G1TE68	Histone H2A OS=Oryctolagus cuniculus GN=HIST2H2AA4 PE=3 SV=1	Nuclear regulation	9	1_1_1_1_1_1_1_1_0_1_	2	6	3	6	5	3	8	10	0	5	0.000224247	0.000546637	0.00106945	0.00136368	0.00107671	0.000331442	0.00189283	0.00150013	0	0.00125868	0.172195	0.64059	0.172195	0.64059	0.64059	0.172195	0.64059	0.64059	0	0.64059	3	7	8	12	8	4	26	19	0	13	0.069	0.215	0.069	0.215	0.215
G1SSZ8	Histone H2B OS=Oryctolagus cuniculus GN=HIST1H2BB PE=3 SV=1	Nuclear regulation	9	0_1_1_1_1_1_1_1_1_1_	0	6	3	6	4	6	6	5	6	8	0	0.000563991	0.00137926	0.00105523	0.000694305	0.000683929	0.00157736	0.000814607	0.000793166	0.00179811	0	0.606941	0.2218	0.606941	0.606941	0.606941	0.606941	0.606941	0.606941	0.931968	0	7	10	9	5	8	21	10	6	18	0	0.206	0.087	0.206	0.206
G1U155	Histone H2B OS=Oryctolagus cuniculus GN=HIST1H2BH PE=3 SV=1	Nuclear regulation	9	0_1_1_1_1_1_1_1_1_1_	0	9	3	9	5	10	14	13	11	15	0	0.000805701	0.00137926	0.00152422	0.000972026	0.00119688	0.00300449	0.00203652	0.00145414	0.00309675	0	0.931968	0.2218	0.931968	0.896706	0.931968	0.931968	0.931968	0.931968	0.931968	0	10	10	13	7	14	40	25	11	31	0	0.286	0.087	0.286	0.278
G1SQE8	Histone H2B OS=Oryctolagus cuniculus GN=HIST3H2BB PE=3 SV=1	Nuclear regulation	9	0_1_1_1_1_1_1_1_1_1_	0	6	3	6	4	6	6	5	6	8	0	0.000563991	0.00137926	0.00105523	0.000694305	0.000683929	0.00157736	0.000814607	0.000793166	0.00179811	0	0.606941	0.2218	0.606941	0.606941	0.606941	0.606941	0.606941	0.606941	0.931968	0	7	10	9	5	8	21	10	6	18	0	0.206	0.087	0.206	0.206
P02252	Histone H1.4 OS=Oryctolagus cuniculus GN=HIST1H1E PE=1 SV=2	Nuclear regulation	8	0_1_1_1_1_1_1_1_0_1_	0	3	4	5	3	6	13	9	0	9	0	0.000139066	0.000317418	0.000472202	0.000639141	0.00059024	0.00116681	0.00103109	0	0.00126443	0	0.135011	0.273503	0.273503	0.135011	0.273503	0.570363	0.288249	0	0.288249	0	3	4	7	8	12	27	22	0	22	0	0.055	0.105	0.105	0.055
G1TQC6	Histone H2B (Fragment) OS=Oryctolagus cuniculus PE=3 SV=1	Nuclear regulation	8	0_1_0_1_1_1_1_1_1_1_	0	3	0	3	3	3	3	2	3	5	0	0.000239807	0	0.000348972	0.000413303	0.000254454	0.000223563	0.000161639	0.00039346	0.000594651	0	0.3122	0	0.3122	0.3122	0.3122	0.3122	0.3122	0.3122	0.573983	0	3	0	3	3	3	3	2	3	6	0	0.118	0	0.118	0.118
G1T8N1	Histone H2B OS=Oryctolagus cuniculus GN=HIST1H2BA PE=3 SV=1	Nuclear regulation	8	0_1_1_1_0_1_1_1_1_1_	0	3	3	3	0	3	3	3	3	3	0	0.000319743	0.0013684	0.000697945	0	0.00042409	0.00134138	0.000646554	0.00039346	0.0011893	0	0.2218	0.2218	0.2218	0	0.2218	0.2218	0.2218	0.2218	0.2218	0	4	10	6	0	5	18	8	3	12	0	0.087	0.087	0.087	0
P02251	Histone H1.3 OS=Oryctolagus cuniculus PE=1 SV=1	Nuclear regulation	3	0_0_0_0_0_0_1_1_0_1_	0	0	0	0	0	0	11	4	0	6	0	0	0	0	0	0	0.00124411	0.000578256	0	0.00106367	0	0	0	0	0	0	0.428894	0.282331	0	0.282331	0	0	0	0	0	0	28	12	0	18	0	0	0	0	0
G1TKV4	Histone H3 OS=Oryctolagus cuniculus GN=LOC103350067 PE=3 SV=1	Nuclear regulation	3	0_0_0_0_0_1_0_1_0_1_	0	0	0	0	0	3	0	3	0	3	0	0	0	0	0	0.000237615	0	0.000226413	0	0.000555299	0	0	0	0	0	0.717908	0	0.402814	0	0.164126	0	0	0	0	0	3	0	3	0	6	0	0	0	0	0
G1TJR7	Histone H3 (Fragment) OS=Oryctolagus cuniculus PE=3 SV=1	Nuclear regulation	2	0_0_0_0_0_0_0_1_0_1_	0	0	0	0	0	0	0	3	0	3	0	0	0	0	0	0	0	0.000226413	0	0.000555299	0	0	0	0	0	0	0	0.402814	0	0.164126	0	0	0	0	0	0	0	3	0	6	0	0	0	0	0
G1TNB7	Histone H3 OS=Oryctolagus cuniculus GN=LOC100354792 PE=3 SV=1	Nuclear regulation	2	0_0_0_0_0_0_0_1_0_1_	0	0	0	0	0	0	0	3	0	3	0	0	0	0	0	0	0	0.000226413	0	0.000555299	0	0	0	0	0	0	0	0.402814	0	0.164126	0	0	0	0	0	0	0	3	0	6	0	0	0	0	0
P84246	Histone H3.3 OS=Oryctolagus cuniculus GN=H3F3A PE=2 SV=2	Nuclear regulation	2	0_0_0_0_0_0_0_1_0_1_	0	0	0	0	0	0	0	3	0	3	0	0	0	0	0	0	0	0.000226413	0	0.000555299	0	0	0	0	0	0	0	0.402814	0	0.164126	0	0	0	0	0	0	0	3	0	6	0	0	0	0	0
B7NZ89	High-mobility group box 1 (Predicted) OS=Oryctolagus cuniculus GN=HMGB1 PE=4 SV=1	Nuclear regulation	1	0_0_0_0_0_0_1_0_0_0_	0	0	0	0	0	0	2	0	0	0	0	0	0	0	0	0	8.80386e-05	0	0	0	0	0	0	0	0	0	0.161449	0	0	0	0	0	0	0	0	0	2	0	0	0	0	0	0	0	0
G1TX56	Histone H3 OS=Oryctolagus cuniculus GN=LOC100354642 PE=3 SV=1	Nuclear regulation	1	0_0_0_0_0_0_0_0_0_1_	0	0	0	0	0	0	0	0	0	3	0	0	0	0	0	0	0	0	0	0.000555299	0	0	0	0	0	0	0	0	0	0.164126	0	0	0	0	0	0	0	0	0	6	0	0	0	0	0
G1TFL3	GTP-binding nuclear protein Ran	Nuclear regulation	1	0_0_0_0_0_0_0_0_0_1_	0	0	0	0	0	0	0	0	0	3	0	0	0	0	0	0	0	0	0	0.000228851	0	0	0	0	0	0	0	0	0	0.216186	0	0	0	0	0	0	0	0	0	3	0	0	0	0	0
G1SSY8	histone H1.1	Nuclear regulation	5	0_0_0_1_0_1_1_1_0_1_	0	0	0	2	0	3	6	3	0	3	0	0	0	0.000134915	0	0.00029512	0.000432153	0.000328075	0	0.000344843	0	0	0	0.122018	0	0.122018	0.370882	0.122018	0	0.122018	0	0	0	2	0	6	10	7	0	6	0	0	0	0.05	0
G1T7D1	histone H1.2	Nuclear regulation	8	0_1_1_1_1_1_1_1_0_1_	0	3	4	5	3	6	13	9	0	9	0	0.000142984	0.000326359	0.000485503	0.000657144	0.000606866	0.00119968	0.00106014	0	0.00130004	0	0.137627	0.282331	0.282331	0.137627	0.282331	0.592209	0.297179	0	0.297179	0	3	4	7	8	12	27	22	0	22	0	0.056	0.108	0.108	0.056
G1U7C6	histone H1.3	Nuclear regulation	8	0_1_1_1_1_1_1_1_0_1_	0	3	4	5	3	6	13	9	0	9	0	0.000137808	0.000314545	0.000467928	0.000633357	0.000584898	0.00115625	0.00102176	0	0.00125298	0	0.1324	0.270574	0.270574	0.1324	0.270574	0.566751	0.285287	0	0.285287	0	3	4	7	8	12	27	22	0	22	0	0.054	0.104	0.104	0.054
G1TQ05	histone H1t	Nuclear regulation	5	0_0_0_1_0_1_1_1_0_1_	0	0	0	2	0	3	3	3	0	3	0	0	0	0.00014003	0	0.000306309	0.000313976	0.000340513	0	0.000357918	0	0	0	0.127197	0	0.127197	0.127197	0.127197	0	0.127197	0	0	0	2	0	6	7	7	0	6	0	0	0	0.052	0
G1T6G5	histone H3.3-like	Nuclear regulation	2	0_0_0_0_0_0_0_1_0_1_	0	0	0	0	0	0	0	3	0	3	0	0	0	0	0	0	0	0.000226413	0	0.000555299	0	0	0	0	0	0	0	0.402814	0	0.164126	0	0	0	0	0	0	0	3	0	6	0	0	0	0	0
G1SK48	Bleomycin hydrolase OS=Oryctolagus cuniculus GN=BLMH PE=4 SV=2	Protease	2	0_0_0_0_0_0_1_0_0_1_	0	0	0	0	0	0	2	0	0	3	0	0	0	0	0	0	6.2401e-05	0	0	0.000138316	0	0	0	0	0	0	0.0568175	0	0	0.0568175	0	0	0	0	0	0	3	0	0	5	0	0	0	0	0
A5HC39	Caspase 14 OS=Oryctolagus cuniculus PE=2 SV=1	Protease	2	0_0_0_1_0_0_1_0_0_0_	0	0	0	3	0	0	2	0	0	0	0	0	0	0.000338834	0	0	0.000130241	0	0	0	0	0	0	0.122018	0	0	0.122018	0	0	0	0	0	0	5	0	0	3	0	0	0	0	0	0	0.05	0
U3KNA1	Arginase OS=Oryctolagus cuniculus GN=ARG1 PE=3 SV=1	Protease	1	0_0_0_0_0_0_0_0_0_1_	0	0	0	0	0	0	0	0	0	2	0	0	0	0	0	0	0	0	0	8.36331e-05	0	0	0	0	0	0	0	0	0	0.0889301	0	0	0	0	0	0	0	0	0	2	0	0	0	0	0
G1SG64	Arginase OS=Oryctolagus cuniculus GN=ARG1 PE=3 SV=2	Protease	1	0_0_0_0_0_0_0_0_0_1_	0	0	0	0	0	0	0	0	0	2	0	0	0	0	0	0	0	0	0	7.4478e-05	0	0	0	0	0	0	0	0	0	0.0789467	0	0	0	0	0	0	0	0	0	2	0	0	0	0	0
Q95KM0	Arginase-1 OS=Oryctolagus cuniculus GN=ARG1 PE=2 SV=2	Protease	1	0_0_0_0_0_0_0_0_0_1_	0	0	0	0	0	0	0	0	0	2	0	0	0	0	0	0	0	0	0	7.81788e-05	0	0	0	0	0	0	0	0	0	0.081434	0	0	0	0	0	0	0	0	0	2	0	0	0	0	0
G1U9Q9	plasminogen	Protease	3	0_0_0_0_1_0_1_0_0_1_	0	0	0	0	2	0	7	0	0	4	0	0	0	0	4.24157e-05	0	9.17736e-05	0	0	6.10268e-05	0	0	0	0	0.0789467	0	0.185769	0	0	0.145513	0	0	0	0	2	0	8	0	0	4	0	0	0	0	0.033
G1TXC0	caspase-14 isoform X2	Protease	5	0_1_0_1_0_0_1_1_0_1_	0	3	0	10	0	0	10	2	0	3	0	0.000135962	0	0.00112118	0	0	0.000591509	9.16433e-05	0	0.000224764	0	0.306171	0	0.462177	0	0	0.815516	0.1324	0	0.1324	0	3	0	17	0	0	14	2	0	4	0	0.116	0	0.165	0
Q28665	Alpha-1-antiproteinase E OS=Oryctolagus cuniculus GN=LOC100008986 PE=2 SV=1	Protease Inhibitors	4	1_1_0_1_0_0_0_0_0_1_	14	12	0	3	0	0	0	0	0	6	0.000494104	0.000294969	0	0.000107311	0	0	0	0	0	0.000304765	0.534617	0.485936	0	0.0641431	0	0	0	0	0	0.279381	21	12	0	3	0	0	0	0	0	10	0.186	0.172	0	0.027	0
P23035	Alpha-1-antiproteinase F OS=Oryctolagus cuniculus PE=1 SV=1	Protease Inhibitors	4	1_1_0_1_0_0_0_0_0_1_	14	12	0	3	0	0	0	0	0	6	0.000494104	0.000294969	0	0.000107311	0	0	0	0	0	0.000304765	0.534617	0.485936	0	0.0641431	0	0	0	0	0	0.279381	21	12	0	3	0	0	0	0	0	10	0.186	0.172	0	0.027	0
Q07298	Alpha-1-antiproteinase S-1 OS=Oryctolagus cuniculus GN=LOC100008980 PE=2 SV=1	Protease Inhibitors	4	1_1_0_1_0_0_0_0_0_1_	14	12	0	3	0	0	0	0	0	6	0.000494104	0.000294969	0	0.000107311	0	0	0	0	0	0.000304765	0.534617	0.485936	0	0.0641431	0	0	0	0	0	0.279381	21	12	0	3	0	0	0	0	0	10	0.186	0.172	0	0.027	0
Q28666	Alpha-1-antitrypsin OS=Oryctolagus cuniculus PE=2 SV=1	Protease Inhibitors	4	1_1_0_1_0_0_0_0_0_1_	13	9	0	3	0	0	0	0	0	5	0.000470575	0.000221226	0	0.000107311	0	0	0	0	0	0.000274288	0.374042	0.374042	0	0.0641431	0	0	0	0	0	0.183042	20	9	0	3	0	0	0	0	0	9	0.138	0.138	0	0.027	0
G1SGQ5	Alpha-2-HS-glycoprotein OS=Oryctolagus cuniculus GN=AHSG PE=4 SV=1	Protease Inhibitors	3	1_0_0_0_0_0_1_0_0_1_	6	0	0	0	0	0	2	0	0	5	0.000213569	0	0	0	0	0	5.20008e-05	0	0	0.000207474	0.279381	0	0	0	0	0	0.0990058	0	0	0.177606	8	0	0	0	0	0	2	0	0	6	0.107	0	0	0	0
G1SQ70	alpha-2-macroglobulin isoform X1	Protease Inhibitors	4	1_0_0_0_0_0_1_1_0_1_	20	0	0	0	0	0	6	2	0	10	0.000166394	0	0	0	0	0	4.5376e-05	1.40603e-05	0	0.000120695	0.250259	0	0	0	0	0	0.114295	0.0423174	0	0.0939563	25	0	0	0	0	0	7	2	0	14	0.097	0	0	0	0
G1TR31	alpha-2-macroglobulin isoform X2	Protease Inhibitors	1	1_0_0_0_0_0_0_0_0_0_	3	0	0	0	0	0	0	0	0	0	2.65684e-05	0	0	0	0	0	0	0	0	0	0.0185914	0	0	0	0	0	0	0	0	0	4	0	0	0	0	0	0	0	0	0	0.008	0	0	0	0
G1U9F0	cystatin-A isoform X2	Protease Inhibitors	4	0_0_0_1_1_0_1_0_0_1_	0	0	0	7	3	0	6	0	0	3	0	0	0	0.00135672	0.000714142	0	0.000869157	0	0	0.000513746	0	0	0	1.1727	1.1727	0	1.1727	0	0	0.636817	0	0	0	9	4	0	9	0	0	4	0	0	0	0.337	0.337
G1SN70	serpin B9	Protease Inhibitors	5	1_1_1_0_0_1_0_1_0_0_	3	2	2	0	0	4	0	3	0	0	0.000181876	5.42879e-05	0.000139401	0	0	0.000201613	0	0.00013722	0	0	0.0641431	0.0641431	0.0641431	0	0	0.0641431	0	0.0641431	0	0	7	2	3	0	0	7	0	5	0	0	0.027	0.027	0.027	0	0
P51662	Annexin A1 OS=Oryctolagus cuniculus GN=ANXA1 PE=1 SV=1	Protein export	9	0_1_1_1_1_1_1_1_1_1_	0	3	11	13	12	19	39	40	8	50	0	8.80217e-05	0.000703182	0.000939334	0.00116306	0.000747182	0.00196942	0.00175023	0.000385121	0.00287386	0	0.111732	0.489361	0.472312	0.782379	0.931968	2.40408	2.04088	0.330454	2.4914	0	3	14	22	23	24	72	59	8	79	0	0.046	0.173	0.168	0.251
G1TIS5	Annexin OS=Oryctolagus cuniculus GN=ANXA1 PE=3 SV=1	Protein export	9	0_1_1_1_1_1_1_1_1_1_	0	3	8	16	13	20	45	38	8	48	0	8.80217e-05	0.000452045	0.00106743	0.00121363	0.000778315	0.00224295	0.00163157	0.000385121	0.00291024	0	0.111732	0.367729	0.614359	0.794734	1.12324	2.56451	1.76694	0.330454	2.22849	0	3	9	25	24	25	82	55	8	80	0	0.046	0.136	0.208	0.254
G1SL62	Annexin OS=Oryctolagus cuniculus GN=ANXA2 PE=3 SV=2	Protein export	6	0_0_0_1_1_1_1_1_0_1_	0	0	0	2	2	2	16	8	0	22	0	0	0	8.5394e-05	0.000101136	6.22652e-05	0.000465001	0.000237319	0	0.000945828	0	0	0	0.0616956	0.213389	0.142878	1.36048	0.499685	0	1.28034	0	0	0	2	2	2	17	8	0	26	0	0	0	0.026	0.084
G1TEM7	Annexin OS=Oryctolagus cuniculus GN=ANXA3 PE=3 SV=2	Protein export	3	0_0_0_0_0_0_1_1_0_1_	0	0	0	0	0	0	7	2	0	4	0	0	0	0	0	0	0.000205105	6.35545e-05	0	0.000155873	0	0	0	0	0	0	0.330454	0.122018	0	0.247383	0	0	0	0	0	0	7	2	0	4	0	0	0	0	0
G1TPZ2	golgin subfamily A member 2, partial	Protein export	1	0_0_0_0_0_0_0_1_0_0_	0	0	0	0	0	0	0	2	0	0	0	0	0	0	0	0	0	8.81034e-05	0	0	0	0	0	0	0	0	0	0.230269	0	0	0	0	0	0	0	0	0	2	0	0	0	0	0	0	0
G1T8Q6	Heat shock protein HSP 90-beta OS=Oryctolagus cuniculus GN=HSP90AB1 PE=3 SV=2	Protein modification	6	1_0_1_1_0_0_1_1_0_1_	2	0	2	2	0	0	3	3	0	2	2.62987e-05	0	4.70328e-05	3.99815e-05	0	0	3.84201e-05	4.16673e-05	0	3.40644e-05	0.0665962	0	0.0665962	0.0351422	0	0	0.0665962	0.0327615	0	0.0351422	2	0	2	2	0	0	3	3	0	2	0.028	0	0.028	0.015	0
P30946	Heat shock protein HSP 90-alpha OS=Oryctolagus cuniculus GN=HSP90AA1 PE=1 SV=2	Protein modification	4	1_0_1_0_0_0_0_1_0_1_	2	0	2	0	0	0	0	6	0	5	2.8004e-05	0	5.00825e-05	0	0	0	0	0.000103528	0	9.06829e-05	0.0764652	0	0.0764652	0	0	0	0	0.0789467	0	0.135011	2	0	2	0	0	0	0	7	0	5	0.032	0	0.032	0	0
B7NZF1	Protein disulfide-isomerase OS=Oryctolagus cuniculus GN=PDIA3 PE=3 SV=1	Protein modification	2	0_0_0_0_0_0_0_1_0_1_	0	0	0	0	0	0	0	3	0	5	0	0	0	0	0	0	0	0.000102232	0	0.00015044	0	0	0	0	0	0	0	0.0471286	0	0.101539	0	0	0	0	0	0	0	5	0	6	0	0	0	0	0
G1SEV2	Protein disulfide-isomerase OS=Oryctolagus cuniculus GN=PDIA3 PE=3 SV=2	Protein modification	2	0_0_0_0_0_0_0_1_0_1_	0	0	0	0	0	0	0	3	0	5	0	0	0	0	0	0	0	7.5471e-05	0	0.00011106	0	0	0	0	0	0	0	0.0351422	0	0.0739894	0	0	0	0	0	0	0	5	0	6	0	0	0	0	0
Q9TTC6	Peptidyl-prolyl cis-trans isomerase A OS=Oryctolagus cuniculus GN=PPIA PE=2 SV=3	Protein modification	1	0_0_0_0_0_0_0_0_0_1_	0	0	0	0	0	0	0	0	0	3	0	0	0	0	0	0	0	0	0	0.000230246	0	0	0	0	0	0	0	0	0	0.1508	0	0	0	0	0	0	0	0	0	3	0	0	0	0	0
G1TX83	Peptidyl-prolyl cis-trans isomerase OS=Oryctolagus cuniculus GN=PPIA PE=3 SV=1	Protein modification	1	0_0_0_0_0_0_0_0_0_1_	0	0	0	0	0	0	0	0	0	3	0	0	0	0	0	0	0	0	0	0.000230246	0	0	0	0	0	0	0	0	0	0.1508	0	0	0	0	0	0	0	0	0	3	0	0	0	0	0
G1TC44	Peptidyl-prolyl cis-trans isomerase OS=Oryctolagus cuniculus PE=3 SV=1	Protein modification	1	0_0_0_0_0_0_0_0_0_1_	0	0	0	0	0	0	0	0	0	3	0	0	0	0	0	0	0	0	0	0.000230246	0	0	0	0	0	0	0	0	0	0.1508	0	0	0	0	0	0	0	0	0	3	0	0	0	0	0
P21195	Protein disulfide-isomerase OS=Oryctolagus cuniculus GN=P4HB PE=2 SV=1	Protein modification	1	0_0_0_0_0_1_0_0_0_0_	0	0	0	0	0	3	0	0	0	0	0	0	0	0	0	0.000105814	0	0	0	0	0	0	0	0	0	0.0375284	0	0	0	0	0	0	0	0	0	5	0	0	0	0	0	0	0	0	0
G1U7L4	78 kDa glucose-regulated protein	Protein modification	8	1_0_1_1_1_1_1_1_0_1_	3	0	5	2	2	3	6	7	0	12	7.41785e-05	0	0.00023879	4.51089e-05	5.34243e-05	6.57825e-05	0.000115593	0.000141033	0	0.000307463	0.0399202	0	0.0964782	0.0964782	0.0964782	0.0399202	0.0964782	0.137627	0	0.270574	5	0	9	2	2	4	8	9	0	16	0.017	0	0.04	0.04	0.04
G1TRC0	heat shock 70 kDa protein 1B	Protein modification	9	1_1_1_1_1_1_1_1_0_1_	6	4	6	4	3	6	5	6	0	6	0.000159539	7.576e-05	0.000285321	0.000154346	0.000130571	0.000144697	9.88792e-05	0.000122556	0	0.000187862	0.0864257	0.0864257	0.0864257	0.0864257	0.0864257	0.0864257	0.0864257	0.0864257	0	0.0864257	11	5	11	7	5	9	7	8	0	10	0.036	0.036	0.036	0.036	0.036
G1U3E0	heat shock 70 kDa protein 1B-like	Protein modification	6	1_0_1_0_0_1_1_1_0_1_	3	0	3	0	0	3	3	3	0	3	7.53286e-05	0	0.000188605	0	0	6.68023e-05	7.33655e-05	7.95663e-05	0	0.000117086	0.0399202	0	0.0399202	0	0	0.0399202	0.0399202	0.0399202	0	0.0399202	5	0	7	0	0	4	5	5	0	6	0.017	0	0.017	0	0
G1T9M9	heat shock cognate 71 kDa protein	Protein modification	9	1_1_1_1_1_1_1_1_0_1_	16	8	18	10	4	13	11	15	0	10	0.000329911	0.000156664	0.000697291	0.000319173	0.000162004	0.000299219	0.000204472	0.000300952	0	0.000291361	0.276439	0.193988	0.276439	0.267652	0.127197	0.276439	0.318257	0.276439	0	0.199499	22	10	26	14	6	18	14	19	0	15	0.106	0.077	0.106	0.103	0.052
G1SUV5	heat shock protein HSP 90-beta	Protein modification	2	0_0_0_0_0_0_0_1_0_1_	0	0	0	0	0	0	0	6	0	2	0	0	0	0	0	0	0	0.000108369	0	3.79692e-05	0	0	0	0	0	0	0	0.0839269	0	0.0471286	0	0	0	0	0	0	0	7	0	2	0	0	0	0	0
G1SWK6	heat shock protein HSP 90-beta	Protein modification	2	0_0_0_0_0_0_0_1_0_1_	0	0	0	0	0	0	0	6	0	2	0	0	0	0	0	0	0	0.000120349	0	4.21668e-05	0	0	0	0	0	0	0	0.0939563	0	0.0519619	0	0	0	0	0	0	0	7	0	2	0	0	0	0	0
G1T464	heat shock protein HSP 90-beta	Protein modification	4	0_0_0_1_0_0_1_1_0_1_	0	0	0	3	0	0	2	3	0	4	0	0	0	6.94663e-05	0	0	2.96682e-05	6.43514e-05	0	7.8914e-05	0	0	0	0.0914403	0	0	0.0399202	0.0471286	0	0.0914403	0	0	0	3	0	0	2	4	0	4	0	0	0	0.038	0
G1T1V9	heat shock-related 70 kDa protein 2	Protein modification	9	1_1_1_1_1_1_1_1_0_1_	16	8	18	10	4	13	10	15	0	10	0.000336665	0.000159871	0.000711566	0.000325708	0.000165321	0.000305345	0.000193754	0.000307113	0	0.000297326	0.285287	0.199499	0.285287	0.276439	0.1324	0.285287	0.276439	0.285287	0	0.202264	22	10	26	14	6	18	13	19	0	15	0.109	0.079	0.109	0.106	0.054
G1SES6	protein-glutamine gamma-glutamyltransferase E	Protein modification	1	0_0_0_0_0_0_0_0_0_1_	0	0	0	0	0	0	0	0	0	5	0	0	0	0	0	0	0	0	0	8.49311e-05	0	0	0	0	0	0	0	0	0	0.0839269	0	0	0	0	0	0	0	0	0	5	0	0	0	0	0
G1SF46	polyubiquitin-B	Proteosome machinery	10	1_1_1_1_1_1_1_1_1_1_	14	6	9	9	7	6	9	10	2	9	0.00152762	0.000531974	0.0014419	0.00141926	0.00122246	0.000799659	0.00090922	0.000851602	0.000145472	0.00131914	0.603245	0.285287	0.603245	0.406048	0.406048	0.285287	0.406048	0.603245	0.285287	0.406048	36	12	19	22	16	17	22	19	2	24	0.205	0.109	0.205	0.148	0.148
P62975	Ubiquitin OS=Oryctolagus cuniculus PE=1 SV=1	Transporter/ Receptor	10	1_1_1_1_1_1_1_1_1_1_	14	6	9	9	7	6	9	10	2	9	0.00447511	0.00160292	0.00434466	0.00427644	0.00368347	0.0024095	0.00273962	0.00256601	0.000438329	0.00397477	3.14954	1.13305	3.14954	1.79898	1.79898	1.13305	1.79898	3.14954	1.13305	1.79898	35	12	19	22	16	17	22	19	2	24	0.618	0.329	0.618	0.447	0.447
P68105	Elongation factor 1-alpha 1 OS=Oryctolagus cuniculus GN=EEF1A1 PE=1 SV=1	Protein synthesis	7	1_1_1_1_0_0_1_1_0_1_	3	3	3	3	0	0	5	4	0	5	6.30999e-05	8.78947e-05	0.00018808	9.59296e-05	0	0	0.000122911	0.000199949	0	0.000217953	0.104079	0.0568175	0.0568175	0.104079	0	0	0.104079	0.109175	0	0.177606	3	4	5	3	0	0	6	9	0	8	0.043	0.024	0.024	0.043	0
Q71V39	Elongation factor 1-alpha 2 OS=Oryctolagus cuniculus GN=EEF1A2 PE=1 SV=1	Protein synthesis	7	1_1_1_1_0_0_1_1_0_1_	3	3	3	3	0	0	5	3	0	4	6.29636e-05	8.77049e-05	0.000187674	9.57224e-05	0	0	0.000122646	0.000177349	0	0.000190297	0.104079	0.0568175	0.0568175	0.104079	0	0	0.104079	0.0447202	0	0.109175	3	4	5	3	0	0	6	8	0	7	0.043	0.024	0.024	0.043	0
G1TM98	Elongation factor 1-alpha OS=Oryctolagus cuniculus GN=EEF1A1 PE=3 SV=1	Protein synthesis	5	1_0_0_1_0_0_1_1_0_1_	2	0	0	2	0	0	3	4	0	2	4.20666e-05	0	0	6.39531e-05	0	0	8.19407e-05	0.000199949	0	5.44882e-05	0.0447202	0	0	0.0447202	0	0	0.0447202	0.109175	0	0.116863	2	0	0	2	0	0	4	9	0	2	0.019	0	0	0.019	0
G1TZL0	Chain f, Rabbit 40s Ribosomal Subunit In Complex With Eif1.	Protein synthesis	6	1_0_1_1_0_0_1_1_0_1_	8	0	3	3	0	0	3	4	0	3	0.00118353	0	0.000445606	0.000378799	0	0	0.00024267	0.000263181	0	0.000403423	0.383566	0	0.383566	0.142878	0	0	0.142878	0.383566	0	0.142878	19	0	4	4	0	0	4	4	0	5	0.141	0	0.141	0.058	0
G1SR44	protein Largen	Protein synthesis	1	0_0_1_0_0_0_0_0_0_0_	0	0	2	0	0	0	0	0	0	0	0	0	0.000400166	0	0	0	0	0	0	0	0	0	0.0715193	0	0	0	0	0	0	0	0	0	7	0	0	0	0	0	0	0	0	0	0.03	0	0
P62160	Calmodulin OS=Oryctolagus cuniculus GN=CALM PE=1 SV=2	Signal transduction	7	1_1_0_1_1_0_1_1_0_1_	6	6	0	6	2	0	7	4	0	5	0.000586956	0.000476932	0	0.000892339	0.000352278	0	0.000889249	0.000482204	0	0.000591325	0.30017	0.30017	0	0.30017	0.30017	0	0.663413	0.30017	0	0.30017	9	7	0	9	3	0	14	7	0	7	0.114	0.114	0	0.114	0.114
Q6Q6X0	14-3-3 protein theta OS=Oryctolagus cuniculus GN=YWHAQ PE=2 SV=1	Signal transduction	5	1_0_1_0_0_1_0_1_0_1_	4	0	3	0	0	6	0	3	0	4	0.000237977	0	0.000354666	0	0	0.000395702	0	0.000167576	0	0.000308248	0.183042	0	0.0789467	0	0	0.183042	0	0.0990058	0	0.183042	6	0	5	0	0	9	0	4	0	6	0.073	0	0.033	0	0
P15253	Calreticulin OS=Oryctolagus cuniculus GN=CALR PE=1 SV=1	Signal transduction	4	1_0_0_0_0_1_0_1_0_1_	2	0	0	0	0	4	0	4	0	3	4.64947e-05	0	0	0	0	0.00018039	0	0.000171886	0	9.03358e-05	0.0739894	0	0	0	0	0.0739894	0	0.0739894	0	0.16681	2	0	0	0	0	7	0	7	0	3	0.031	0	0	0	0
G1SIT9	14-3-3 protein beta/alpha	Signal transduction	6	1_0_1_0_0_1_1_1_0_1_	6	0	3	0	0	9	2	3	0	4	0.000355514	0	0.000353224	0	0	0.000525457	7.69443e-05	0.000166895	0	0.000306995	0.288249	0	0.0789467	0	0	0.288249	0.193988	0.0990058	0	0.183042	9	0	5	0	0	12	2	4	0	6	0.11	0	0.033	0	0
G1T7R2	14-3-3 protein epsilon isoform X1	Signal transduction	5	1_0_1_0_0_1_0_1_0_1_	4	0	3	0	0	6	0	3	0	4	0.000228644	0	0.000340757	0	0	0.000380184	0	0.000161005	0	0.00029616	0.177606	0	0.0739894	0	0	0.177606	0	0.0939563	0	0.177606	6	0	5	0	0	9	0	4	0	6	0.071	0	0.031	0	0
G1TZP0	14-3-3 protein gamma	Signal transduction	6	1_0_1_0_0_1_1_1_0_1_	6	0	3	0	0	9	2	3	0	4	0.000354075	0	0.000351794	0	0	0.00052333	7.66328e-05	0.000166219	0	0.000305752	0.285287	0	0.0764652	0	0	0.285287	0.193988	0.0964782	0	0.183042	9	0	5	0	0	12	2	4	0	6	0.109	0	0.032	0	0
G1SQX9	14-3-3 protein sigma	Signal transduction	5	1_0_1_0_0_1_0_1_0_1_	4	0	3	0	0	6	0	3	0	4	0.000235098	0	0.000350376	0	0	0.000390915	0	0.000165549	0	0.000304519	0.183042	0	0.0764652	0	0	0.183042	0	0.0964782	0	0.183042	6	0	5	0	0	9	0	4	0	6	0.073	0	0.032	0	0
G1SDY5	14-3-3 protein zeta/delta	Signal transduction	6	1_0_1_0_0_1_1_1_0_1_	4	0	3	0	0	6	2	4	0	8	0.000237009	0	0.000353224	0	0	0.000394093	7.69443e-05	0.000208619	0	0.000511658	0.183042	0	0.0789467	0	0	0.183042	0.253141	0.227439	0	0.51008	6	0	5	0	0	9	2	5	0	10	0.073	0	0.033	0	0
G1TVD5	14-3-3 protein zeta/delta	Signal transduction	6	1_0_1_0_0_1_1_1_0_1_	4	0	3	0	0	6	2	3	0	5	0.000362138	0	0.000539709	0	0	0.000602155	0.000117567	0.000255007	0	0.000547251	0.294196	0	0.122018	0	0	0.294196	0.409289	0.153453	0	0.581248	6	0	5	0	0	9	2	4	0	7	0.112	0	0.05	0	0
G1TCS8	ras-related protein Rab-1A	Signal transduction	1	0_0_0_0_0_0_0_0_0_1_	0	0	0	0	0	0	0	0	0	3	0	0	0	0	0	0	0	0	0	0.000184197	0	0	0	0	0	0	0	0	0	0.196741	0	0	0	0	0	0	0	0	0	3	0	0	0	0	0
U3KMI4	ras-related protein Rap-1A	Signal transduction	1	0_0_0_0_0_0_0_0_0_1_	0	0	0	0	0	0	0	0	0	3	0	0	0	0	0	0	0	0	0	0.000205219	0	0	0	0	0	0	0	0	0	0.161449	0	0	0	0	0	0	0	0	0	3	0	0	0	0	0
U3KM96	ras-related protein Rap-1b	Signal transduction	1	0_0_0_0_0_0_0_0_0_1_	0	0	0	0	0	0	0	0	0	3	0	0	0	0	0	0	0	0	0	0.000205219	0	0	0	0	0	0	0	0	0	0.161449	0	0	0	0	0	0	0	0	0	3	0	0	0	0	0
G1SUA1	lysine-specific demethylase 5B isoform X1	Transcription machinery	2	0_0_0_0_0_0_1_1_0_0_	0	0	0	0	0	0	2	2	0	0	0	0	0	0	0	0	1.23151e-05	1.3356e-05	0	0	0	0	0	0	0	0	0.0209395	0.0209395	0	0	0	0	0	0	0	0	2	2	0	0	0	0	0	0	0
G1SHJ8	cleavage and polyadenylation specificity factor subunit 4 isoform X1	Transcription machinery	2	0_0_0_0_0_0_1_1_0_0_	0	0	0	0	0	0	2	2	0	0	0	0	0	0	0	0	4.92924e-05	5.34586e-05	0	0	0	0	0	0	0	0	0.161449	0.161449	0	0	0	0	0	0	0	0	2	2	0	0	0	0	0	0	0
G1TEQ0	heterogeneous nuclear ribonucleoprotein A1-like	Transcription machinery	1	0_0_0_0_0_0_0_0_0_1_	0	0	0	0	0	0	0	0	0	2	0	0	0	0	0	0	0	0	0	0.000109928	0	0	0	0	0	0	0	0	0	0.285287	0	0	0	0	0	0	0	0	0	2	0	0	0	0	0
G1TU78	heterogeneous nuclear ribonucleoprotein A1-like	Transcription machinery	1	0_0_0_0_0_0_0_0_0_1_	0	0	0	0	0	0	0	0	0	2	0	0	0	0	0	0	0	0	0	0.000109928	0	0	0	0	0	0	0	0	0	0.285287	0	0	0	0	0	0	0	0	0	2	0	0	0	0	0
G1T586	heterogeneous nuclear ribonucleoprotein A1 isoform X1	Transcription machinery	1	0_0_0_0_0_0_0_0_0_1_	0	0	0	0	0	0	0	0	0	2	0	0	0	0	0	0	0	0	0	8.1205e-05	0	0	0	0	0	0	0	0	0	0.205036	0	0	0	0	0	0	0	0	0	2	0	0	0	0	0
G1TTH1	heterogeneous nuclear ribonucleoprotein A1 isoform X1	Transcription machinery	1	0_0_0_0_0_0_0_0_0_1_	0	0	0	0	0	0	0	0	0	2	0	0	0	0	0	0	0	0	0	8.99056e-05	0	0	0	0	0	0	0	0	0	0.227439	0	0	0	0	0	0	0	0	0	2	0	0	0	0	0
G1TYM6	heterogeneous nuclear ribonucleoprotein A1 isoform X1	Transcription machinery	1	0_0_0_0_0_0_0_0_0_1_	0	0	0	0	0	0	0	0	0	2	0	0	0	0	0	0	0	0	0	7.40399e-05	0	0	0	0	0	0	0	0	0	0.185769	0	0	0	0	0	0	0	0	0	2	0	0	0	0	0
G1U9J5	heterogeneous nuclear ribonucleoprotein A1 isoform X1	Transcription machinery	1	0_0_0_0_0_0_0_0_0_1_	0	0	0	0	0	0	0	0	0	2	0	0	0	0	0	0	0	0	0	6.91582e-05	0	0	0	0	0	0	0	0	0	0.172195	0	0	0	0	0	0	0	0	0	2	0	0	0	0	0
G1TPA5	heterogeneous nuclear ribonucleoprotein A1-like	Transcription machinery	1	0_0_0_0_0_0_0_0_0_1_	0	0	0	0	0	0	0	0	0	2	0	0	0	0	0	0	0	0	0	0.000101506	0	0	0	0	0	0	0	0	0	0.261828	0	0	0	0	0	0	0	0	0	2	0	0	0	0	0
Q2PPJ8	Apolipoprotein A-I OS=Oryctolagus cuniculus GN=apoA-I PE=2 SV=1	Transporter/ Receptor	3	1_0_0_0_0_0_0_1_0_1_	2	0	0	0	0	0	0	2	0	14	7.3063e-05	0	0	0	0	0	0	7.71733e-05	0	0.000804418	0.119438	0	0	0	0	0	0	0.230269	0	0.981527	2	0	0	0	0	0	0	2	0	17	0.049	0	0	0	0
P53789	Vitamin D-binding protein OS=Oryctolagus cuniculus GN=GC PE=2 SV=1	Transporter/ Receptor	2	1_0_0_0_0_0_0_0_0_1_	3	0	0	0	0	0	0	0	0	4	6.1244e-05	0	0	0	0	0	0	0	0	0.000105771	0.185769	0	0	0	0	0	0	0	0	0.129796	3	0	0	0	0	0	0	0	0	4	0.074	0	0	0	0
Q9GK67	Lipophilin AL OS=Oryctolagus cuniculus GN=LOC100008792 PE=2 SV=1	Transporter/ Receptor	1	0_0_0_1_0_0_0_0_0_0_	0	0	0	2	0	0	0	0	0	0	0	0	0	0.000328293	0	0	0	0	0	0	0	0	0	0.75388	0	0	0	0	0	0	0	0	0	2	0	0	0	0	0	0	0	0	0	0.244	0
Q9GK63	Lipophilin CL2 OS=Oryctolagus cuniculus GN=LOC100008795 PE=2 SV=1	Transporter/ Receptor	1	0_1_0_0_0_0_0_0_0_0_	0	3	0	0	0	0	0	0	0	0	0	0.000327479	0	0	0	0	0	0	0	0	0	0.34586	0	0	0	0	0	0	0	0	0	3	0	0	0	0	0	0	0	0	0	0.129	0	0	0
O46373	ADP/ATP translocase 1 OS=Oryctolagus cuniculus GN=SLC25A4 PE=2 SV=3	Transporter/ Receptor	1	0_0_0_0_0_0_0_0_0_1_	0	0	0	0	0	0	0	0	0	2	0	0	0	0	0	0	0	0	0	8.44751e-05	0	0	0	0	0	0	0	0	0	0.0964782	0	0	0	0	0	0	0	0	0	2	0	0	0	0	0
G1SLY0	Anion exchange protein OS=Oryctolagus cuniculus GN=SLC4A1 PE=3 SV=2	Transporter/ Receptor	1	0_0_0_0_0_0_0_0_0_1_	0	0	0	0	0	0	0	0	0	2	0	0	0	0	0	0	0	0	0	2.73923e-05	0	0	0	0	0	0	0	0	0	0.0690548	0	0	0	0	0	0	0	0	0	2	0	0	0	0	0
G1SCZ4	lamin-B receptor	Transporter/ Receptor	1	0_0_0_0_0_0_0_0_0_1_	0	0	0	0	0	0	0	0	0	3	0	0	0	0	0	0	0	0	0	6.02238e-05	0	0	0	0	0	0	0	0	0	0.119438	0	0	0	0	0	0	0	0	0	3	0	0	0	0	0
U3KN50	lamin-B receptor	Transporter/ Receptor	1	0_0_0_0_0_0_0_0_0_1_	0	0	0	0	0	0	0	0	0	3	0	0	0	0	0	0	0	0	0	6.38923e-05	0	0	0	0	0	0	0	0	0	0.127197	0	0	0	0	0	0	0	0	0	3	0	0	0	0	0
G1TH11	metabotropic glutamate receptor 2 isoform X1	Transporter/ Receptor	6	0_1_0_1_0_1_0_1_1_1_	0	2	0	3	0	3	0	3	3	2	0	3.41813e-05	0	0.000124353	0	0.00016321	0	0.000190075	0.000252371	8.47595e-05	0	0.0399202	0	0.0399202	0	0.0399202	0	0.0399202	0.0399202	0.0399202	0	2	0	5	0	9	0	11	9	4	0	0.017	0	0.017	0
G1TE10	metabotropic glutamate receptor 2 isoform X2	Transporter/ Receptor	6	0_1_0_1_0_1_0_1_1_1_	0	2	0	3	0	3	0	3	3	2	0	2.3284e-05	0	8.47085e-05	0	0.000111178	0	0.000129478	0.000171913	5.77375e-05	0	0.0256519	0	0.0256519	0	0.0256519	0	0.0256519	0.0256519	0.0256519	0	2	0	5	0	9	0	11	9	4	0	0.011	0	0.011	0
G1SHK9	metabotropic glutamate receptor 4	Transporter/ Receptor	6	0_1_0_1_0_1_0_1_1_1_	0	2	0	3	0	3	0	3	3	2	0	2.22628e-05	0	8.09932e-05	0	0.000106301	0	0.000123799	0.000164373	5.52052e-05	0	0.0256519	0	0.0256519	0	0.0256519	0	0.0256519	0.0256519	0.0256519	0	2	0	5	0	9	0	11	9	4	0	0.011	0	0.011	0
G1T524	ADP/ATP translocase 2	Transporter/ Receptor	1	0_0_0_0_0_0_0_0_0_1_	0	0	0	0	0	0	0	0	0	3	0	0	0	0	0	0	0	0	0	0.000126713	0	0	0	0	0	0	0	0	0	0.174898	0	0	0	0	0	0	0	0	0	3	0	0	0	0	0
U3KPH3	ADP/ATP translocase 2	Transporter/ Receptor	1	0_0_0_0_0_0_0_0_0_1_	0	0	0	0	0	0	0	0	0	3	0	0	0	0	0	0	0	0	0	0.000138316	0	0	0	0	0	0	0	0	0	0.193988	0	0	0	0	0	0	0	0	0	3	0	0	0	0	0
G1T9T8	ADP/ATP translocase 4	Transporter/ Receptor	1	0_0_0_0_0_0_0_0_0_1_	0	0	0	0	0	0	0	0	0	2	0	0	0	0	0	0	0	0	0	7.81788e-05	0	0	0	0	0	0	0	0	0	0.0889301	0	0	0	0	0	0	0	0	0	2	0	0	0	0	0
G1T7J0	monocarboxylate transporter 12	Transporter/ Receptor	1	0_1_0_0_0_0_0_0_0_0_	0	3	0	0	0	0	0	0	0	0	0	8.44228e-05	0	0	0	0	0	0	0	0	0	0.0789467	0	0	0	0	0	0	0	0	0	4	0	0	0	0	0	0	0	0	0	0.033	0	0	0
G1SPP0	erythrocyte band 7 integral membrane protein isoform X2	Transporter/ Receptor	1	0_0_0_0_0_0_0_0_0_1_	0	0	0	0	0	0	0	0	0	3	0	0	0	0	0	0	0	0	0	0.000132959	0	0	0	0	0	0	0	0	0	0.16681	0	0	0	0	0	0	0	0	0	3	0	0	0	0	0
G1T1R9	exocyst complex component 4	Transporter/ Receptor	1	0_0_1_0_0_0_0_0_0_0_	0	0	2	0	0	0	0	0	0	0	0	0	3.56485e-05	0	0	0	0	0	0	0	0	0	0.0616956	0	0	0	0	0	0	0	0	0	2	0	0	0	0	0	0	0	0	0	0.026	0	0
G1T1A0	LMBR1 domain-containing protein 2	Transporter/ Receptor	1	0_0_0_0_0_0_1_0_0_0_	0	0	0	0	0	0	2	0	0	0	0	0	0	0	0	0	6.80874e-05	0	0	0	0	0	0	0	0	0	0.0280163	0	0	0	0	0	0	0	0	0	5	0	0	0	0	0	0	0	0
				Total	127	130	115	147	112	140	199	198	78	282
[truncated: 5 more columns]

## Sheet: contaminants (30)
S1 Table. Contaminant protein in A. americanum saliva.					Peptide Count										NSAF										EMPAI										Spectral Count										Sequence Coverage
Accession	occurrence	status	24	48	72	96	120	144	168	192	BD	SD	24	48	72	96	120	144	168	192	BD	SD	24	48	72	96	120	144	168	192	BD	SD	24	48	72	96	120	144	168	192	BD	SD	24	48	72	96	120	144	168
contaminant_GR78_HUMAN	8	1_0_1_1_1_1_1_1_0_1_	3	0	5	2	2	3	6	7	0	12	7.44057e-05	0	0.000239522	4.52471e-05	5.3588e-05	6.59839e-05	0.000115947	0.000141465	0	0.000308405	0.0399202	0	0.0964782	0.0964782	0.0964782	0.0399202	0.0964782	0.14025	0	0.270574	5	0	9	2	2	4	8	9	0	16	0.017	0	0.04	0.04	0.04	0.017	0.04
contaminant_GR78_LYCES	7	1_0_1_1_0_1_1_1_0_1_	4	0	5	4	0	6	4	4	0	6	8.7544e-05	0	0.000234846	8.87277e-05	0	0.000145566	8.52626e-05	9.24689e-05	0	0.000188991	0.101539	0	0.101539	0.101539	0	0.101539	0.101539	0.101539	0	0.101539	6	0	9	4	0	9	6	6	0	10	0.042	0	0.042	0.042	0	0.042	0.042
contaminant_GR78_MAIZE	4	0_0_1_1_0_1_0_0_0_1_	0	0	2	3	0	3	0	0	0	3	0	0	7.44267e-05	9.49025e-05	0	0.000115331	0	0	0	0.00010781	0	0	0.0864257	0.0864257	0	0.0864257	0	0	0	0.0864257	0	0	2	3	0	5	0	0	0	4	0	0	0.036	0.036	0	0.036	0
contaminant_GR78_MESAU	8	1_0_1_1_1_1_1_1_0_1_	3	0	5	2	2	3	6	7	0	12	7.42919e-05	0	0.000239155	4.51779e-05	5.3506e-05	6.58831e-05	0.000115769	0.000141248	0	0.000307934	0.0399202	0	0.0964782	0.0964782	0.0964782	0.0399202	0.0964782	0.14025	0	0.270574	5	0	9	2	2	4	8	9	0	16	0.017	0	0.04	0.04	0.04	0.017	0.04
contaminant_GR78_MOUSE	8	1_0_1_1_1_1_1_1_0_1_	3	0	5	2	2	3	6	7	0	12	7.41785e-05	0	0.00023879	4.51089e-05	5.34243e-05	6.57825e-05	0.000115593	0.000141033	0	0.000307463	0.0399202	0	0.0964782	0.0964782	0.0964782	0.0399202	0.0964782	0.137627	0	0.270574	5	0	9	2	2	4	8	9	0	16	0.017	0	0.04	0.04	0.04	0.017	0.04
contaminant_GR78_RAT	8	1_0_1_1_1_1_1_1_0_1_	3	0	5	2	2	3	6	7	0	12	7.42919e-05	0	0.000239155	4.51779e-05	5.3506e-05	6.58831e-05	0.000115769	0.000141248	0	0.000307934	0.0399202	0	0.0964782	0.0964782	0.0964782	0.0399202	0.0964782	0.14025	0	0.270574	5	0	9	2	2	4	8	9	0	16	0.017	0	0.04	0.04	0.04	0.017	0.04
contaminant_GR78_SCHPO	6	1_0_1_0_0_1_1_1_0_1_	3	0	3	0	0	3	3	3	0	3	7.32834e-05	0	0.000183485	0	0	6.49887e-05	7.13737e-05	7.74061e-05	0	0.000113908	0.0399202	0	0.0399202	0	0	0.0399202	0.0399202	0.0399202	0	0.0399202	5	0	7	0	0	4	5	5	0	6	0.017	0	0.017	0	0	0.017	0.017
contaminant_INT-STD1	9	1_1_0_1_1_1_1_1_1_1_	25	30	0	11	15	11	17	19	7	16	0.000928514	0.00100348	0	0.000511098	0.000662964	0.000283938	0.000530117	0.000591831	0.000246966	0.000435457	0.199499	0.158777	0	0.180321	0.479108	0.145513	0.273503	0.158777	0.104079	0.145513	58	60	0	21	23	16	34	35	9	21	0.079	0.064	0	0.072	0.17	0.059	0.105
contaminant_KERATIN02	10	1_1_1_1_1_1_1_1_1_1_	8	47	19	44	79	23	38	58	41	28	0.000124982	0.00110985	0.0011176	0.00199509	0.00523206	0.000588817	0.00100423	0.00184819	0.00235655	0.000789203	0.383566	1.81838	0.667247	1.47742	2.94457	0.65577	1.32809	2.48337	1.36048	1.11836	8	68	40	84	186	34	66	112	88	39	0.141	0.45	0.222	0.394	0.596	0.219	0.367
contaminant_KERATIN03	10	1_1_1_1_1_1_1_1_1_1_	38	56	67	111	79	53	66	56	49	88	0.000901275	0.00133532	0.00366329	0.00595411	0.00548793	0.00165302	0.00204285	0.00195588	0.00185384	0.00337487	0.803018	1.47172	0.972423	2.35738	1.75423	1.24905	1.70396	1.1727	1.2856	1.93089	55	78	125	239	186	91	128	113	66	159	0.256	0.393	0.295	0.526	0.44	0.352	0.432
contaminant_KERATIN04	10	1_1_1_1_1_1_1_1_1_1_	3	5	10	16	7	10	8	11	7	15	6.3651e-05	0.000155159	0.000834781	0.000967674	0.000573029	0.000329271	0.000268633	0.00038098	0.000327311	0.00079698	0.0616956	0.0616956	0.111732	0.191242	0.122018	0.122018	0.191242	0.122018	0.122018	0.122018	3	7	22	30	15	14	13	17	9	29	0.026	0.026	0.046	0.076	0.05	0.05	0.076
contaminant_KERATIN05	10	1_1_1_1_1_1_1_1_1_1_	3	9	10	41	19	10	22	23	25	48	6.18942e-05	0.000237092	0.00055346	0.00241515	0.00126301	0.000320183	0.000622906	0.000697345	0.00116702	0.00205771	0.081434	0.153453	0.455459	0.832314	0.832314	0.264736	0.798871	0.552387	0.745822	0.832314	3	11	15	77	34	14	31	32	33	77	0.034	0.062	0.163	0.263	0.263	0.102	0.255
contaminant_KERATIN06	8	0_1_1_1_0_1_1_1_1_1_	0	3	5	18	0	5	11	11	7	17	0	6.67884e-05	0.00038111	0.0011339	0	0.000141735	0.000269811	0.000292615	0.000328747	0.000800475	0	0.0471286	0.122018	0.21899	0	0.0939563	0.261828	0.145513	0.0939563	0.145513	0	3	10	35	0	6	13	13	9	29	0	0.02	0.05	0.086	0	0.039	0.101
contaminant_KERATIN07	9	0_1_1_1_1_1_1_1_1_1_	0	5	5	27	6	6	16	12	15	22	0	0.000107313	0.000367413	0.00165534	0.000332914	0.000159415	0.000420184	0.000347198	0.00084515	0.00106442	0	0.101539	0.119438	0.399587	0.2218	0.1508	0.448772	0.202264	0.261828	0.261828	0	5	10	53	9	7	21	16	24	40	0	0.042	0.049	0.146	0.087	0.061	0.161
contaminant_KERATIN08	10	1_1_1_1_1_1_1_1_1_1_	3	9	5	38	12	9	17	15	17	34	6.21581e-05	0.000238103	0.000370546	0.00217345	0.000746118	0.000298581	0.000484306	0.000503354	0.000887873	0.00161025	0.081434	0.153453	0.119438	0.698244	0.432188	0.205036	0.44544	0.258925	0.61808	0.489361	3	11	10	69	20	13	24	23	25	60	0.034	0.062	0.049	0.23	0.156	0.081	0.16
contaminant_KERATIN09	5	0_0_1_1_0_0_1_1_0_1_	0	0	3	3	0	0	3	2	0	3	0	0	0.000243058	0.00027549	0	0	8.82438e-05	4.7851e-05	0	0.000176039	0	0	0.0375284	0.0375284	0	0	0.0375284	0.0375284	0	0.0375284	0	0	6	8	0	0	4	2	0	6	0	0	0.016	0.016	0	0	0.016
contaminant_KERATIN10	6	0_1_1_1_0_0_1_1_0_1_	0	3	5	12	0	0	7	5	0	11	0	7.61388e-05	0.000434466	0.000923323	0	0	0.000189283	0.000128301	0	0.000566405	0	0.0519619	0.142878	0.153453	0	0	0.142878	0.0964782	0	0.153453	0	3	10	25	0	0	8	5	0	18	0	0.022	0.058	0.062	0	0	0.058
contaminant_KERATIN11	6	0_0_0_1_0_1_1_1_1_1_	0	0	0	6	0	4	2	6	6	9	0	0	0	0.000313581	0	0.000101622	4.46422e-05	0.000193661	0.000314273	0.000504659	0	0	0	0.0616956	0	0.0616956	0.0616956	0.0616956	0.0616956	0.0616956	0	0	0	9	0	4	2	8	8	17	0	0	0	0.026	0	0.026	0.026
contaminant_KERATIN12	9	0_1_1_1_1_1_1_1_1_1_	0	3	7	18	6	5	12	12	13	25	0	7.06624e-05	0.00048386	0.0011654	0.000446546	0.000149957	0.00030742	0.000333403	0.000656985	0.00125576	0	0.0495424	0.213389	0.238797	0.285287	0.101539	0.285287	0.224616	0.321296	0.399587	0	3	12	34	11	6	14	14	17	43	0	0.021	0.084	0.093	0.109	0.042	0.109
contaminant_KERATIN13	10	1_1_1_1_1_1_1_1_1_1_	23	78	55	97	97	54	72	87	61	71	0.00052894	0.00208405	0.00316221	0.00491673	0.00685709	0.00145747	0.00203119	0.00250615	0.00303081	0.00264264	0.435489	1.12814	0.940886	1.22331	1.66073	0.849269	1.06063	1.05589	0.761976	0.857804	35	132	117	214	252	87	138	157	117	135	0.157	0.328	0.288	0.347	0.425	0.267	0.314
contaminant_KERATIN14	10	1_1_1_1_1_1_1_1_1_1_	3	7	5	17	7	5	13	19	3	15	6.0924e-05	0.000127296	0.000217914	0.000787285	0.000329087	0.000118187	0.000237345	0.000482636	7.83221e-05	0.000572127	0.0665962	0.101539	0.106624	0.172195	0.109175	0.0990058	0.177606	0.1508	0.0327615	0.188502	4	8	8	34	12	7	16	30	3	29	0.028	0.042	0.044	0.069	0.045	0.041	0.071
contaminant_KERATIN15	10	1_1_1_1_1_1_1_1_1_1_	2	4	3	13	7	3	9	12	3	9	4.63468e-05	8.06982e-05	8.2887e-05	0.000681116	0.000333796	6.85016e-05	0.000180556	0.000310043	7.94427e-05	0.000420226	0.0327615	0.0690548	0.109175	0.153453	0.111732	0.0327615	0.14025	0.0839269	0.0327615	0.116863	3	5	3	29	12	4	12	19	3	21	0.014	0.029	0.045	0.062	0.046	0.014	0.057
contaminant_KERATIN16	6	0_1_1_1_0_1_1_1_0_0_	0	2	2	5	0	3	4	2	0	0	0	3.80219e-05	6.50885e-05	0.000165991	0	6.05162e-05	8.86156e-05	3.84421e-05	0	0	0	0.0399202	0.0399202	0.148154	0	0.0399202	0.0715193	0.0399202	0	0	0	2	2	6	0	3	5	2	0	0	0	0.017	0.017	0.06	0	0.017	0.03
contaminant_KERATIN17	10	1_1_1_1_1_1_1_1_1_1_	5	16	6	41	34	14	34	32	15	35	0.000115291	0.000378543	0.000176732	0.0018529	0.00163103	0.000310376	0.000753924	0.000852438	0.000508164	0.00132268	0.0889301	0.172195	0.235947	0.686553	0.96336	0.169499	0.64059	0.367729	0.224616	0.64059	7	22	6	74	55	17	47	49	18	62	0.037	0.069	0.092	0.227	0.293	0.068	0.215
[truncated: 7 more rows]
[truncated: 3 more columns]

## Sheet: reversed (65)
S1 Table. Reversed sequnce protein in A. americanum saliva.					Peptide Count										NSAF										EMPAI										Spectral Count										Sequence Coverage
[truncated: 66 more rows]
[truncated: 3 more columns]
