# Supplementary material for: Time-resolved proteomic profile of Amblyomma americanum tick saliva during feeding
Source: PLoS Negl Trop Dis. 2020 Feb 12;14(2):e0007758. doi: 10.1371/journal.pntd.0007758 (PMC7041860; doi:10.1371/journal.pntd.0007758)
Supplement: S2 Table — A. americanum tick saliva proteins identified using LC-MS/MS from this study were compared to currently published A. americanum ticks saliva proteomes. The peptide count, spectral count, normalized spectral abundance factor (NSAF), exponentially modified protein abundance index (EMPAI), spectral count, and sequence coverage (%) generated from the Prolucid and IDcompare analyses are represented on an excel file. The time point during tick feeding is noted for every 24 h, BD represents manually detached ticks that were apparently fully engorged but not yet detached, and SD represents spontaneously detached fully engorged ticks. The identifier represents the contig for the CDS extracted from the assembled BioProject accession # PRJNA226980, or from NCBI GenBank accession numbers. Identifiers with no matches were noted with N/A. The description is the nomenclature of the putative protein, the classification represents the proteins functional category, occurrence represents the number of times the peptides matching to putative proteins were identified using LC-MS/MS during feeding time points, and status is a binary representation of when the peptides matching to putative proteins were detected (1) or not (0) during feeding time points. (XLSX) [file pntd.0007758.s003.xlsx]

## Sheet: Sheet1
S2 Table. A. americanum saliva protein during feeding matches to published cement proteomes.							Peptide Count										NSAF										EMPAI										Spectral Count										Sequence Coverage
Identifier: A.americanum saliva proteome (this study)	Identifier: Hollmann et al., (2017)	Identifier: Bullard et al., (2016)	Description	Classification	occurrence	status	24	48	72	96	120	144	168	192	BD	SD	24	48	72	96	120	144	168	192	BD	SD	24	48	72	96	120	144	168	192	BD	SD	24	48	72	96	120	144	168	192	BD	SD	24	48	72
Aam-20216	Aam-178006	JAG92738.1	putative cement protein RIM36, partial	glycine rich	8	1_1_1_1_1_1_1_1_0_0_	4	16	16	11	13	5	6	6	0	0	0.000219602	0.00172065	0.00432011	0.00191968	0.0031632	0.00030429	0.000481228	0.000695868	0	0	0.315225	1.61818	0.330454	1.51768	2.39625	0.315225	0.330454	0.315225	0	0	4	30	44	23	32	5	9	12	0	0	0.119	0.418	0.124
Aam-32276	Aam-179667	JAG92587.1	putative cement protein	glycine rich	9	1_1_1_1_1_1_1_1_0_1_	4	65	48	45	48	3	27	28	0	4	0.000123946	0.00328899	0.00731499	0.00331642	0.00781092	0.000109917	0.00118302	0.00141393	0	0.000160546	0.374042	1.02302	1.02302	0.909853	1.39883	0.0990058	1.02302	0.986095	0	0.279381	5	127	165	88	175	4	49	54	0	5	0.138	0.306	0.306
Aam-11284	clust1237-2-1	N/A	putative glycine-rich cell wall structural protein, partial	glycine rich	1	0_0_1_0_0_0_0_0_0_0_	0	0	3	0	0	0	0	0	0	0	0	0	0.000309228	0	0	0	0	0	0	0	0	0	0.377209	0	0	0	0	0	0	0	0	0	5	0	0	0	0	0	0	0	0	0	0.139
Aam-151602	Aam-10910	N/A	putative glycine-rich secreted cement protein	glycine rich	6	0_1_1_1_1_0_1_1_0_0_	0	8	8	9	10	0	5	4	0	0	0	0.000915	0.00341875	0.00205856	0.00372876	0	0.000465	0.000589	0	0	0	0.862087	0.862087	0.862087	2.89045	0	0.862087	0.862087	0	0	0	11	24	17	26	0	6	7	0	0	0	0.27	0.27
Aam-159744	Aam-11491	N/A	putative glycine-rich cell wall structural protein 1.8	glycine rich	4	0_1_1_1_1_0_0_0_0_0_	0	10	3	5	3	0	0	0	0	0	0	0.00143998	0.000862769	0.00115252	0.000372265	0	0	0	0	0	0	0.986095	0.25603	0.986095	0.25603	0	0	0	0	0	0	20	7	11	3	0	0	0	0	0	0	0.298	0.099
Aam-3123	Aam-17; Aam-175892	N/A	putative glycine-rich cell wall structural protein	glycine rich	3	0_1_0_0_0_0_1_1_0_0_	0	47	0	0	0	0	26	36	0	0	0	0.00446436	0	0	0	0	0.00114026	0.00204044	0	0	0	1.32809	0	0	0	0	1.31206	1.31206	0	0	0	146	0	0	0	0	40	66	0	0	0	0.367	0
Aam-230012	Aam-17382	N/A	putative glycine-rich cell wall structural protein 1.8	glycine rich	3	0_1_1_1_0_0_0_0_0_0_	0	7	4	4	0	0	0	0	0	0	0	0.000537846	0.000345271	0.000391342	0	0	0	0	0	0	0	0.156112	0.156112	0.156112	0	0	0	0	0	0	0	16	6	8	0	0	0	0	0	0	0	0.063	0.063
Aam-3488	Aam-175940	N/A	glycine rich protein	glycine rich	4	0_1_1_1_1_0_0_0_0_0_	0	2	3	3	3	0	0	0	0	0	0	0.000178102	0.000228666	0.000259178	0.000230217	0	0	0	0	0	0	0.129796	0.199499	0.129796	0.129796	0	0	0	0	0	0	4	3	4	3	0	0	0	0	0	0	0.053	0.079
Aam-12431	Aam-177101	N/A	putative secreted protein precursor	TSP of unknown function	6	0_1_1_1_1_0_1_1_0_0_	0	12	37	18	22	0	24	6	0	0	0	0.000537846	0.00569697	0.00151645	0.00283883	0	0.00134754	0.000339869	0	0	0	0.786488	3.22669	1.43781	2.25837	0	2.28852	0.276439	0	0	0	16	99	31	49	0	43	10	0	0	0	0.252	0.626
Aam-18208	Aam-177785	N/A	putative glycine rich protein	glycine rich	7	1_1_1_1_1_0_1_1_0_0_	3	44	52	29	39	0	21	26	0	0	8.94238e-05	0.00261581	0.00570403	0.00267367	0.00477664	0	0.00136446	0.0014483	0	0	0.0964782	1.92415	1.92415	1.92415	1.92415	0	1.26986	1.26986	0	0	3	84	107	59	89	0	47	46	0	0	0.04	0.466	0.466
Aam-18285	Aam-177792	N/A	putative conserved membrane protein, partial	extracellular matrix	8	1_1_1_1_1_1_1_1_0_0_	2	22	37	12	19	3	11	9	0	0	7.07577e-05	0.000911694	0.00341667	0.00089643	0.00178362	0.000156872	0.000781022	0.000423517	0	0	0.0447202	0.967886	1.13796	0.599558	0.8281	0.0447202	0.636817	0.513561	0	0	3	37	81	25	42	6	34	17	0	0	0.019	0.294	0.33
Aam-18290	Aam-177793	N/A	putative glycine rich protein	glycine rich	6	0_1_1_1_1_0_1_1_0_0_	0	41	34	22	49	0	26	23	0	0	0	0.00329098	0.00649311	0.00263806	0.00711395	0	0.00187203	0.00174827	0	0	0	1.63027	2.3037	0.918669	1.93089	0	1.1928	1.24905	0	0	0	118	136	65	148	0	72	62	0	0	0	0.42	0.519
Aam-19474	Aam-177916	N/A	putative glycine-rich cell wall structural protein 1.8	glycine rich	2	0_1_1_0_0_0_0_0_0_0_	0	10	8	0	0	0	0	0	0	0	0	0.000242599	0.00031946	0	0	0	0	0	0	0	0	0.30017	0.396368	0	0	0	0	0	0	0	0	13	10	0	0	0	0	0	0	0	0	0.114	0.145
Aam-19499	Aam-177917	N/A	putative glycine-rich cell wall structural protein 1.8	glycine rich	1	0_0_0_1_0_0_0_0_0_0_	0	0	0	3	0	0	0	0	0	0	0	0	0	8.89949e-05	0	0	0	0	0	0	0	0	0	0.122018	0	0	0	0	0	0	0	0	0	3	0	0	0	0	0	0	0	0	0
Aam-19531	Aam-177919	N/A	putative glycine-rich cell wall structural protein 1.8	glycine rich	6	0_1_1_1_1_0_0_1_0_1_	0	13	31	13	9	0	0	8	0	3	0	0.000434303	0.00291193	0.000816342	0.000748512	0	0	0.000164664	0	6.7309e-05	0	0.361445	0.918669	0.361445	0.241652	0	0	0.241652	0	0.0641431	0	24	94	31	24	0	0	9	0	3	0	0.134	0.283
Aam-32560	Aam-179713	N/A	putative glycine-rich secreted cement protein	glycine rich	5	1_1_1_1_1_0_0_0_0_0_	2	3	3	3	3	0	0	0	0	0	5.92523e-05	0.000216655	0.00058282	0.000180161	0.000266715	0	0	0	0	0	0.183042	0.183042	0.183042	0.183042	0.183042	0	0	0	0	0	2	7	11	4	5	0	0	0	0	0	0.073	0.073	0.073
Aam-32602	Aam-179716	N/A	putative glycine-rich secreted cement protein	glycine rich	8	1_1_1_1_1_1_1_1_0_0_	2	11	21	17	59	2	12	10	0	0	6.30999e-05	0.000395526	0.00248266	0.00139098	0.00744168	6.99473e-05	0.000645283	0.000399898	0	0	0.119438	1.82488	1.54683	1.89068	4.10505	0.119438	1.4322	1.66073	0	0	2	12	44	29	131	2	21	12	0	0	0.049	0.451	0.406
Aam-33256	Aam-179800	N/A	putative glycine-rich secreted cement protein	glycine rich	5	1_1_1_0_1_0_0_1_0_0_	2	3	4	0	2	0	0	2	0	0	0.000119968	0.000375994	0.00343282	0	0.000324009	0	0	0.000253433	0	0	0.489361	0.489361	0.406048	0	0.489361	0	0	0.489361	0	0	2	6	32	0	3	0	0	4	0	0	0.173	0.173	0.148
Aam-261844	Aam-20552	N/A	putative glycine-rich cell wall structural protein 1, partial	glycine rich	2	0_0_1_1_0_0_0_0_0_0_	0	0	7	9	0	0	0	0	0	0	0	0	0.00200523	0.000795478	0	0	0	0	0	0	0	0	0.462177	0.778279	0	0	0	0	0	0	0	0	30	14	0	0	0	0	0	0	0	0	0.165
Aam-78265	Aam-2788	N/A	putative glycine-rich cell wall structural protein 1.8	glycine rich	1	0_0_0_1_0_0_0_0_0_0_	0	0	0	3	0	0	0	0	0	0	0	0	0	0.000114817	0	0	0	0	0	0	0	0	0	0.161449	0	0	0	0	0	0	0	0	0	3	0	0	0	0	0	0	0	0	0
Aam-330450	Aam-28905	N/A	putative glycine-rich cell wall structural protein 1.8	glycine rich	3	0_1_1_1_0_0_0_0_0_0_	0	7	4	4	0	0	0	0	0	0	0	0.000541431	0.000347573	0.000393951	0	0	0	0	0	0	0	0.156112	0.156112	0.156112	0	0	0	0	0	0	0	16	6	8	0	0	0	0	0	0	0	0.063	0.063
Aam-43158	Aam-393	N/A	putative glycine rich protein	glycine rich	5	1_0_1_1_0_1_1_0_0_0_	2	0	3	3	0	3	3	0	0	0	0.000166584	0	0.00238336	0.000675345	0	0.000369322	0.00064897	0	0	0	0.111732	0	0.111732	0.111732	0	0.111732	0.111732	0	0	0	3	0	24	8	0	6	12	0	0	0	0.046	0	0.046
Aam-46981	Aam-643	N/A	putative glycine-rich cell wall structural protein 1, partial	glycine rich	6	0_1_1_1_1_0_1_1_0_0_	0	26	18	11	13	0	2	3	0	0	0	0.00329605	0.00293405	0.00124709	0.00181782	0	0.000122911	0.000199949	0	0	0	0.566751	0.566751	0.566751	0.566751	0	0.566751	0.566751	0	0	0	50	26	13	16	0	2	3	0	0	0	0.195	0.195
Aam-66056	N/A	JAG89996.1	putative histone 2b	nuclear regulation	1	0_0_0_0_0_1_0_0_0_0_	0	0	0	0	0	3	0	0	0	0	0	0	0	0	0	0.00026061	0	0	0	0	0	0	0	0	0	0.321296	0	0	0	0	0	0	0	0	0	3	0	0	0	0	0	0	0
Aam-973854	N/A	JAI08957.1	serine protease inhibitor	protease inhibitor	9	1_1_1_1_1_1_1_1_1_0_	66	68	40	25	14	37	8	15	2	0	0.0042607	0.00361822	0.00423326	0.00196976	0.00103184	0.00185055	0.000218403	0.000447407	8.54179e-05	0	3.00867	2.62243	1.01837	1.03236	0.794734	1.51189	0.651962	0.538155	0.0990058	0	171	139	95	52	23	67	9	17	2	0	0.603	0.559	0.305
Aam-32276	N/A	JAG92718.1	putative cement protein	glycine rich	9	1_1_1_1_1_1_1_1_0_1_	4	65	48	45	48	3	27	28	0	4	0.000123946	0.00328899	0.00731499	0.00331642	0.00781092	0.000109917	0.00118302	0.00141393	0	0.000160546	0.374042	1.02302	1.02302	0.909853	1.39883	0.0990058	1.02302	0.986095	0	0.279381	5	127	165	88	175	4	49	54	0	5	0.138	0.306	0.306
Aam-1035671	N/A	JAG92606.1	putative tick metalloprotease 1	protease	3	0_1_1_0_0_0_0_1_0_0_	0	6	6	0	0	0	0	9	0	0	0	0.000160503	0.000274761	0	0	0	0	0.000182562	0	0	0	0.188502	0.109175	0	0	0	0	0.216186	0	0	0	8	8	0	0	0	0	9	0	0	0	0.075	0.045
Aam-20216	N/A	ACG76243.1	putative cement protein RIM36, partial	glycine rich	8	1_1_1_1_1_1_1_1_0_0_	4	16	16	11	13	5	6	6	0	0	0.000219602	0.00172065	0.00432011	0.00191968	0.0031632	0.00030429	0.000481228	0.000695868	0	0	0.315225	1.61818	0.330454	1.51768	2.39625	0.315225	0.330454	0.315225	0	0	4	30	44	23	32	5	9	12	0	0	0.119	0.418	0.124
Aam-148008	N/A	JAG90892.1	putative purine nucleoside phosphorylase	metabolism, nucleic acids	2	0_0_0_0_0_1_0_1_0_0_	0	0	0	0	0	12	0	9	0	0	0	0	0	0	0	0.000545872	0	0.000312083	0	0	0	0	0	0	0	0.659587	0	0.862087	0	0	0	0	0	0	0	15	0	9	0	0	0	0	0
[truncated: 7 more columns]
