# Supplementary material for: Time-resolved proteomic profile of Amblyomma americanum tick saliva during feeding
Source: PLoS Negl Trop Dis. 2020 Feb 12;14(2):e0007758. doi: 10.1371/journal.pntd.0007758 (PMC7041860; doi:10.1371/journal.pntd.0007758)
Supplement: S3 Table — A. americanum tick saliva proteins identified using LC-MS/MS from this study were compared to currently published tick saliva proteomes of I. scapularis, H. longicornis, R. microplus, D. andersoni, O. moubata, and R. sanguineus. Contig numbers are noted for A. mericanum proteins that matched (+) or not matched (-) to other tick saliva proteomes. The description is the nomenclature of the putative protein, the classification represents the proteins functional category, occurrence represents the number of times the peptides matching to putative proteins were identified using LC-MS/MS when compared to other tick saliva proteomes, and status is a binary representation of when the peptides matching to putative proteins were detected (1) or not (0) when comparing to other tick saliva proteomes. (XLSX) [file pntd.0007758.s004.xlsx]

## Sheet: Individual protein matches
S3 Table: A. americanum saliva protein matches (>70% identity) to other tick saliva proteomes
A. americanum	I. scapularis	H. longicornis	R. microplus	D. andersoni	O. moubata	R. sanguineus	Description	Class	Occurrence	Status
Aam-20799	+	+	+	+	+	-	actin	cytoskeletal	6	1_1_1_1_1_1_0
Aam-926864	+	+	+	-	+	-	putative actin-related protein	cytoskeletal	5	1_1_1_1_0_1_0
Aam-217313	+	+	+	-	+	-	putative actin-related protein	cytoskeletal	5	1_1_1_1_0_1_0
Aam-64947	+	+	+	+	-	-	actin depolymerizing factor, partial	cytoskeletal	5	1_1_1_1_1_0_0
Aam-38815	+	+	+	+	-	-	actin filament-coating protein tropomyosin, partial	cytoskeletal	5	1_1_1_1_1_0_0
Aam-21226	+	+	+	+	-	-	putative alpha tubulin, partial	cytoskeletal	5	1_1_1_1_1_0_0
Aam-21206	+	+	+	+	-	-	putative the tubulin superfamily includes five distinct family	cytoskeletal	5	1_1_1_1_1_0_0
Aam-7215	+	+	-	+	-	-	putative moesin/ezrin/radixin protein 1	cytoskeletal	4	1_1_1_0_1_0_0
Aam-6355	+	+	-	+	-	-	putative myosin class ii heavy chain, partial	cytoskeletal	4	1_1_1_0_1_0_0
Aam-33282	+	+	-	+	-	-	putative beta tubulin	cytoskeletal	4	1_1_1_0_1_0_0
Aam-3191	+	+	-	+	-	-	putative thymosin beta, partial	cytoskeletal	4	1_1_1_0_1_0_0
Aam-23710	+	+	-	+	-	-	putative beta tubulin	cytoskeletal	4	1_1_1_0_1_0_0
Aam-188250	+	+	-	+	-	-	putative myosin class ii heavy chain, partial	cytoskeletal	4	1_1_1_0_1_0_0
Aam-251977	+	+	+	-	-	-	putative alpha tubulin, partial	cytoskeletal	4	1_1_1_1_0_0_0
Aam-11181	+	+	+	-	-	-	tropomyosin 1, partial	cytoskeletal	4	1_1_1_1_0_0_0
Aam-11179	+	+	+	-	-	-	tropomyosin	cytoskeletal	4	1_1_1_1_0_0_0
Aam-1018021	+	+	+	-	-	-	putative alpha tubulin, partial	cytoskeletal	4	1_1_1_1_0_0_0
Aam-55458	+	-	-	+	-	-	putative actin-binding cytoskeleton protein filamin, partial	cytoskeletal	3	1_1_0_0_1_0_0
Aam-447667	+	-	-	+	-	-	putative actin-binding cytoskeleton protein filamin, partial	cytoskeletal	3	1_1_0_0_1_0_0
Aam-42788	+	-	-	+	-	-	putative ca2+-binding actin-bundling protein, partial	cytoskeletal	3	1_1_0_0_1_0_0
Aam-387689	+	-	-	+	-	-	putative actin-binding cytoskeleton protein filamin, partial	cytoskeletal	3	1_1_0_0_1_0_0
Aam-26708	+	-	-	+	-	-	putative wd40 repeat stress protein/actin	cytoskeletal	3	1_1_0_0_1_0_0
Aam-13978	+	-	-	+	-	-	profilin-like protein	cytoskeletal	3	1_1_0_0_1_0_0
Aam-43274	+	+	-	-	-	-	putative moesin/ezrin/radixin protein 1	cytoskeletal	3	1_1_1_0_0_0_0
Aam-41469	+	+	-	-	-	-	muscle LIM protein	cytoskeletal	3	1_1_1_0_0_0_0
Aam-357112	+	+	-	-	-	-	putative beta tubulin	cytoskeletal	3	1_1_1_0_0_0_0
Aam-238372	+	+	-	-	-	-	beta tubulin	cytoskeletal	3	1_1_1_0_0_0_0
Aam-22613	+	+	-	-	-	-	putative myosin class ii heavy chain	cytoskeletal	3	1_1_1_0_0_0_0
Aam-19223	+	+	-	-	-	-	putative myosin class i heavy chain	cytoskeletal	3	1_1_1_0_0_0_0
Aam-19216	+	+	-	-	-	-	myosin heavy chain, skeletal muscle or cardiac muscle, putative	cytoskeletal	3	1_1_1_0_0_0_0
Aam-11601	+	+	-	-	-	-	Putative beta tubulin	cytoskeletal	3	1_1_1_0_0_0_0
Aam-968098	-	-	-	+	-	-	troponin I protein	cytoskeletal	2	1_0_0_0_1_0_0
Aam-57504	-	-	-	+	-	-	microtubule associated complex	cytoskeletal	2	1_0_0_0_1_0_0
Aam-3168	-	-	+	-	-	-	microtubule-associated protein 1	cytoskeletal	2	1_0_0_1_0_0_0
Aam-29010	-	+	-	-	-	-	putative dynein light chain lc8-type 2b	cytoskeletal	2	1_0_1_0_0_0_0
Aam-195146	-	+	-	-	-	-	putative troponin t skeletal muscle-like isoform x5	cytoskeletal	2	1_0_1_0_0_0_0
Aam-46494	+	-	-	-	-	-	putative myosin regulatory light chain ixodes scapularis myosin regulatory light	cytoskeletal	2	1_1_0_0_0_0_0
Aam-304961	+	-	-	-	-	-	putative ca2+-binding actin-bundling protein, partial	cytoskeletal	2	1_1_0_0_0_0_0
Aam-22335	+	-	-	-	-	-	putative muscle-specific protein 20-like isoform 2	cytoskeletal	2	1_1_0_0_0_0_0
Aam-1017252	+	-	-	-	-	-	myosin heavy chain, muscle-like isoform X1	cytoskeletal	2	1_1_0_0_0_0_0
Aam-1010494	+	-	-	-	-	-	putative calponin, partial	cytoskeletal	2	1_1_0_0_0_0_0
Aam-51159	+	+	+	+	-	-	putative glutathione s-transferase mu class rhipicephalus annulatus glutathione	antioxidant/ detoxification	5	1_1_1_1_1_0_0
Aam-46514	+	+	-	+	-	-	putative glutathione s-transferase, partial	antioxidant/ detoxification	4	1_1_1_0_1_0_0
Aam-175636	+	+	+	-	-	-	glutathione S-transferase, putative	antioxidant/ detoxification	4	1_1_1_1_0_0_0
Aam-34209	-	+	-	-	-	-	putative salivary sulfotransferase ixodes scapularis salivary sulfotransferase,	antioxidant/ detoxification	2	1_0_1_0_0_0_0
Aam-32639	+	-	-	-	-	-	putative glutathione s-transferase b, partial	antioxidant/ detoxification	2	1_1_0_0_0_0_0
Aam-162430	+	+	+	+	-	-	putative peroxinectin ixodes scapularis peroxinectin, partial	antioxidant/ detoxification	5	1_1_1_1_1_0_0
Aam-20751	+	-	-	+	-	+	putative thioredoxin peroxidase	antioxidant/ detoxification	4	1_1_0_0_1_0_1
Aam-1015827	+	-	-	+	-	+	putative thioredoxin peroxidase	antioxidant/ detoxification	4	1_1_0_0_1_0_1
Aam-51591	+	+	-	+	-	-	putative catalase pediculus us corporis catalase	antioxidant/ detoxification	4	1_1_1_0_1_0_0
Aam-220435	-	-	+	+	-	-	Se-dependent glutathione peroxidase, partial	antioxidant/ detoxification	3	1_0_0_1_1_0_0
Aam-404473	+	-	+	-	-	-	peroxinectin ixodes scapularis peroxinectin	antioxidant/ detoxification	3	1_1_0_1_0_0_0
Aam-3959	+	+	-	-	-	-	putative aldehyde dehydrogenase, partial	antioxidant/ detoxification	3	1_1_1_0_0_0_0
Aam-292168	+	+	-	-	-	-	putative catalase pediculus us corporis catalase, partial	antioxidant/ detoxification	3	1_1_1_0_0_0_0
Aam-170730	+	+	-	-	-	-	putative aldehyde dehydrogenase	antioxidant/ detoxification	3	1_1_1_0_0_0_0
Aam-157008	-	-	-	+	-	-	putative thioredoxin	antioxidant/ detoxification	2	1_0_0_0_1_0_0
Aam-14313	-	-	-	+	-	-	putative phospholipid-hydroperoxide glutathione peroxidase, partial	antioxidant/ detoxification	2	1_0_0_0_1_0_0
Aam-58897	+	-	-	-	-	-	putative aldehyde dehydrogenase	antioxidant/ detoxification	2	1_1_0_0_0_0_0
Aam-11153	-	-	+	+	-	+	putative matricellular protein osteonectin/sparc/bm-40	extracellular matrix	4	1_0_0_1_1_0_1
Aam-34838	-	-	+	+	-	-	putative conserved membrane protein	extracellular matrix	3	1_0_0_1_1_0_0
Aam-245427	-	+	-	+	-	-	putative extracellular matrix glycoprotein laminin subunit beta, partial	extracellular matrix	3	1_0_1_0_1_0_0
Aam-219481	+	-	-	+	-	-	putative gasp	extracellular matrix	3	1_1_0_0_1_0_0
Aam-1018150	-	+	+	-	-	-	glycosyl hydrolase 18-like chitinase long isoform	extracellular matrix	3	1_0_1_1_0_0_0
Aam-208261	+	+	-	-	-	-	cuticular protein, partial	extracellular matrix	3	1_1_1_0_0_0_0
Aam-80447	-	-	-	+	-	-	Putative collagen alpha-2iv chain	extracellular matrix	2	1_0_0_0_1_0_0
Aam-463661	-	-	-	+	-	-	putative nidogen, partial	extracellular matrix	2	1_0_0_0_1_0_0
Aam-269040	-	-	-	+	-	-	laminin beta 1	extracellular matrix	2	1_0_0_0_1_0_0
Aam-228581	-	-	-	+	-	-	laminin beta 1	extracellular matrix	2	1_0_0_0_1_0_0
Aam-18285	-	-	-	+	-	-	putative conserved membrane protein, partial	extracellular matrix	2	1_0_0_0_1_0_0
Aam-647784	-	+	-	-	-	-	putative extracellular matrix glycoprotein laminin subunit alpha and gamma,	extracellular matrix	2	1_0_1_0_0_0_0
Aam-373474	-	+	-	-	-	-	cuticular protein, partial	extracellular matrix	2	1_0_1_0_0_0_0
Aam-200151	-	+	-	-	-	-	putative scp euk: scp-like extracellular protein	extracellular matrix	2	1_0_1_0_0_0_0
Aam-248458	+	-	-	-	-	-	putative cuticle protein, partial	extracellular matrix	2	1_1_0_0_0_0_0
Aam-47491	+	+	-	+	-	-	putative grp-3 321 glycine rich family, partial	glycine rich	4	1_1_1_0_1_0_0
Aam-959152	+	+	+	-	-	-	putative large gyy 1	glycine rich	4	1_1_1_1_0_0_0
Aam-23220	+	+	+	-	-	-	putative large gyy 1	glycine rich	4	1_1_1_1_0_0_0
Aam-19567	-	-	+	+	-	-	GGY domain-containing protein	glycine rich	3	1_0_0_1_1_0_0
Aam-30860	+	+	-	-	-	-	putative glycine rich protein	glycine rich	3	1_1_1_0_0_0_0
Aam-70964	-	-	-	+	-	-	putative secreted glycine-rich protein, partial	glycine rich	2	1_0_0_0_1_0_0
Aam-1024630	-	-	-	+	-	-	glycine rich protein	glycine rich	2	1_0_0_0_1_0_0
Aam-64998	-	-	+	-	-	-	GGY domain-containing protein	glycine rich	2	1_0_0_1_0_0_0
Aam-135682	+	-	-	-	-	-	putative glycine-rich cell wall structural protein, partial	glycine rich	2	1_1_0_0_0_0_0
Aam-42400	+	+	-	-	+	+	putative cyclophilin type peptidyl-prolyl cis-trans isomerase	immune related	5	1_1_1_0_0_1_1
Aam-21134	-	-	+	+	-	-	putative salivary lipid	immune related	3	1_0_0_1_1_0_0
Aam-155319	-	-	+	+	-	-	putative peptidyl-prolyl cis-trans isomerase	immune related	3	1_0_0_1_1_0_0
Aam-12781	-	-	+	+	-	-	putative toll-like receptor 5	immune related	3	1_0_0_1_1_0_0
Aam-47224	+	+	-	-	-	-	putative annexin	immune related	3	1_1_1_0_0_0_0
Aam-35775	+	+	-	-	-	-	putative annexin, partial	immune related	3	1_1_1_0_0_0_0
Aam-15038	-	-	+	-	-	-	putative ml domain-containing protein	immune related	2	1_0_0_1_0_0_0
Aam-48459	+	-	-	-	-	-	ricinusin, putative	immune related	2	1_1_0_0_0_0_0
Aam-69852	+	+	-	-	-	-	putative phosphoserine aminotransferase	metabolism, amino acids	3	1_1_1_0_0_0_0
Aam-52802	+	-	-	-	-	-	putative glutamine synthetase	metabolism, amino acids	2	1_1_0_0_0_0_0
Aam-18450	+	-	-	-	-	-	putative fumarylacetoacetase, partial	metabolism, amino acids	2	1_1_0_0_0_0_0
Aam-161106	+	-	-	-	-	-	putative dihydropteridine reductase dhpr/qdpr	metabolism, amino acids	2	1_1_0_0_0_0_0
Aam-153348	+	+	-	+	+	-	putative enolase	metabolism, carbohydrates	5	1_1_1_0_1_1_0
Aam-16048	+	+	-	+	-	-	putative nad-dependent malate dehydrogenase	metabolism, carbohydrates	4	1_1_1_0_1_0_0
Aam-951205	-	-	-	+	-	-	putative glycosyl transferase family 8	metabolism, carbohydrates	2	1_0_0_0_1_0_0
Aam-617923	-	-	-	+	-	-	putative beta-galactosidase, partial	metabolism, carbohydrates	2	1_0_0_0_1_0_0
Aam-1033884	-	-	-	+	-	-	putative alpha-d-galactosidase melibiase	metabolism, carbohydrates	2	1_0_0_0_1_0_0
Aam-1022315	-	-	-	+	-	-	putative beta-n-acetylhexosaminidase, partial	metabolism, carbohydrates	2	1_0_0_0_1_0_0
Aam-971071	-	-	+	-	-	-	putative alpha-l-fucosidase, partial	metabolism, carbohydrates	2	1_0_0_1_0_0_0
Aam-595487	-	+	-	-	-	-	putative glycosyl hydrolase family 38, partial	metabolism, carbohydrates	2	1_0_1_0_0_0_0
Aam-35380	+	-	-	-	-	-	putative malate dehydrogenase	metabolism, carbohydrates	2	1_1_0_0_0_0_0
Aam-184728	+	-	-	-	-	-	putative malate dehydrogenase, partial	metabolism, carbohydrates	2	1_1_0_0_0_0_0
Aam-34094	+	+	-	+	+	-	putative glyceraldehyde 3-phosphate dehydrogenase	metabolism, energy	5	1_1_1_0_1_1_0
Aam-18436	+	-	-	+	+	-	putative pyruvate kinase	metabolism, energy	4	1_1_0_0_1_1_0
Aam-11496	+	-	-	+	+	-	putative fructose-bisphosphate aldolase	metabolism, energy	4	1_1_0_0_1_1_0
Aam-1019505	+	+	-	-	+	-	putative creatine kinase	metabolism, energy	4	1_1_1_0_0_1_0
Aam-62989	+	+	-	+	-	-	putative creatine kinase	metabolism, energy	4	1_1_1_0_1_0_0
Aam-43717	+	+	-	+	-	-	putative f0f1-type atp synthase beta subunit, partial	metabolism, energy	4	1_1_1_0_1_0_0
Aam-37535	+	+	-	+	-	-	putative d-3-phosphoglycerate dehydrogenase	metabolism, energy	4	1_1_1_0_1_0_0
Aam-12079	+	+	-	+	-	-	putative transketolase, partial	metabolism, energy	4	1_1_1_0_1_0_0
Aam-11373	+	+	-	+	-	-	putative f0f1-type atp synthase alpha subunit	metabolism, energy	4	1_1_1_0_1_0_0
Aam-40557	+	-	-	+	-	-	putative cytochrome c ixodes scapularis cytochrome c, partial	metabolism, energy	3	1_1_0_0_1_0_0
Aam-250024	+	-	-	+	-	-	putative phosphoglycerate mutase, partial	metabolism, energy	3	1_1_0_0_1_0_0
Aam-1026539	+	-	-	+	-	-	putative triosephosphate isomerase	metabolism, energy	3	1_1_0_0_1_0_0
Aam-1006625	+	-	-	+	-	-	putative transaldolase	metabolism, energy	3	1_1_0_0_1_0_0
Aam-88997	+	+	-	-	-	-	putative creatine kinase	metabolism, energy	3	1_1_1_0_0_0_0
Aam-8080	+	+	-	-	-	-	putative creatine kinase	metabolism, energy	3	1_1_1_0_0_0_0
Aam-27232	+	+	-	-	-	-	putative creatine kinase	metabolism, energy	3	1_1_1_0_0_0_0
Aam-252546	+	+	-	-	-	-	putative creatine kinase	metabolism, energy	3	1_1_1_0_0_0_0
Aam-42591	+	-	-	-	-	-	ADP/ATP translocase	metabolism, energy	2	1_1_0_0_0_0_0
Aam-15253	+	-	-	-	-	-	putative fructose-16-bisphosphatase	metabolism, energy	2	1_1_0_0_0_0_0
Aam-150208	+	-	-	-	-	-	putative glucose-6-phosphate isomerase	metabolism, energy	2	1_1_0_0_0_0_0
Aam-33407	+	+	+	+	-	-	fatty acid-binding protein fabp, partial	metabolism, lipids	5	1_1_1_1_1_0_0
Aam-28824	-	-	+	+	-	-	putative phospholipase a2 precursor, partial	metabolism, lipids	3	1_0_0_1_1_0_0
Aam-8160	-	-	-	+	-	-	putative saposin	metabolism, lipids	2	1_0_0_0_1_0_0
Aam-372216	-	-	+	-	-	-	acetylcholinesterase 1, partial	metabolism, lipids	2	1_0_0_1_0_0_0
Aam-1019097	-	-	+	-	-	-	putative phospholipase B-like 2	metabolism, lipids	2	1_0_0_1_0_0_0
Aam-950845	+	-	-	-	-	-	putative animal-type fatty acid synthase	metabolism, lipids	2	1_1_0_0_0_0_0
Aam-271199	+	+	-	-	+	-	putative lysosomal & prostatic acid phosphatase	metabolism, nucleic acids	4	1_1_1_0_0_1_0
Aam-24638	+	+	-	-	+	-	Putative lysosomal & prostatic acid phosphatase	metabolism, nucleic acids	4	1_1_1_0_0_1_0
Aam-956963	+	+	-	-	-	-	Putative gmp synthase, partial	metabolism, nucleic acids	3	1_1_1_0_0_0_0
Aam-8838	+	+	-	-	-	-	IMP dehydrogenase	metabolism, nucleic acids	3	1_1_1_0_0_0_0
Aam-82538	+	+	-	-	-	-	putative phosphoribosylamidoimidazole-succinocarboxamide synthase	metabolism, nucleic acids	3	1_1_1_0_0_0_0
Aam-57147	+	+	-	-	-	-	putative methylenetetrahydrofolate dehydrogenase/methylenetetrahydrofolate	metabolism, nucleic acids	3	1_1_1_0_0_0_0
Aam-398216	+	+	-	-	-	-	Putative gmp synthase, partial	metabolism, nucleic acids	3	1_1_1_0_0_0_0
Aam-190526	+	+	-	-	-	-	putative aicar transformylase/imp cyclohydrolase/methylglyoxal synthase, partial	metabolism, nucleic acids	3	1_1_1_0_0_0_0
Aam-148008	+	+	-	-	-	-	putative purine nucleoside phosphorylase	metabolism, nucleic acids	3	1_1_1_0_0_0_0
Aam-1040553	-	-	-	+	-	-	putative 5'-nucleotidase, partial	metabolism, nucleic acids	2	1_0_0_0_1_0_0
Aam-955474	+	-	-	-	-	-	nucleoside-diphosphate kinase	metabolism, nucleic acids	2	1_1_0_0_0_0_0
Aam-51776	+	-	-	-	-	-	nucleoside diphosphate kinase, putative	metabolism, nucleic acids	2	1_1_0_0_0_0_0
Aam-47138	+	+	+	+	-	-	Putative amb caj-54 histone 2a amblyomma cajennense	nuclear regulation	5	1_1_1_1_1_0_0
Aam-13717	+	+	+	+	-	-	histone h2a, partial	nuclear regulation	5	1_1_1_1_1_0_0
Aam-52153	+	+	-	+	-	-	putative histone h4, partial	nuclear regulation	4	1_1_1_0_1_0_0
Aam-34790	+	-	-	+	-	-	Core histone H2A/H2B/H3/H4	nuclear regulation	3	1_1_0_0_1_0_0
Aam-66087	-	+	+	-	-	-	histone h2a, partial	nuclear regulation	3	1_0_1_1_0_0_0
Aam-47142	-	+	+	-	-	-	histone 2A	nuclear regulation	3	1_0_1_1_0_0_0
Aam-29438	-	-	-	+	-	-	Putative h2a histone family member v	nuclear regulation	2	1_0_0_0_1_0_0
Aam-2688	-	-	-	+	-	-	histone 2B	nuclear regulation	2	1_0_0_0_1_0_0
Aam-922887	+	-	-	-	-	-	histone H3	nuclear regulation	2	1_1_0_0_0_0_0
Aam-616384	+	-	-	-	-	-	putative histone h3.1	nuclear regulation	2	1_1_0_0_0_0_0
Aam-473230	+	-	-	-	-	-	putative vesicle coat complex copii subunit, partial	protein export	2	1_1_0_0_0_0_0
Aam-39927	+	+	+	+	+	-	putative heat shock protein, partial	protein modification	6	1_1_1_1_1_1_0
Aam-60814	+	+	+	-	+	-	heat shock protein, putative	protein modification	5	1_1_1_1_0_1_0
Aam-398191	+	+	+	-	+	-	putative heat shock protein	protein modification	5	1_1_1_1_0_1_0
Aam-390552	+	+	+	-	+	-	putative heat shock protein	protein modification	5	1_1_1_1_0_1_0
Aam-285296	+	+	+	-	+	-	heat shock protein 70S, partial	protein modification	5	1_1_1_1_0_1_0
Aam-1011553	+	+	+	-	+	-	Putative heat shock protein 70, partial	protein modification	5	1_1_1_1_0_1_0
Aam-56458	+	+	+	+	-	-	Putative 14-3-3 protein zeta multifunctional 14-3-3 family chaperone	protein modification	5	1_1_1_1_1_0_0
Aam-3026	+	+	+	+	-	-	putative heat shock protein hsp 90-alpha isoform 1, partial	protein modification	5	1_1_1_1_1_0_0
Aam-84777	+	-	+	-	+	-	heat shock 70kDa protein 1/8	protein modification	4	1_1_0_1_0_1_0
Aam-37951	+	+	-	+	-	-	putative heat shock 70 kda protein 5	protein modification	4	1_1_1_0_1_0_0
Aam-28575	+	+	-	+	-	-	putative multifunctional chaperone ixodes scapularis multifunctional chaperone	protein modification	4	1_1_1_0_1_0_0
Aam-23340	+	+	-	+	-	-	putative erp60	protein modification	4	1_1_1_0_1_0_0
Aam-1040978	+	-	-	+	-	-	putative heat shock protein, partial	protein modification	3	1_1_0_0_1_0_0
Aam-1020315	+	-	-	+	-	-	protein disulfide-isomerase	protein modification	3	1_1_0_0_1_0_0
Aam-37953	+	+	-	-	-	-	putative heat shock 70 kda protein 5, partial	protein modification	3	1_1_1_0_0_0_0
Aam-22664	+	+	-	-	-	-	putative chaperonin subunit ixodes scapularis chaperonin subunit	protein modification	3	1_1_1_0_0_0_0
Aam-952158	-	+	-	-	-	-	putative heat shock-related protein, partial	protein modification	2	1_0_1_0_0_0_0
Aam-209160	+	-	+	+	-	-	Putative tick serine protease	protease	4	1_1_0_1_1_0_0
Aam-21337	+	+	-	+	-	-	putative cathepsin l-like cysteine proteinase b, partial	protease	4	1_1_1_0_1_0_0
Aam-87001	-	+	-	+	-	-	putative aspartic protease	protease	3	1_0_1_0_1_0_0
Aam-183708	+	-	-	+	-	-	putative aminopeptidase	protease	3	1_1_0_0_1_0_0
Aam-6210	-	+	+	-	-	-	putative cathepsin b	protease	3	1_0_1_1_0_0_0
Aam-5907	-	-	-	+	-	-	putative transglutaminase/protease-like protein, partial	protease	2	1_0_0_0_1_0_0
Aam-433668	-	-	-	+	-	-	putative cysteine proteinase tin-ag	protease	2	1_0_0_0_1_0_0
Aam-34915	-	-	-	+	-	-	putative metalloprotease, partial	protease	2	1_0_0_0_1_0_0
Aam-267709	-	-	-	+	-	-	putative catalytic domain of lysosomal alpha-mannosidase, partial	protease	2	1_0_0_0_1_0_0
Aam-994568	-	-	+	-	-	-	putative serine carboxypeptidase lysosomal cathepsin a, partial	protease	2	1_0_0_1_0_0_0
Aam-872047	-	+	-	-	-	-	putative serine carboxypeptidase lysosomal cathepsin a	protease	2	1_0_1_0_0_0_0
Aam-334417	-	+	-	-	-	-	putative serine carboxypeptidase lysosomal cathepsin a, partial	protease	2	1_0_1_0_0_0_0
Aam-33117	-	+	-	-	-	-	putative cathepsin l-like cysteine proteinase a, partial	protease	2	1_0_1_0_0_0_0
Aam-532004	+	-	-	-	-	-	putative plasma glutamate carboxypeptidase-like isoform 1, partial	protease	2	1_1_0_0_0_0_0
Aam-26204	+	-	-	-	-	-	putative cathepsin b endopeptidase	protease	2	1_1_0_0_0_0_0
Aam-20370	+	-	-	-	-	-	putative dipeptidyl peptidase iii ixodes scapularis dipeptidyl peptidase iii,	protease	2	1_1_0_0_0_0_0
Aam-41900	+	+	-	+	-	+	putative ubiquitin/40s ribosomal protein s27a fusion	proteasome machinery	5	1_1_1_0_1_0_1
Aam-3273	+	+	-	+	-	+	ubiquitin/40S ribosomal protein S27A fusion, putative	proteasome machinery	5	1_1_1_0_1_0_1
Aam-11111	+	+	-	+	-	+	putative ubiquitin c variant, partial	proteasome machinery	5	1_1_1_0_1_0_1
Aam-11101	+	+	-	+	-	+	ubiquitin/40S ribosomal protein S27A fusion, putative	proteasome machinery	5	1_1_1_0_1_0_1
Aam-99659	+	+	-	-	-	+	ubiquitin/40S ribosomal protein S27a fusion protein	proteasome machinery	4	1_1_1_0_0_0_1
Aam-1023909	+	+	-	-	-	+	ubiquitin/40S ribosomal protein S27a fusion protein	proteasome machinery	4	1_1_1_0_0_0_1
Aam-21482	+	-	-	+	-	-	putative 20s proteasome regulatory subunit alpha type psma5/pup2	proteasome machinery	3	1_1_0_0_1_0_0
Aam-27720	+	+	+	+	-	-	putative elongation factor 1 alpha, partial	protein synthesis	5	1_1_1_1_1_0_0
Aam-15385	+	+	-	+	-	-	putative elongation factor 2-like isoform 1	protein synthesis	4	1_1_1_0_1_0_0
Aam-52827	+	-	-	+	-	-	putative 60s acidic ribosomal protein p1	protein synthesis	3	1_1_0_0_1_0_0
Aam-911702	+	-	+	-	-	-	putative elongation factor 1-alpha ef-1-alpha	protein synthesis	3	1_1_0_1_0_0_0
Aam-39777	+	+	+	+	-	-	putative secreted protein precursor	TSP of unknown function	5	1_1_1_1_1_0_0
Aam-30101	+	+	+	+	-	-	AV422	TSP of unknown function	5	1_1_1_1_1_0_0
Aam-952377	-	-	+	+	-	-	putative secreted protein precursor	TSP of unknown function	3	1_0_0_1_1_0_0
Aam-385244	-	-	+	+	-	-	putative secreted protein	TSP of unknown function	3	1_0_0_1_1_0_0
Aam-206202	-	-	+	+	-	-	putative secreted protein, partial	TSP of unknown function	3	1_0_0_1_1_0_0
Aam-16628	-	-	+	+	-	-	putative secreted protein precursor	TSP of unknown function	3	1_0_0_1_1_0_0
Aam-15540	-	-	+	+	-	-	putative tpa exp: secreted protein	TSP of unknown function	3	1_0_0_1_1_0_0
Aam-11351	-	-	+	+	-	-	putative secreted salivary gland peptide	TSP of unknown function	3	1_0_0_1_1_0_0
Aam-958827	-	+	-	+	-	-	hypothetical protein	TSP of unknown function	3	1_0_1_0_1_0_0
Aam-68249	-	+	-	+	-	-	putative secreted protein	TSP of unknown function	3	1_0_1_0_1_0_0
Aam-289183	-	+	-	+	-	-	putative secreted salivary gland peptide, partial	TSP of unknown function	3	1_0_1_0_1_0_0
Aam-949506	-	-	-	+	-	-	putative secreted protein	TSP of unknown function	2	1_0_0_0_1_0_0
Aam-33741	-	-	-	+	-	-	putative secreted protein	TSP of unknown function	2	1_0_0_0_1_0_0
Aam-32518	-	-	-	+	-	-	putative conserved secreted protein precursor, partial	TSP of unknown function	2	1_0_0_0_1_0_0
Aam-323356	-	-	-	+	-	-	ixoderin precursor	TSP of unknown function	2	1_0_0_0_1_0_0
Aam-301673	-	-	-	+	-	-	putative conserved secreted protein precursor	TSP of unknown function	2	1_0_0_0_1_0_0
Aam-280129	-	-	-	+	-	-	putative conserved secreted protein precursor	TSP of unknown function	2	1_0_0_0_1_0_0
Aam-239038	-	-	-	+	-	-	putative secreted mucin	TSP of unknown function	2	1_0_0_0_1_0_0
Aam-195637	-	-	-	+	-	-	putative secreted protein precursor	TSP of unknown function	2	1_0_0_0_1_0_0
Aam-13799	-	-	-	+	-	-	putative secreted salivary gland peptide, partial	TSP of unknown function	2	1_0_0_0_1_0_0
Aam-1013546	-	-	-	+	-	-	putative conserved secreted protein precursor	TSP of unknown function	2	1_0_0_0_1_0_0
Aam-1013090	-	-	-	+	-	-	putative secreted protein	TSP of unknown function	2	1_0_0_0_1_0_0
Aam-986393	-	-	+	-	-	-	putative cysteine rich secreted protein	TSP of unknown function	2	1_0_0_1_0_0_0
Aam-4240	-	-	+	-	-	-	hypothetical protein, partial	TSP of unknown function	2	1_0_0_1_0_0_0
Aam-39809	-	-	+	-	-	-	putative secreted protein	TSP of unknown function	2	1_0_0_1_0_0_0
Aam-20302	-	-	+	-	-	-	putative secreted protein	TSP of unknown function	2	1_0_0_1_0_0_0
Aam-197150	-	-	+	-	-	-	putative secreted protein, partial	TSP of unknown function	2	1_0_0_1_0_0_0
Aam-143199	-	-	+	-	-	-	putative cysteine rich secreted protein	TSP of unknown function	2	1_0_0_1_0_0_0
Aam-997387	-	+	-	-	-	-	putative calcium-binding protein (senescence marker protein-30-like)	TSP of unknown function	2	1_0_1_0_0_0_0
Aam-1013104	+	-	-	-	-	-	putative secreted protein precursor	TSP of unknown function	2	1_1_0_0_0_0_0
Aam-983923	+	-	-	-	-	-	putative secreted protein	TSP of unknown function	2	1_1_0_0_0_0_0
Aam-676159	-	-	+	-	-	-	Histamine binding protein (HBP)/ Lipocalin	lipocalin	2	1_0_0_1_0_0_0
Aam-425787	-	-	+	-	-	-	Histamine binding protein (HBP)/ Lipocalin	lipocalin	2	1_0_0_1_0_0_0
Aam-342012	-	-	+	-	-	-	Histamine binding protein (HBP)/ Lipocalin	lipocalin	2	1_0_0_1_0_0_0
Aam-1041625	-	-	+	-	-	-	Histamine binding protein (HBP)/ Lipocalin	lipocalin	2	1_0_0_1_0_0_0
Aam-12235	+	+	+	+	+	-	alpha-2-macroglobiln splicing variant 1 precursor	protease inhibitors	6	1_1_1_1_1_1_0
Aam-41717	+	+	+	+	-	-	alpha-2-macroglobiln splicing variant 1 precursor	protease inhibitors	5	1_1_1_1_1_0_0
Aam-392504	-	+	+	+	-	-	putative alpha-2-macroglobulin-like protein	protease inhibitors	4	1_0_1_1_1_0_0
Aam-701784	-	+	+	-	-	-	putative alpha-2-macroglobulin-like protein, partial	protease inhibitors	3	1_0_1_1_0_0_0
Aam-502628	-	+	+	-	-	-	putative alpha-2-macroglobulin-like protein	protease inhibitors	3	1_0_1_1_0_0_0
Aam-6703	-	-	-	+	-	-	putative intracellular cystatin	protease inhibitors	2	1_0_0_0_1_0_0
Aam-88534	-	+	-	+	-	-	Serine protease inhibitor	protease inhibitors	3	1_0_1_0_1_0_0
Aam-28434	-	+	-	+	-	-	Serine protease inhibitor	protease inhibitors	3	1_0_1_0_1_0_0
Aam-973854	-	-	-	+	-	-	serine protease inhibitor	protease inhibitors	2	1_0_0_0_1_0_0
Aam-488146	-	-	-	+	-	-	serine protease inhibitor	protease inhibitors	2	1_0_0_0_1_0_0
Aam-2651	-	-	-	+	-	-	Serine protease inhibitor	protease inhibitors	2	1_0_0_0_1_0_0
Aam-462946	-	+	-	-	-	-	Serine protease inhibitor	protease inhibitors	2	1_0_1_0_0_0_0
Aam-2673	-	+	-	-	-	-	lospin 6	protease inhibitors	2	1_0_1_0_0_0_0
Aam-175772	+	-	-	-	-	-	serine protease inhibitor	protease inhibitors	2	1_1_0_0_0_0_0
Aam-34333	-	-	+	-	-	+	putative thyropin precursor	protease inhibitors	3	1_0_0_1_0_0_1
Aam-31422	-	-	-	+	-	-	putative thyropin precursor	protease inhibitors	2	1_0_0_0_1_0_0
Aam-966025	+	+	+	-	-	-	putative tick til 20	protease inhibitors	4	1_1_1_1_0_0_0
Aam-244823	-	+	+	-	-	-	putative tick til 20	protease inhibitors	3	1_0_1_1_0_0_0
Aam-235530	-	+	+	-	-	-	putative tick til 20	protease inhibitors	3	1_0_1_1_0_0_0
Aam-16505	-	+	+	-	-	-	putative inducible metalloproteinase	protease inhibitors	3	1_0_1_1_0_0_0
Aam-988194	-	-	+	-	-	-	putative tick til 20	protease inhibitors	2	1_0_0_1_0_0_0
Aam-244828	-	+	-	-	-	-	putative tick til 20	protease inhibitors	2	1_0_1_0_0_0_0
Aam-565032	+	-	-	-	-	-	TIL domain containing protein, partial	protease inhibitors	2	1_1_0_0_0_0_0
Aam-97145	+	-	+	+	-	-	calreticulin	signal transduction	4	1_1_0_1_1_0_0
Aam-52290	+	+	-	+	-	-	putative gdp dissociation inhibitor, partial	signal transduction	4	1_1_1_0_1_0_0
Aam-49669	+	-	-	-	+	-	putative 3-phosphoglycerate kinase	signal transduction	3	1_1_0_0_0_1_0
Aam-247994	+	-	-	+	-	-	putative insulin-like growth factor binding protein-related protein 1	signal transduction	3	1_1_0_0_1_0_0
Aam-43587	+	+	-	-	-	-	Putative calmodulin	signal transduction	3	1_1_1_0_0_0_0
Aam-12405	+	+	-	-	-	-	Putative calmodulin	signal transduction	3	1_1_1_0_0_0_0
Aam-475926	-	-	-	+	-	-	putative calsyntenin, partial	signal transduction	2	1_0_0_0_1_0_0
Aam-462025	-	-	-	+	-	-	neural-cadherin	signal transduction	2	1_0_0_0_1_0_0
Aam-29290	-	-	-	+	-	-	putative gtpase rab1/ypt1 small g protein superfamily	signal transduction	2	1_0_0_0_1_0_0
Aam-3564	-	+	+	+	-	-	heme lipoprotein precursor	heme/ iron binding	4	1_0_1_1_1_0_0
Aam-62352	+	+	+	-	-	-	putative vitellogenin-1, partial	heme/ iron binding	4	1_1_1_1_0_0_0
Aam-54072	-	-	+	+	-	-	Vitellogenin B	heme/ iron binding	3	1_0_0_1_1_0_0
Aam-62355	-	+	+	-	-	-	vitellogenin 4, partial	heme/ iron binding	3	1_0_1_1_0_0_0
Aam-220360	-	+	+	-	-	-	putative vitellogenin-1, partial	heme/ iron binding	3	1_0_1_1_0_0_0
Aam-146907	-	+	+	-	-	-	putative secreted ferritin	heme/ iron binding	3	1_0_1_1_0_0_0
Aam-292762	-	-	-	-	+	-	globin 1, partial	heme/ iron binding	2	1_0_0_0_0_1_0
Aam-249321	-	-	-	-	+	-	cytoglobin-1, putative, partial	heme/ iron binding	2	1_0_0_0_0_1_0
Aam-81192	-	-	+	-	-	-	Putative lipoprotein amino terminal region	heme/ iron binding	2	1_0_0_1_0_0_0
Aam-45455	-	-	+	-	-	-	putative apolipophorin, partial	heme/ iron binding	2	1_0_0_1_0_0_0
Aam-29668	-	-	+	-	-	-	heme lipoprotein precursor	heme/ iron binding	2	1_0_0_1_0_0_0
Aam-301071	-	+	-	-	-	-	Vitellogenin 3	heme/ iron binding	2	1_0_1_0_0_0_0
Aam-301064	-	+	-	-	-	-	Vitellogenin-3	heme/ iron binding	2	1_0_1_0_0_0_0
Aam-10635	+	-	+	+	-	-	putative heteroproteinous nuclear ribonucleoprotein at 87f	transcription machinery	4	1_1_0_1_1_0_0
Aam-19297	+	-	-	-	-	-	putative plasminogen activator inhibitor 1 rna-binding protein	transcription machinery	2	1_1_0_0_0_0_0
Aam-75534	-	-	+	-	-	-	metabotropic glutamate receptor 2/3	transporter/ receptor	2	1_0_0_1_0_0_0
Aam-241828	-	+	-	-	-	-	Putative plexins functional semaphorin receptor, partial	transporter/ receptor	2	1_0_1_0_0_0_0
Aam-268445	+	-	-	-	-	-	putative low-density lipoprotein receptor-related protein 2	transporter/ receptor	2	1_1_0_0_0_0_0
Aam-47269	+	-	-	-	-	-	putative mitochondrial adp/atp carrier	transporter/ receptor	2	1_1_0_0_0_0_0
Aam-58698	+	-	-	-	-	-	putative carbonic anhydrase ixodes scapularis carbonic anhydrase, partial	transporter/ receptor	2	1_1_0_0_0_0_0
A. americanum	I. scapularis	H. longicornis	R. microplus	D. andersoni	O. moubata	R. sanguineus
284	163	138	92	137	22	11
