# Supplementary material for: Time-resolved proteomic profile of Amblyomma americanum tick saliva during feeding
Source: PLoS Negl Trop Dis. 2020 Feb 12;14(2):e0007758. doi: 10.1371/journal.pntd.0007758 (PMC7041860; doi:10.1371/journal.pntd.0007758)
Supplement: S4 Table — A. americanum tick saliva proteins identified using LC-MS/MS from this study were compared to A. americanum unfed saliva proteome. Contig numbers are noted for A. mericanum proteins from this study and from Tirloni et al., (2017) that were present in both proteomes. The description is the nomenclature of the putative protein, the classification represents the proteins functional category, occurrence represents the number of times the peptides matching to putative proteins were identified using LC-MS/MS in unfed non stimulated, host stimulated (dog, human or rabbit), or fed stages every 24 h, and status is a binary representation of when the peptides matching to putative proteins were detected (1) or not (0) in unfed non stimulated, host stimulated (dog, human or rabbit), or fed stages every 24 h. BD represents manually detached ticks that were apparently fully engorged but not yet detached, and SD represents spontaneously detached fully engorged ticks. (XLSX) [file pntd.0007758.s005.xlsx]

## Sheet: Sheet1
S4 Table. A. americanum saliva protein during feeding present in unfed A. americanum saliva proteome.
Identifier: A.americanum saliva proteome (this study)	Identifier: Tirloni et al., 2017	Description	Classification	Occurrence	Status	Unfed-Nonstimulated	Dog	Human	Rabbit	24	48	72	96	120	144	168	192	BD	SD
Aam-20799	Aam-178084	actin	cytoskeletal	14	1_1_1_1_1_1_1_1_1_1_1_1_1_1	1	1	1	1	1	1	1	1	1	1	1	1	1	1
Aam-162430	Aam-11706	putative peroxinectin ixodes scapularis peroxinectin, partial	antioxidant/ detoxification	14	1_1_1_1_1_1_1_1_1_1_1_1_1_1	1	1	1	1	1	1	1	1	1	1	1	1	1	1
Aam-19567	Aam-177922	GGY domain-containing protein	glycine rich	14	1_1_1_1_1_1_1_1_1_1_1_1_1_1	1	1	1	1	1	1	1	1	1	1	1	1	1	1
Aam-29306	Aam-179251	putative his-rich 1	immune relatedune related	14	1_1_1_1_1_1_1_1_1_1_1_1_1_1	1	1	1	1	1	1	1	1	1	1	1	1	1	1
Aam-12781	Aam-177143	putative toll-like receptor 5	immune relatedune related	14	1_1_1_1_1_1_1_1_1_1_1_1_1_1	1	1	1	1	1	1	1	1	1	1	1	1	1	1
Aam-24638	Aam-178637	Putative lysosomal & prostatic acid phosphatase	metabolism, nucleic acids	14	1_1_1_1_1_1_1_1_1_1_1_1_1_1	1	1	1	1	1	1	1	1	1	1	1	1	1	1
Aam-11111	Aam-176920	putative ubiquitin c variant, partial	proteasome machinery	14	1_1_1_1_1_1_1_1_1_1_1_1_1_1	1	1	1	1	1	1	1	1	1	1	1	1	1	1
Aam-30101	Aam-179357	AV422	TSP of unknown functions	14	1_1_1_1_1_1_1_1_1_1_1_1_1_1	1	1	1	1	1	1	1	1	1	1	1	1	1	1
Aam-1013090	Aam-203264	putative secreted protein	TSP of unknown functions	14	1_1_1_1_1_1_1_1_1_1_1_1_1_1	1	1	1	1	1	1	1	1	1	1	1	1	1	1
Aam-16628	Aam-177588	putative secreted protein precursor	TSP of unknown functions	14	1_1_1_1_1_1_1_1_1_1_1_1_1_1	1	1	1	1	1	1	1	1	1	1	1	1	1	1
Aam-1027384	Aam-14312	putative secreted protein, partial	TSP of unknown functions	14	1_1_1_1_1_1_1_1_1_1_1_1_1_1	1	1	1	1	1	1	1	1	1	1	1	1	1	1
Aam-15540	Aam-177473	putative tpa exp: secreted protein	TSP of unknown functions	14	1_1_1_1_1_1_1_1_1_1_1_1_1_1	1	1	1	1	1	1	1	1	1	1	1	1	1	1
Aam-41717	Aam-180758	alpha-2-macroglobiln splicing variant 1 precursor	protease inhibitors	14	1_1_1_1_1_1_1_1_1_1_1_1_1_1	1	1	1	1	1	1	1	1	1	1	1	1	1	1
Aam-41717	Aam-287	alpha-2-macroglobiln splicing variant 1 precursor	protease inhibitors	14	1_1_1_1_1_1_1_1_1_1_1_1_1_1	1	1	1	1	1	1	1	1	1	1	1	1	1	1
Aam-28434	Aam-179144	Serine protease inhibitor	protease inhibitors	14	1_1_1_1_1_1_1_1_1_1_1_1_1_1	1	1	1	1	1	1	1	1	1	1	1	1	1	1
Aam-16505	Aam-177577	putative inducible metalloproteinase	protease inhibitors	14	1_1_1_1_1_1_1_1_1_1_1_1_1_1	1	1	1	1	1	1	1	1	1	1	1	1	1	1
Aam-186025	Aam-13572	heme lipoprotein precursor	heme/iron binding	14	1_1_1_1_1_1_1_1_1_1_1_1_1_1	1	1	1	1	1	1	1	1	1	1	1	1	1	1
Aam-3564	Aam-175946	heme lipoprotein precursor	heme/iron binding	14	1_1_1_1_1_1_1_1_1_1_1_1_1_1	1	1	1	1	1	1	1	1	1	1	1	1	1	1
Aam-141599	Aam-10102	putative tick ixodegrin	Ixodegrin	13	1_1_1_1_1_1_1_1_1_1_1_1_1_0	1	1	1	1	1	1	1	1	1	1	1	1	1	0
Aam-2657	Aam-175831	lospin 4	protease inhibitors	13	1_1_1_1_1_1_1_1_1_1_1_1_1_0	1	1	1	1	1	1	1	1	1	1	1	1	1	0
Aam-2651	Aam-175830	Serine protease inhibitor	protease inhibitors	13	1_1_1_1_1_1_1_1_1_1_1_1_1_0	1	1	1	1	1	1	1	1	1	1	1	1	1	0
Aam-960083	Aam-183196	serine protease inhibitor	protease inhibitors	13	1_1_1_1_1_1_1_1_1_1_1_1_1_0	1	1	1	1	1	1	1	1	1	1	1	1	1	0
Aam-973854	Aam-57142	serine protease inhibitor	protease inhibitors	13	1_1_1_1_1_1_1_1_1_1_1_1_1_0	1	1	1	1	1	1	1	1	1	1	1	1	1	0
Aam-973854	Aam-66114	serine protease inhibitor	protease inhibitors	13	1_1_1_1_1_1_1_1_1_1_1_1_1_0	1	1	1	1	1	1	1	1	1	1	1	1	1	0
Aam-220360	Aam-16529	putative vitellogenin-1, partial	heme/iron binding	13	1_1_1_1_1_1_1_1_1_1_1_1_1_0	1	1	1	1	1	1	1	1	1	1	1	1	1	0
Aam-17458	Aam-177689	putative glycine-rich cell wall structural protein, partial	glycine rich	13	1_1_1_1_1_1_1_1_1_1_1_1_0_1	1	1	1	1	1	1	1	1	1	1	1	1	0	1
Aam-34094	Aam-179911	putative glyceraldehyde 3-phosphate dehydrogenase	metabolism, energy	13	1_1_1_1_1_1_1_1_1_1_1_1_0_1	1	1	1	1	1	1	1	1	1	1	1	1	0	1
Aam-39809	Aam-176697	putative secreted protein	TSP of unknown functions	13	1_1_1_1_1_1_1_1_1_1_1_1_0_1	1	1	1	1	1	1	1	1	1	1	1	1	0	1
Aam-2302	Aam-175779	putative secreted protein precursor	TSP of unknown functions	13	1_1_1_1_1_1_1_1_1_1_1_1_0_1	1	1	1	1	1	1	1	1	1	1	1	1	0	1
Aam-536726	Aam-61664	Mucin	mucin	12	1_1_1_1_1_1_1_1_1_1_1_1_0_0	1	1	1	1	1	1	1	1	1	1	1	1	0	0
Aam-947671	Aam-180394	putative secreted protein, partial	TSP of unknown functions	12	1_1_1_1_1_1_1_1_1_1_1_1_0_0	1	1	1	1	1	1	1	1	1	1	1	1	0	0
Aam-1040742	Aam-211253	putative antimicrobial peptide microplusin	antimicrobial	12	1_1_1_1_1_1_1_1_1_0_1_1_0_1	1	1	1	1	1	1	1	1	1	0	1	1	0	1
Aam-30243	Aam-179375	putative secreted salivary gland peptide	TSP of unknown functions	10	1_1_1_1_1_1_1_1_1_0_1_0_0_0	1	1	1	1	1	1	1	1	1	0	1	0	0	0
Aam-11351	Aam-1227	putative secreted salivary gland peptide	TSP of unknown functions	13	1_1_1_1_1_1_1_1_0_1_1_1_1_1	1	1	1	1	1	1	1	1	0	1	1	1	1	1
Aam-2100	Aam-175742	putative secreted protein precursor	TSP of unknown functions	12	1_1_1_1_1_1_1_1_0_1_1_1_1_0	1	1	1	1	1	1	1	1	0	1	1	1	1	0
Aam-4006	Aam-176007	lospin 4	TSP of unknown functionsprotinh Serpin	12	1_1_1_1_1_1_1_1_0_1_1_1_1_0	1	1	1	1	1	1	1	1	0	1	1	1	1	0
Aam-303054	Aam-25317	Serine protease inhibitor	TSP of unknown functionsprotinh Serpin	12	1_1_1_1_1_1_1_1_0_1_1_1_1_0	1	1	1	1	1	1	1	1	0	1	1	1	1	0
Aam-36266	Aam-180172	putative secreted salivary gland peptide, partial	TSP of unknown functions	11	1_1_1_1_1_1_1_1_0_1_1_1_0_0	1	1	1	1	1	1	1	1	0	1	1	1	0	0
Aam-5222	Aam-10511	putative microplusin preprotein ixodes scapularis microplusin preprotein,	immune related	10	1_1_1_1_1_1_1_1_0_1_1_0_0_0	1	1	1	1	1	1	1	1	0	1	1	0	0	0
Aam-462295	Aam-47802	putative copper/zinc superoxide dismutase	antioxidant/ detoxification	8	1_1_1_1_1_1_1_1_0_0_0_0_0_0	1	1	1	1	1	1	1	1	0	0	0	0	0	0
Aam-1040748	Aam-211254	putative large gyy 1, partial	glycine rich	8	1_1_1_1_1_1_1_1_0_0_0_0_0_0	1	1	1	1	1	1	1	1	0	0	0	0	0	0
Aam-1034210	Aam-210335	putative neuronal cell adhesion molecule ixodes scapularis neuronal cell	extracellular matrix	11	1_1_1_1_1_1_1_0_0_1_1_1_1_0	1	1	1	1	1	1	1	0	0	1	1	1	1	0
Aam-867621	Aam-154704	Histamine binding protein (HBP)/ Lipocalin	TSP of unknown functionslipocal	12	1_1_1_1_1_1_0_1_0_1_1_1_1_1	1	1	1	1	1	1	0	1	0	1	1	1	1	1
Aam-999992	Aam-201194	thrombin inhibitor haemalin	TSP of unknown functionsprotinh Kunitz	12	1_1_1_1_1_1_0_1_0_1_1_1_1_1	1	1	1	1	1	1	0	1	0	1	1	1	1	1
Aam-392504	Aam-210176	putative alpha-2-macroglobulin-like protein	TSP of unknown functionsprotinh A2M	10	1_1_1_1_1_1_0_1_0_1_0_1_1_0	1	1	1	1	1	1	0	1	0	1	0	1	1	0
Aam-980449	Aam-194841	putative secreted salivary protein	TSP of unknown functions	6	1_1_1_1_1_1_0_0_0_0_0_0_0_0	1	1	1	1	1	1	0	0	0	0	0	0	0	0
Aam-661272	Aam-91179	putative secreted salivary protein	TSP of unknown functions	6	1_1_1_1_1_1_0_0_0_0_0_0_0_0	1	1	1	1	1	1	0	0	0	0	0	0	0	0
Aam-3995	Aam-176005	putative secreted protein	TSP of unknown functions	9	1_1_1_1_1_0_1_1_0_1_0_1_0_0	1	1	1	1	1	0	1	1	0	1	0	1	0	0
Aam-23220	Aam-178421	putative large gyy 1	glycine rich	10	1_1_1_1_1_0_1_0_0_1_0_1_1_1	1	1	1	1	1	0	1	0	0	1	0	1	1	1
Aam-392513	Aam-37772	putative alpha-2-macroglobulin-like protein, partial	TSP of unknown functionsprotinh A2M	9	1_1_1_1_1_0_0_1_0_1_0_1_1_0	1	1	1	1	1	0	0	1	0	1	0	1	1	0
Aam-872047	Aam-155761	putative serine carboxypeptidase lysosomal cathepsin a	protease	8	1_1_1_1_1_0_0_0_0_0_1_0_1_1	1	1	1	1	1	0	0	0	0	0	1	0	1	1
Aam-21134	Aam-178126	putative salivary lipid	immune related	13	1_1_1_0_1_1_1_1_1_1_1_1_1_1	1	1	1	0	1	1	1	1	1	1	1	1	1	1
Aam-33892	Aam-179885	putative secreted protein	TSP of unknown functions	13	1_1_1_0_1_1_1_1_1_1_1_1_1_1	1	1	1	0	1	1	1	1	1	1	1	1	1	1
Aam-88953	Aam-210887	putative secreted protein	TSP of unknown functions	13	1_1_1_0_1_1_1_1_1_1_1_1_1_1	1	1	1	0	1	1	1	1	1	1	1	1	1	1
Aam-39777	Aam-160	putative secreted protein precursor	TSP of unknown functions	13	1_1_1_0_1_1_1_1_1_1_1_1_1_1	1	1	1	0	1	1	1	1	1	1	1	1	1	1
Aam-1027384	Aam-207954	putative secreted protein, partial	TSP of unknown functions	13	1_1_1_0_1_1_1_1_1_1_1_1_1_1	1	1	1	0	1	1	1	1	1	1	1	1	1	1
Aam-156065	Aam-206843	putative secreted salivary gland peptide ixodes scapularis secreted salivary	TSP of unknown functions	13	1_1_1_0_1_1_1_1_1_1_1_1_1_1	1	1	1	0	1	1	1	1	1	1	1	1	1	1
Aam-33318	Aam-179809	putative secreted salivary protein	TSP of unknown functions	13	1_1_1_0_1_1_1_1_1_1_1_1_1_1	1	1	1	0	1	1	1	1	1	1	1	1	1	1
Aam-12235	Aam-177081	alpha-2-macroglobiln splicing variant 1 precursor	TSP of unknown functionsprotinh A2M	13	1_1_1_0_1_1_1_1_1_1_1_1_1_1	1	1	1	0	1	1	1	1	1	1	1	1	1	1
Aam-312658	Aam-211130	putative tick cistatins 1	TSP of unknown functionsprotinh cystatin	13	1_1_1_0_1_1_1_1_1_1_1_1_1_1	1	1	1	0	1	1	1	1	1	1	1	1	1	1
Aam-31422	Aam-179529	putative thyropin precursor	TSP of unknown functionsprotinh thyropin	13	1_1_1_0_1_1_1_1_1_1_1_1_1_1	1	1	1	0	1	1	1	1	1	1	1	1	1	1
Aam-34333	Aam-179944	putative thyropin precursor	TSP of unknown functionsprotinh thyropin	13	1_1_1_0_1_1_1_1_1_1_1_1_1_1	1	1	1	0	1	1	1	1	1	1	1	1	1	1
Aam-1042359	Aam-211575	putative thyropin precursor	TSP of unknown functionsprotinh thyropin	13	1_1_1_0_1_1_1_1_1_1_1_1_1_1	1	1	1	0	1	1	1	1	1	1	1	1	1	1
Aam-249321	Aam-19296	cytoglobin-1, putative, partial	heme/iron binding	13	1_1_1_0_1_1_1_1_1_1_1_1_1_1	1	1	1	0	1	1	1	1	1	1	1	1	1	1
Aam-75534	Aam-181646	metabotropic glutamate receptor 2/3	transporter/ receptor	13	1_1_1_0_1_1_1_1_1_1_1_1_1_1	1	1	1	0	1	1	1	1	1	1	1	1	1	1
Aam-3317	Aam-175922	putative 8.9kda 1 8.9 kda family, partial	TSP of unknown functions	12	1_1_1_0_1_1_1_1_1_1_1_1_1_0	1	1	1	0	1	1	1	1	1	1	1	1	1	0
Aam-23118	Aam-178400	putative tick cistatins 1	TSP of unknown functionsprotinh cystatin	12	1_1_1_0_1_1_1_1_1_1_1_1_1_0	1	1	1	0	1	1	1	1	1	1	1	1	1	0
Aam-2673	Aam-175832	lospin 6	TSP of unknown functionsprotinh Serpin	12	1_1_1_0_1_1_1_1_1_1_1_1_1_0	1	1	1	0	1	1	1	1	1	1	1	1	1	0
Aam-488146	Aam-52219	serine protease inhibitor	TSP of unknown functionsprotinh Serpin	12	1_1_1_0_1_1_1_1_1_1_1_1_1_0	1	1	1	0	1	1	1	1	1	1	1	1	1	0
Aam-966025	Aam-186919	putative tick til 20	TSP of unknown functionsprotinh TIL	12	1_1_1_0_1_1_1_1_1_1_1_1_1_0	1	1	1	0	1	1	1	1	1	1	1	1	1	0
Aam-244823	Aam-18854	putative tick til 20	TSP of unknown functionsprotinh TIL	12	1_1_1_0_1_1_1_1_1_1_1_1_1_0	1	1	1	0	1	1	1	1	1	1	1	1	1	0
Aam-988194	Aam-197241	putative tick til 20	TSP of unknown functionsprotinh TIL	12	1_1_1_0_1_1_1_1_1_1_1_1_1_0	1	1	1	0	1	1	1	1	1	1	1	1	1	0
Aam-999717	Aam-201129	hypothetical protein	TSP of unknown functions	11	1_1_1_0_1_1_1_1_1_1_1_1_0_0	1	1	1	0	1	1	1	1	1	1	1	1	0	0
Aam-983923	Aam-196129	putative secreted protein	TSP of unknown functions	11	1_1_1_0_1_1_1_1_1_1_1_1_0_0	1	1	1	0	1	1	1	1	1	1	1	1	0	0
Aam-155319	Aam-11171	putative peptidyl-prolyl cis-trans isomerase	immune related	11	1_1_1_0_1_1_1_1_1_1_0_1_1_0	1	1	1	0	1	1	1	1	1	1	0	1	1	0
Aam-143199	Aam-10280	putative cysteine rich secreted protein	TSP of unknown functions	11	1_1_1_0_1_1_1_1_1_1_0_1_1_0	1	1	1	0	1	1	1	1	1	1	0	1	1	0
Aam-286686	Aam-23307	putative secreted protein	TSP of unknown functions	9	1_1_1_0_1_1_1_1_1_0_1_0_0_0	1	1	1	0	1	1	1	1	1	0	1	0	0	0
Aam-441626	Aam-44579	putative secreted protein precursor	TSP of unknown functions	8	1_1_1_0_1_1_1_1_1_0_0_0_0_0	1	1	1	0	1	1	1	1	1	0	0	0	0	0
Aam-797923	Aam-132113	putative esterase and lipase, partial	metabolism, lipids	11	1_1_1_0_1_1_1_1_0_1_1_1_1_0	1	1	1	0	1	1	1	1	0	1	1	1	1	0
Aam-497356	Aam-53924	putative gamma-interferon inducible lysosomal thiol reduct	immune related	11	1_1_1_0_1_1_1_1_0_1_1_1_0_1	1	1	1	0	1	1	1	1	0	1	1	1	0	1
Aam-328185	Aam-28599	putative secreted protein precursor	TSP of unknown functions	10	1_1_1_0_1_1_1_1_0_1_1_0_1_0	1	1	1	0	1	1	1	1	0	1	1	0	1	0
Aam-484552	Aam-203010	glycine rich protein	glycine rich	10	1_1_1_0_1_1_1_1_0_1_0_1_1_0	1	1	1	0	1	1	1	1	0	1	0	1	1	0
Aam-1038189	Aam-210805	putative secreted protein precursor	TSP of unknown functions	10	1_1_1_0_1_1_1_1_0_1_0_1_1_0	1	1	1	0	1	1	1	1	0	1	0	1	1	0
Aam-303680	Aam-25379	heme lipoprotein precursor	heme/iron binding	10	1_1_1_0_1_1_1_1_0_1_0_1_1_0	1	1	1	0	1	1	1	1	0	1	0	1	1	0
Aam-51591	Aam-937	putative catalase pediculus us corporis catalase	antioxidant/ detoxification	8	1_1_1_0_1_1_1_1_0_1_0_0_0_0	1	1	1	0	1	1	1	1	0	1	0	0	0	0
Aam-220435	Aam-16537	Se-dependent glutathione peroxidase, partial	antioxidant/ detoxification	10	1_1_1_0_1_1_1_0_0_1_0_1_1_1	1	1	1	0	1	1	1	0	0	1	0	1	1	1
Aam-1018150	Aam-203999	glycosyl hydrolase 18-like chitinase long isoform	extracellular matrix	7	1_1_1_0_1_1_1_0_0_1_0_0_0_0	1	1	1	0	1	1	1	0	0	1	0	0	0	0
Aam-959791	Aam-183018	putative secreted protein precursor	TSP of unknown functions	7	1_1_1_0_1_1_1_0_0_1_0_0_0_0	1	1	1	0	1	1	1	0	0	1	0	0	0	0
Aam-68822	Aam-2117	putative secreted protein	TSP of unknown functions	6	1_1_1_0_1_1_1_0_0_0_0_0_0_0	1	1	1	0	1	1	1	0	0	0	0	0	0	0
Aam-995820	Aam-200077	putative tick til 19, partial	TSP of unknown functionsprotinh TIL	12	1_1_1_0_1_1_0_1_1_1_1_1_1_1	1	1	1	0	1	1	0	1	1	1	1	1	1	1
Aam-13411	Aam-177209	hypothetical protein	TSP of unknown functions	11	1_1_1_0_1_1_0_1_1_1_1_1_1_0	1	1	1	0	1	1	0	1	1	1	1	1	1	0
Aam-11761	Aam-177019	putative insulin-like growth factor binding protein-related protein 6 long	signal transduction	11	1_1_1_0_1_1_0_1_1_1_1_1_1_0	1	1	1	0	1	1	0	1	1	1	1	1	1	0
Aam-30904	Aam-179455	putative insulin-like growth factor binding protein-related protein 6 short	signal transduction	11	1_1_1_0_1_1_0_1_1_1_1_1_1_0	1	1	1	0	1	1	0	1	1	1	1	1	1	0
Aam-26645	Aam-178918	putative lipophorin receptor	transporter/ receptor	11	1_1_1_0_1_1_0_1_1_1_1_1_1_0	1	1	1	0	1	1	0	1	1	1	1	1	1	0
Aam-216130	Aam-16161	Histamine binding protein (HBP)/ Lipocalin	TSP of unknown functionslipocal	10	1_1_1_0_1_1_0_1_1_0_1_1_0_1	1	1	1	0	1	1	0	1	1	0	1	1	0	1
Aam-367475	Aam-34216	Histamine binding protein (HBP)/ Lipocalin	TSP of unknown functionslipocal	8	1_1_1_0_1_1_0_1_1_0_0_0_0_1	1	1	1	0	1	1	0	1	1	0	0	0	0	1
Aam-1005630	Aam-202298	Histamine binding protein (HBP)/ Lipocalin	TSP of unknown functionslipocal	11	1_1_1_0_1_1_0_1_0_1_1_1_1_1	1	1	1	0	1	1	0	1	0	1	1	1	1	1
Aam-979676	Aam-194574	putative secreted protein	TSP of unknown functions	9	1_1_1_0_1_1_0_1_0_1_0_1_1_0	1	1	1	0	1	1	0	1	0	1	0	1	1	0
Aam-1013011	Aam-203255	putative niemann-pick type c-1a	metabolism, lipids	8	1_1_1_0_1_1_0_1_0_0_1_1_0_0	1	1	1	0	1	1	0	1	0	0	1	1	0	0
Aam-65326	Aam-1856	putative insulin-like growth factor binding protein-related protein 6 long	signal transduction	9	1_1_1_0_1_1_0_0_1_1_1_1_0_0	1	1	1	0	1	1	0	0	1	1	1	1	0	0
Aam-1030859	Aam-209398	putative secreted protein precursor	TSP of unknown functions	8	1_1_1_0_1_1_0_0_0_1_0_1_1_0	1	1	1	0	1	1	0	0	0	1	0	1	1	0
Aam-1041625	Aam-211424	Histamine binding protein (HBP)/ Lipocalin	TSP of unknown functionslipocal	7	1_1_1_0_1_1_0_0_0_0_1_0_1_0	1	1	1	0	1	1	0	0	0	0	1	0	1	0
Aam-804516	Aam-134270	putative microplusin-like antibacteral peptide, partial	antimicrobial	6	1_1_1_0_1_1_0_0_0_0_0_0_1_0	1	1	1	0	1	1	0	0	0	0	0	0	1	0
Aam-342092	Aam-30532	putative secreted protein precursor, partial	TSP of unknown functions	5	1_1_1_0_1_1_0_0_0_0_0_0_0_0	1	1	1	0	1	1	0	0	0	0	0	0	0	0
Aam-980449	Aam-154706	putative secreted salivary protein	TSP of unknown functions	5	1_1_1_0_1_1_0_0_0_0_0_0_0_0	1	1	1	0	1	1	0	0	0	0	0	0	0	0
Aam-2220	Aam-175767	putative secreted salivary protein	TSP of unknown functions	5	1_1_1_0_1_1_0_0_0_0_0_0_0_0	1	1	1	0	1	1	0	0	0	0	0	0	0	0
Aam-339147	Aam-30089	putative insulin-like growth factor binding protein-related protein 6 long	signal transduction	5	1_1_1_0_1_1_0_0_0_0_0_0_0_0	1	1	1	0	1	1	0	0	0	0	0	0	0	0
Aam-1032087	Aam-209798	putative secreted protein precursor	TSP of unknown functions	9	1_1_1_0_1_0_1_1_0_1_0_1_1_0	1	1	1	0	1	0	1	1	0	1	0	1	1	0
Aam-756466	Aam-118751	putative pancreatic lipase-like enzyme	metabolism, lipids	5	1_1_1_0_1_0_1_0_0_0_0_0_0_0	1	1	1	0	1	0	1	0	0	0	0	0	0	0
Aam-372216	Aam-34933	acetylcholinesterase 1, partial	metabolism, lipids	8	1_1_1_0_1_0_0_1_0_1_0_1_1_0	1	1	1	0	1	0	0	1	0	1	0	1	1	0
Aam-74176	Aam-2496	putative carboxypeptidase inhibitor	TSP of unknown functionsprotinh TCI	8	1_1_1_0_1_0_0_0_0_1_1_1_1_0	1	1	1	0	1	0	0	0	0	1	1	1	1	0
Aam-344669	Aam-30890	putative secreted protein, partial	TSP of unknown functions	5	1_1_1_0_1_0_0_0_0_0_0_0_0_1	1	1	1	0	1	0	0	0	0	0	0	0	0	1
Aam-320922	Aam-210932	putative cell adhesion molecule	extracellular matrix	4	1_1_1_0_1_0_0_0_0_0_0_0_0_0	1	1	1	0	1	0	0	0	0	0	0	0	0	0
Aam-949606	Aam-180737	putative secreted protein	TSP of unknown functions	4	1_1_1_0_1_0_0_0_0_0_0_0_0_0	1	1	1	0	1	0	0	0	0	0	0	0	0	0
Aam-209160	Aam-15555	Putative tick serine protease	protease	12	1_0_1_1_1_1_1_1_0_1_1_1_1_1	1	1	0	1	1	1	1	1	0	1	1	1	1	1
Aam-52153	Aam-978	putative histone h4, partial	nuclear regulation	12	1_0_1_0_1_1_1_1_1_1_1_1_1_1	1	1	0	0	1	1	1	1	1	1	1	1	1	1
Aam-20302	Aam-178017	putative secreted protein	TSP of unknown functions	12	1_0_1_0_1_1_1_1_1_1_1_1_1_1	1	1	0	0	1	1	1	1	1	1	1	1	1	1
Aam-15581	Aam-788	Histamine binding protein (HBP)/ Lipocalin	TSP of unknown functionslipocal	12	1_0_1_0_1_1_1_1_1_1_1_1_1_1	1	1	0	0	1	1	1	1	1	1	1	1	1	1
Aam-1017678	Aam-203939	putative secreted salivary gland peptide	TSP of unknown functions	11	1_0_1_0_1_1_1_1_1_1_1_1_1_0	1	1	0	0	1	1	1	1	1	1	1	1	1	0
Aam-145627	Aam-206699	putative cystatin	TSP of unknown functionsprotinh cystatin	11	1_0_1_0_1_1_1_1_1_1_1_1_1_0	1	1	0	0	1	1	1	1	1	1	1	1	1	0
Aam-21649	Aam-178204	hypothetical protein	TSP of unknown functions	7	1_0_1_0_1_1_1_1_0_0_0_1_0_0	1	1	0	0	1	1	1	1	0	0	0	1	0	0
Aam-7367	Aam-176439	putative secreted protein precursor, partial	TSP of unknown functions	6	1_0_1_0_1_1_1_0_0_0_0_1_0_0	1	1	0	0	1	1	1	0	0	0	0	1	0	0
Aam-229725	Aam-17351	putative lysozyme ixodes scapularis lysozyme	antimicrobial	6	1_0_1_0_1_1_0_1_1_0_0_0_0_0	1	1	0	0	1	1	0	1	1	0	0	0	0	0
Aam-462946	Aam-47913	Serine protease inhibitor	TSP of unknown functionsprotinh Serpin	8	1_0_1_0_1_1_0_1_0_1_0_1_1_0	1	1	0	0	1	1	0	1	0	1	0	1	1	0
Aam-1011307	Aam-203075	putative secreted protein precursor, partial	TSP of unknown functions	5	1_0_1_0_1_1_0_0_0_0_0_1_0_0	1	1	0	0	1	1	0	0	0	0	0	1	0	0
Aam-19994	Aam-177971	Histamine binding protein (HBP)/ Lipocalin	TSP of unknown functionslipocal	4	1_0_1_0_1_1_0_0_0_0_0_0_0_0	1	1	0	0	1	1	0	0	0	0	0	0	0	0
Aam-5052	Aam-176137	putative tick til 1	TSP of unknown functionsprotinh TIL	4	1_0_1_0_1_1_0_0_0_0_0_0_0_0	1	1	0	0	1	1	0	0	0	0	0	0	0	0
Aam-959152	Aam-182730	putative large gyy 1	glycine rich	7	1_0_1_0_1_0_1_0_0_1_0_1_0_1	1	1	0	0	1	0	1	0	0	1	0	1	0	1
Aam-237776	Aam-18186	putative major epididymal secretory protein he1	immune related	8	1_0_1_0_1_0_0_0_1_1_1_1_1_0	1	1	0	0	1	0	0	0	1	1	1	1	1	0
Aam-293399	Aam-24110	Histamine binding protein (HBP)/ Lipocalin	TSP of unknown functionslipocal	7	1_0_1_0_1_0_0_0_0_0_1_1_1_1	1	1	0	0	1	0	0	0	0	0	1	1	1	1
Aam-1001709	Aam-201588	Histamine binding protein (HBP)/ Lipocalin	TSP of unknown functionslipocal	4	1_0_1_0_1_0_0_0_0_0_0_0_0_1	1	1	0	0	1	0	0	0	0	0	0	0	0	1
Aam-734726	Aam-112016	Histamine binding protein (HBP)/ Lipocalin	TSP of unknown functionslipocal	3	1_0_1_0_1_0_0_0_0_0_0_0_0_0	1	1	0	0	1	0	0	0	0	0	0	0	0	0
Aam-33974	Aam-563	putative ribosomal l1 domain-containing protein	signal transduction	11	0_1_1_1_1_1_1_1_1_1_1_1_0_0	1	0	1	1	1	1	1	1	1	1	1	1	0	0
Aam-24452	Aam-119	putative chymotrypsin-elastase inhibitor ixodidin	TSP of unknown functionsprotinh TIL	11	0_1_1_0_1_1_0_1_1_1_1_1_1_1	1	0	1	0	1	1	0	1	1	1	1	1	1	1
Aam-1027133	Aam-207821	putative secreted protein	TSP of unknown functions	6	0_1_1_0_1_1_0_1_0_1_0_0_0_0	1	0	1	0	1	1	0	1	0	1	0	0	0	0
Aam-70697	Aam-2252	cathepsin D	protease	7	0_1_1_0_1_1_0_1_0_0_0_0_1_1	1	0	1	0	1	1	0	1	0	0	0	0	1	1
Aam-1520	Aam-175665	putative secreted protein precursor	TSP of unknown functions	3	0_1_1_0_1_0_0_0_0_0_0_0_0_0	1	0	1	0	1	0	0	0	0	0	0	0	0	0
Aam-235530	Aam-17907	putative tick til 20	TSP of unknown functionsprotinh TIL	12	0_0_1_1_1_1_1_1_1_1_1_1_1_1	1	0	0	1	1	1	1	1	1	1	1	1	1	1
Aam-28824	Aam-179191	putative phospholipase a2 precursor, partial	metabolism, lipids	7	0_0_1_1_1_0_1_0_0_1_0_1_1_0	1	0	0	1	1	0	1	0	0	1	0	1	1	0
Aam-986393	Aam-196573	putative cysteine rich secreted protein	TSP of unknown functions	9	0_0_1_0_1_1_1_1_1_1_0_1_1_0	1	0	0	0	1	1	1	1	1	1	0	1	1	0
Aam-473230	Aam-49645	putative vesicle coat complex copii subunit, partial	protein export	8	0_0_1_0_1_1_0_1_1_1_1_1_0_0	1	0	0	0	1	1	0	1	1	1	1	1	0	0
Aam-135682	Aam-8994	putative glycine-rich cell wall structural protein, partial	glycine rich	4	0_0_1_0_1_1_0_0_1_0_0_0_0_0	1	0	0	0	1	1	0	0	1	0	0	0	0	0
Aam-46494	Aam-610	putative myosin regulatory light chain ixodes scapularis myosin regulatory light	cytoskeletal	4	0_0_1_0_1_0_1_0_0_1_0_0_0_0	1	0	0	0	1	0	1	0	0	1	0	0	0	0
Aam-806146	Aam-134779	Histamine binding protein (HBP)/ Lipocalin	TSP of unknown functionslipocal	7	0_0_1_0_1_0_0_0_0_1_1_1_1_1	1	0	0	0	1	0	0	0	0	1	1	1	1	1
Aam-6289	Aam-176285	chitinase	extracellular matrix	2	0_0_1_0_1_0_0_0_0_0_0_0_0_0	1	0	0	0	1	0	0	0	0	0	0	0	0	0
Aam-957531	Aam-181794	putative low-density lipoprotein receptor domain class a	transporter/ receptor	11	1_1_0_1_1_1_1_1_0_1_1_1_1_0	0	1	1	1	1	1	1	1	0	1	1	1	1	0
Aam-1013148	Aam-203268	putative glutamate receptor ionotropic n-methyl d-aspartate-associated protein,	transporter/ receptor	9	1_1_0_1_1_1_1_1_0_1_0_0_1_0	0	1	1	1	1	1	1	1	0	1	0	0	1	0
Aam-31276	Aam-179511	putative secreted protein precursor, partial	TSP of unknown functions	11	1_1_0_0_1_1_1_1_1_1_1_1_0_1	0	1	1	0	1	1	1	1	1	1	1	1	0	1
Aam-954789	Aam-181394	putative glucosidase ii catalytic alpha subunit, partial	metabolism, carbohydrates	11	1_1_0_0_1_1_1_1_0_1_1_1_1_1	0	1	1	0	1	1	1	1	0	1	1	1	1	1
Aam-1040506	Aam-211187	putative secreted salivary gland peptide	TSP of unknown functions	9	1_1_0_0_1_1_1_1_0_1_0_1_1_0	0	1	1	0	1	1	1	1	0	1	0	1	1	0
Aam-175619	Aam-204069	serine protease inhibitor	TSP of unknown functionsprotinh Serpin	5	1_1_0_0_1_1_1_0_0_0_0_0_0_0	0	1	1	0	1	1	1	0	0	0	0	0	0	0
Aam-993549	Aam-199329	putative secreted protein, partial	TSP of unknown functions	8	1_1_0_0_1_1_0_0_0_1_0_1_1_1	0	1	1	0	1	1	0	0	0	1	0	1	1	1
Aam-172335	Aam-12483	putative secreted protein precursor	TSP of unknown functions	7	1_1_0_0_1_1_0_0_0_1_0_1_1_0	0	1	1	0	1	1	0	0	0	1	0	1	1	0
Aam-54072	Aam-1078	Vitellogenin B	heme/iron binding	11	1_0_0_1_1_1_1_1_0_1_1_1_1_1	0	1	0	1	1	1	1	1	0	1	1	1	1	1
Aam-33407	Aam-134	fatty acid-binding protein fabp, partial	metabolism, lipids	7	1_0_0_1_1_0_1_1_0_1_0_1_0_0	0	1	0	1	1	0	1	1	0	1	0	1	0	0
Aam-102713	Aam-202209	putative secreted protein precursor	TSP of unknown functions	11	1_0_0_0_1_1_1_1_1_1_1_1_1_1	0	1	0	0	1	1	1	1	1	1	1	1	1	1
Aam-144361	Aam-192450	heme lipoprotein precursor	heme/iron binding	11	1_0_0_0_1_1_1_1_1_1_1_1_1_1	0	1	0	0	1	1	1	1	1	1	1	1	1	1
Aam-956368	Aam-181586	putative glycine-rich cell wall structural protein 1	glycine rich	10	1_0_0_0_1_1_1_1_1_1_1_1_0_1	0	1	0	0	1	1	1	1	1	1	1	1	0	1
Aam-241828	Aam-18561	Putative plexins functional semaphorin receptor, partial	transporter/ receptor	10	1_0_0_0_1_1_1_1_0_1_1_1_1_1	0	1	0	0	1	1	1	1	0	1	1	1	1	1
Aam-43587	Aam-420	Putative calmodulin	signal transduction	8	1_0_0_0_1_1_0_1_1_0_1_1_0_1	0	1	0	0	1	1	0	1	1	0	1	1	0	1
Aam-281490	Aam-22696	putative trypsin inhibitor like cysteine rich domain protein, partial	TSP of unknown functionsprotinh TIL	6	1_0_0_0_1_1_0_0_0_1_1_1_0_0	0	1	0	0	1	1	0	0	0	1	1	1	0	0
Aam-30052	Aam-179355	putative insulin-like growth factor binding protein-related protein 6 long	signal transduction	5	1_0_0_0_1_1_0_0_0_1_1_0_0_0	0	1	0	0	1	1	0	0	0	1	1	0	0	0
Aam-30748	Aam-179435	hypothetical protein	TSP of unknown functions	5	1_0_0_0_1_1_0_0_0_1_0_0_1_0	0	1	0	0	1	1	0	0	0	1	0	0	1	0
Aam-10204	Aam-176810	putative secreted salivary gland peptide ixodes scapularis secreted salivary	TSP of unknown functions	5	1_0_0_0_1_0_0_0_0_1_0_1_1_0	0	1	0	0	1	0	0	0	0	1	0	1	1	0
Aam-3191	Aam-175903	putative thymosin beta, partial	cytoskeletal	8	0_1_0_1_1_0_1_1_0_1_1_1_0_0	0	0	1	1	1	0	1	1	0	1	1	1	0	0
Aam-392504	Aam-10063	putative alpha-2-macroglobulin-like protein	TSP of unknown functionsprotinh A2M	7	0_1_0_0_1_1_0_1_0_1_0_1_1_0	0	0	1	0	1	1	0	1	0	1	0	1	1	0
Aam-247413	Aam-19118	hypothetical protein, partial	TSP of unknown functions	5	0_1_0_0_1_1_0_1_0_1_0_0_0_0	0	0	1	0	1	1	0	1	0	1	0	0	0	0
Aam-156044	Aam-11221	putative secreted protein	TSP of unknown functions	7	0_1_0_0_1_1_0_0_0_1_0_1_1_1	0	0	1	0	1	1	0	0	0	1	0	1	1	1
Aam-346224	Aam-31114	Histamine binding protein (HBP)/ Lipocalin	TSP of unknown functionslipocal	4	0_1_0_0_1_1_0_0_0_0_0_0_1_0	0	0	1	0	1	1	0	0	0	0	0	0	1	0
Aam-240083	Aam-210677	putative secreted protein, partial	TSP of unknown functions	4	0_1_0_0_1_0_0_1_0_1_0_0_0_0	0	0	1	0	1	0	0	1	0	1	0	0	0	0
Aam-70751	Aam-2262	putative chitinase	extracellular matrix	3	0_1_0_0_1_0_0_0_0_1_0_0_0_0	0	0	1	0	1	0	0	0	0	1	0	0	0	0
Aam-230012	Aam-17382	putative glycine-rich cell wall structural protein 1.8	glycine rich	7	1_1_1_1_0_1_1_1_0_0_0_0_0_0	1	1	1	1	0	1	1	1	0	0	0	0	0	0
Aam-42273	Aam-327	putative glycine-rich cell wall structural protein 1.8	glycine rich	6	1_1_1_1_0_1_0_1_0_0_0_0_0_0	1	1	1	1	0	1	0	1	0	0	0	0	0	0
Aam-34340	Aam-179945	putative secreted cysteine rich protein, partial	TSP of unknown functions	5	1_1_1_1_0_1_0_0_0_0_0_0_0_0	1	1	1	1	0	1	0	0	0	0	0	0	0	0
Aam-868753	Aam-154993	Histamine binding protein (HBP)/ Lipocalin	TSP of unknown functionslipocal	7	1_1_1_1_0_0_0_0_0_0_1_1_0_1	1	1	1	1	0	0	0	0	0	0	1	1	0	1
Aam-862300	Aam-153136	Histamine binding protein (HBP)/ Lipocalin	TSP of unknown functionslipocal	5	1_1_1_1_0_0_0_0_0_0_0_0_0_1	1	1	1	1	0	0	0	0	0	0	0	0	0	1
Aam-31453	Aam-179537	putative glycine rich secreted protein, partial	glycine rich	5	1_1_1_0_0_1_1_0_0_0_0_0_0_0	1	1	1	0	0	1	1	0	0	0	0	0	0	0
Aam-104578	Aam-4670	putative glycine-rich cell wall structural protein 1.8	glycine rich	4	1_1_1_0_0_1_0_0_0_0_0_0_0_0	1	1	1	0	0	1	0	0	0	0	0	0	0	0
Aam-995585	Aam-200006	metastriate one of each protein family	TSP of unknown functions	4	1_1_1_0_0_1_0_0_0_0_0_0_0_0	1	1	1	0	0	1	0	0	0	0	0	0	0	0
Aam-6322	Aam-176289	putative secreted mucin	mucin	9	1_1_1_0_0_0_0_1_1_1_1_1_1_0	1	1	1	0	0	0	0	1	1	1	1	1	1	0
Aam-838146	Aam-145252	putative secreted salivary peptide	TSP of unknown functions	5	1_1_1_0_0_0_0_0_0_0_0_1_0_1	1	1	1	0	0	0	0	0	0	0	0	1	0	1
Aam-1025011	Aam-206909	putative tick til 23, partial	TSP of unknown functionsprotinh TIL	7	1_0_1_1_0_1_1_1_1_0_0_0_0_0	1	1	0	1	0	1	1	1	1	0	0	0	0	0
Aam-438770	Aam-44103	putative glycine rich secreted protein, partial	glycine rich	6	1_0_1_1_0_1_1_1_0_0_0_0_0_0	1	1	0	1	0	1	1	1	0	0	0	0	0	0
Aam-1562	Aam-175672	putative glycine-rich cell wall structural protein 1.8	glycine rich	4	1_0_1_1_0_1_0_0_0_0_0_0_0_0	1	1	0	1	0	1	0	0	0	0	0	0	0	0
Aam-1029093	Aam-208676	hypothetical protein, partial	TSP of unknown functions	9	1_0_1_0_0_1_1_1_1_1_1_1_0_0	1	1	0	0	0	1	1	1	1	1	1	1	0	0
Aam-1040553	Aam-211198	putative 5'-nucleotidase, partial	metabolism, nucleic acids	8	1_0_1_0_0_1_1_1_1_0_1_1_0_0	1	1	0	0	0	1	1	1	1	0	1	1	0	0
Aam-983789	Aam-196094	putative conserved secreted protein precursor, partial	TSP of unknown functions	7	1_0_1_0_0_1_1_1_1_0_0_1_0_0	1	1	0	0	0	1	1	1	1	0	0	1	0	0
Aam-67839	Aam-196614	putative glycine-rich cell wall structural protein	glycine rich	6	1_0_1_0_0_1_1_1_1_0_0_0_0_0	1	1	0	0	0	1	1	1	1	0	0	0	0	0
Aam-19474	Aam-177916	putative glycine-rich cell wall structural protein 1.8	glycine rich	4	1_0_1_0_0_1_1_0_0_0_0_0_0_0	1	1	0	0	0	1	1	0	0	0	0	0	0	0
Aam-1037419	Aam-210721	metalloprotease	protease	4	1_0_1_0_0_1_1_0_0_0_0_0_0_0	1	1	0	0	0	1	1	0	0	0	0	0	0	0
Aam-3759	Aam-1994	putative biotinidase and vanin, partial	antioxidant/ detoxification	6	1_0_1_0_0_0_1_0_0_1_0_1_1_0	1	1	0	0	0	0	1	0	0	1	0	1	1	0
Aam-880171	Aam-158034	hypothetical protein	TSP of unknown functions	7	1_0_1_0_0_0_0_0_0_1_1_1_1_1	1	1	0	0	0	0	0	0	0	1	1	1	1	1
Aam-87782	Aam-3432	Histamine binding protein (HBP)/ Lipocalin	TSP of unknown functionslipocal	7	1_0_1_0_0_0_0_0_0_1_1_1_1_1	1	1	0	0	0	0	0	0	0	1	1	1	1	1
Aam-161554	Aam-11649	Histamine binding protein (HBP)/ Lipocalin	TSP of unknown functionslipocal	6	1_0_1_0_0_0_0_0_0_0_1_1_1_1	1	1	0	0	0	0	0	0	0	0	1	1	1	1
Aam-777055	Aam-125365	Histamine binding protein (HBP)/ Lipocalin	TSP of unknown functionslipocal	6	1_0_1_0_0_0_0_0_0_0_1_1_1_1	1	1	0	0	0	0	0	0	0	0	1	1	1	1
Aam-367490	Aam-34218	Histamine binding protein (HBP)/ Lipocalin	TSP of unknown functionslipocal	5	1_0_1_0_0_0_0_0_0_0_1_0_1_1	1	1	0	0	0	0	0	0	0	0	1	0	1	1
Aam-334417	Aam-29453	putative serine carboxypeptidase lysosomal cathepsin a, partial	protease	4	1_0_1_0_0_0_0_0_0_0_1_0_0_1	1	1	0	0	0	0	0	0	0	0	1	0	0	1
Aam-534595	Aam-61266	hypothetical protein, partial	TSP of unknown functions	3	1_0_1_0_0_0_0_0_0_0_0_0_0_1	1	1	0	0	0	0	0	0	0	0	0	0	0	1
Aam-347154	Aam-31233	Histamine binding protein (HBP)/ Lipocalin	TSP of unknown functionslipocal	3	1_0_1_0_0_0_0_0_0_0_0_0_0_1	1	1	0	0	0	0	0	0	0	0	0	0	0	1
Aam-871398	Aam-155604	Histamine binding protein (HBP)/ Lipocalin	TSP of unknown functionslipocal	3	0_1_1_0_0_0_0_0_0_0_0_0_0_1	1	0	1	0	0	0	0	0	0	0	0	0	0	1
Aam-642333	Aam-86216	Putative chitin binding peritrophin-a, partial	extracellular matrix	6	0_0_1_0_0_1_0_1_1_0_1_1_0_0	1	0	0	0	0	1	0	1	1	0	1	1	0	0
Aam-368299	Aam-34343	putative secreted salivary protein	TSP of unknown functions	7	0_0_1_0_0_0_0_1_0_1_1_1_1_1	1	0	0	0	0	0	0	1	0	1	1	1	1	1
Aam-2688	Aam-175834	histone 2B	nuclear regulation	2	0_0_1_0_0_0_0_0_0_1_0_0_0_0	1	0	0	0	0	0	0	0	0	1	0	0	0	0
Aam-752230	Aam-117429	Histamine binding protein (HBP)/ Lipocalin	TSP of unknown functionslipocal	2	0_0_1_0_0_0_0_0_0_0_0_0_0_1	1	0	0	0	0	0	0	0	0	0	0	0	0	1
Aam-668088	Aam-92986	Histamine binding protein (HBP)/ Lipocalin	TSP of unknown functionslipocal	2	0_0_1_0_0_0_0_0_0_0_0_0_0_1	1	0	0	0	0	0	0	0	0	0	0	0	0	1
Aam-163557	Aam-11799	putative secreted salivary protein precursor	TSP of unknown functions	10	1_0_0_0_0_1_1_1_1_1_1_1_1_1	0	1	0	0	0	1	1	1	1	1	1	1	1	1
Aam-5967	Aam-176244	putative secreted protein precursor, partial	TSP of unknown functions	8	1_0_0_0_0_1_1_1_1_1_1_1_0_0	0	1	0	0	0	1	1	1	1	1	1	1	0	0
Aam-1033884	Aam-210276	putative alpha-d-galactosidase melibiase	metabolism, carbohydrates	8	1_0_0_0_0_1_1_1_1_1_0_1_1_0	0	1	0	0	0	1	1	1	1	1	0	1	1	0
Aam-64747	Aam-1818	putative secreted salivary protein	TSP of unknown functions	8	1_0_0_0_0_1_1_1_1_0_1_1_0_1	0	1	0	0	0	1	1	1	1	0	1	1	0	1
Aam-159744	Aam-11491	putative glycine-rich cell wall structural protein 1.8	glycine rich	5	1_0_0_0_0_1_1_1_1_0_0_0_0_0	0	1	0	0	0	1	1	1	1	0	0	0	0	0
Aam-5907	Aam-176240	putative transglutaminase/protease-like protein, partial	protease	4	1_0_0_0_0_1_1_0_1_0_0_0_0_0	0	1	0	0	0	1	1	0	1	0	0	0	0	0
Aam-33741	Aam-179863	putative secreted protein	TSP of unknown functions	6	1_0_0_0_0_1_1_0_0_1_1_1_0_0	0	1	0	0	0	1	1	0	0	1	1	1	0	0
Aam-949506	Aam-180719	putative secreted protein	TSP of unknown functions	4	1_0_0_0_0_1_1_0_0_0_1_0_0_0	0	1	0	0	0	1	1	0	0	0	1	0	0	0
Aam-12529	Aam-177116	putative basic tail protein	TSP of unknown functions	9	1_0_0_0_0_1_0_1_1_1_1_1_1_1	0	1	0	0	0	1	0	1	1	1	1	1	1	1
Aam-991428	Aam-198573	putative glycine rich secreted protein, partial	glycine rich	2	1_0_0_0_0_1_0_0_0_0_0_0_0_0	0	1	0	0	0	1	0	0	0	0	0	0	0	0
Aam-1024192	Aam-206499	putative secreted salivary protein	TSP of unknown functions	2	1_0_0_0_0_1_0_0_0_0_0_0_0_0	0	1	0	0	0	1	0	0	0	0	0	0	0	0
Aam-28660	Aam-179174	putative neutral endopeptidase-like protein, partial	protease	8	1_0_0_0_0_0_1_1_1_1_1_1_0_1	0	1	0	0	0	0	1	1	1	1	1	1	0	1
Aam-28649	Aam-2491	putative neutral endopeptidase-like protein	protease	7	1_0_0_0_0_0_0_1_1_1_1_1_0_1	0	1	0	0	0	0	0	1	1	1	1	1	0	1
Aam-29864	Aam-179335	putative glycine rich secreted protein, partial	glycine rich	2	1_0_0_0_0_0_0_1_0_0_0_0_0_0	0	1	0	0	0	0	0	1	0	0	0	0	0	0
Aam-19499	Aam-177917	putative glycine-rich cell wall structural protein 1.8	glycine rich	2	1_0_0_0_0_0_0_1_0_0_0_0_0_0	0	1	0	0	0	0	0	1	0	0	0	0	0	0
Aam-308054	Aam-25935	Histamine binding protein (HBP)/ Lipocalin	TSP of unknown functionslipocal	6	1_0_0_0_0_0_0_0_0_1_1_1_1_1	0	1	0	0	0	0	0	0	0	1	1	1	1	1
Aam-330521	Aam-28919	Histamine binding protein (HBP)/ Lipocalin	TSP of unknown functionslipocal	6	1_0_0_0_0_0_0_0_0_1_1_1_1_1	0	1	0	0	0	0	0	0	0	1	1	1	1	1
Aam-266682	Aam-21084	Histamine binding protein (HBP)/ Lipocalin	TSP of unknown functionslipocal	5	1_0_0_0_0_0_0_0_0_0_1_1_1_1	0	1	0	0	0	0	0	0	0	0	1	1	1	1
Aam-810649	Aam-136256	Putative arylsulfatase b	antioxidant/ detoxification	2	1_0_0_0_0_0_0_0_0_0_0_0_0_1	0	1	0	0	0	0	0	0	0	0	0	0	0	1
Aam-565643	Aam-67822	Putative arylsulfatase b	antioxidant/ detoxification	2	1_0_0_0_0_0_0_0_0_0_0_0_0_1	0	1	0	0	0	0	0	0	0	0	0	0	0	1
Aam-376017	Aam-35508	sphingomyelinase D-like protein	metabolism, lipids	2	1_0_0_0_0_0_0_0_0_0_0_0_0_1	0	1	0	0	0	0	0	0	0	0	0	0	0	1
Aam-414774	Aam-40614	serine carboxypeptidase, putative	protease	2	1_0_0_0_0_0_0_0_0_0_0_0_0_1	0	1	0	0	0	0	0	0	0	0	0	0	0	1
Aam-3959	Aam-176000	putative aldehyde dehydrogenase, partial	antioxidant/ detoxification	4	0_1_0_0_0_0_0_1_0_1_0_1_0_0	0	0	1	0	0	0	0	1	0	1	0	1	0	0
Aam-146907	Aam-10596	putative secreted ferritin	heme/iron binding	3	0_1_0_0_0_0_0_0_0_1_0_0_1_0	0	0	1	0	0	0	0	0	0	1	0	0	1	0
Aam-284145	Aam-23020	putative secreted protein precursor	TSP of unknown functions	2	0_0_0_1_0_1_0_0_0_0_0_0_0_0	0	0	0	1	0	1	0	0	0	0	0	0	0	0
Aam-261844	Aam-20552	putative glycine-rich cell wall structural protein 1, partial	glycine rich	3	0_0_0_1_0_0_1_1_0_0_0_0_0_0	0	0	0	1	0	0	1	1	0	0	0	0	0	0
